# Supplementary material for: Pichia pastoris regulates its gene-specific response to different carbon sources at the transcriptional, rather than the translational, level
Source: BMC Genomics. 2015 Mar 11;16(1):167. doi: 10.1186/s12864-015-1393-8 (PMC4408588; doi:10.1186/s12864-015-1393-8)
Supplement: Additional file 1: — Transcriptional regulation of all P. pastoris genes in excess glycerol, limiting glucose and methanol fed conditions compared to excess glucose condition is listed in Table S1. Separate lists for genes related to translation/ribosomes/RNA processing (Table S2), de-repression in excess glycerol + limiting glucose and/or methanol (Table S3), mitochondrial genes (Table S4). Log2 fold changes and adjusted P-values (numerical values are shown in Table_S1; asterisks indicate the significance level in Table_S2-S4: * adjPV < 0.1; ** adjPV < 0.05; *** adjPV < 0.01) are shown. [file 12864_2015_1393_MOESM1_ESM.xlsx]

## Sheet: Table_S1
Short_Name_Pp	Description	TG-TD_logFC	TG-TD_ adjPV	TG-TD_ adjPV	TM-TD_logFC	TM-TD_ adjPV	TM-TD_ adjPV	TX-TD_logFC	TX-TD_ adjPV	TX-TD_ adjPV
PAS_chr2-1_0642	hypothetical protein	-3.07257	**	0.0157707	-5.40576	***	9.69665e-11	-6.30602	***	8.51215e-11
ARO9	Aromatic aminotransferase II, catalyzes the first step of tryptophan, phenylalanine, and tyrosine catabolism	-2.34079	***	3.14531e-06	-5.40408	***	7.71204e-11	-0.589882	***	0.00974366
ADE13	Adenylosuccinate lyase, catalyzes two steps in the 'de novo' purine nucleotide biosynthetic pathway; expression is repressed by adenine and activated by Bas1p and Pho2p; mutations in human ortholog ADSL cause adenylosuccinase deficiency	-0.0106849		1	-0.934849	***	0.000174263	-0.554288	***	0.00541113
ADE3	Cytoplasmic trifunctional enzyme C1-tetrahydrofolate synthase, involved in single carbon metabolism and required for biosynthesis of purines, thymidylate, methionine, and histidine; null mutation causes auxotrophy for adenine and histidine	-0.440856	**	0.0307114	-0.94876	***	0.000410714	-1.57765	***	5.66097e-08
PpHXT1	P. pastoris low affinity glucose transporter of the major facilitator superfamily, PpHXT1	-1.31307		0.547503	-3.33537	***	9.2753e-05	-0.815868	*	0.0740954
FRE1	Ferric reductase and cupric reductase, reduces siderophore-bound iron and oxidized copper prior to uptake by transporters; expression induced by low copper and iron levels	-3.18383	***	7.76148e-05	-3.07301	***	4.1164e-05	-3.93482	***	1.29396e-06
ACS2	Acetyl-coA synthetase isoform which, along with Acs1p, is the nuclear source of acetyl-coA for histone acetylation; mutants affect global transcription; required for growth on glucose; expressed under anaerobic conditions	-2.63916	***	1.83323e-05	-3.04441	**	0.0317484	-4.85703	***	1.32798e-10
RSF2	Zinc-finger protein; involved in transcriptional control of both nuclear and mitochondrial genes, many of which specify products required for glycerol-based growth, respiration, and other functions; RSF2 has a paralog, TDA9, that arose from the whole geno	-0.099336		1	1.84832	***	2.04517e-08	-0.244309		0.209637
ADK1	Adenylate kinase, required for purine metabolism; localized to the cytoplasm and the mitochondria; lacks cleavable signal sequence; protein abundance increases in response to DNA replication stress	-0.256574		0.689224	-0.741783	***	0.00504156	-1.02773	***	7.38077e-06
ARO10	Phenylpyruvate decarboxylase, catalyzes decarboxylation of phenylpyruvate to phenylacetaldehyde, which is the first specific step in the Ehrlich pathway	-2.71514	***	5.93661e-06	-2.88863	***	1.33907e-06	-0.339242		1
PAS_chr3_0493	Fungal Zn(2)-Cys(6) binuclear cluster domain;Zn2/Cys6 DNA-binding domain	1.4948	***	0.000696613	1.21508	***	0.00301502	0.271391		0.73102
GPM1	Tetrameric phosphoglycerate mutase, mediates the conversion of 3-phosphoglycerate to 2-phosphoglycerate during glycolysis and the reverse reaction during gluconeogenesis	-1.24086		0.280425	-2.78962	***	0.000518849	-1.56479	**	0.0218507
YHL008C	Putative protein of unknown function, may be involved in the uptake of chloride ions; does not appear to be involved in monocarboxylic acid transport; green fluorescent protein (GFP)-fusion protein localizes to the vacuole	-0.27565		0.38064	-2.72816	***	1.16815e-07	-1.22037	***	1.24122e-07
GPM3	Homolog of Gpm1p phosphoglycerate mutase; converts 3-phosphoglycerate to 2-phosphoglycerate in glycolysis; may be non-functional; GPM3 has a paralog, GPM2, that arose from the whole genome duplication	-1.03495	***	0.000559581	-2.70602	***	9.91221e-06	-1.39841	***	7.64124e-07
AQR1	Plasma membrane transporter of the major facilitator superfamily; member of the 12-spanner drug:H(+) antiporter DHA1 family; confers resistance to short-chain monocarboxylic acids and quinidine; involved in the excretion of excess amino acids; AQR1 has a	-2.05267	***	0.000416465	-3.68861	***	3.72575e-08	-4.73193	***	8.0487e-12
PAS_chr3_0793	Hypothetical protein_not annotated in NCBI	-0.667608	*	0.0600863	-2.65585	***	0.00648952	-3.04588	***	1.14638e-11
EMI2	Non-essential protein of unknown function; required for transcriptional induction of the early meiotic-specific transcription factor IME1; required for sporulation; expression regulated by glucose-repression transcription factors Mig1/2p; EMI2 has a paral	-0.994594	**	0.0283408	-2.57501	***	6.1166e-08	-0.34032	*	0.0976835
ARO4	3-deoxy-D-arabino-heptulosonate-7-phosphate (DAHP) synthase; catalyzes the first step in aromatic amino acid biosynthesis and is feedback-inhibited by tyrosine or high concentrations of phenylalanine or tryptophan; relative distribution to the nucleus inc	-0.33909		0.131151	-1.16541	***	0.00212065	-3.51189	***	2.52144e-10
PAS_chr1-1_0458	Hypothetical protein_not annotated in NCBI	-0.970903	**	0.026469	-2.47256	***	7.91078e-05	-2.48871	***	9.29159e-08
CDC19	Pyruvate kinase; functions as a homotetramer in glycolysis to convert phosphoenolpyruvate to pyruvate, the input for aerobic (TCA cycle) or anaerobic (glucose fermentation) respiration; regulated via allosteric activation by fructose bisphosphate; CDC19 h	-1.26383	***	4.15061e-05	-2.43104	***	4.87615e-07	-1.85742	***	8.21921e-08
DOG1	2-deoxyglucose-6-phosphate phosphatase; member of a family of low molecular weight phosphatases; confers 2-deoxyglucose resistance when overexpressed, in vivo substrate has not yet been identified; DOG1 has a paralog, DOG2, that arose from a single-locus	-1.76869	***	3.13101e-05	-2.97989	***	2.1304e-05	-5.38615	***	6.10271e-11
PFK1	Alpha subunit of heterooctameric phosphofructokinase involved in glycolysis, indispensable for anaerobic growth, activated by fructose-2,6-bisphosphate and AMP, mutation inhibits glucose induction of cell cycle-related genes	-1.03979	***	0.00438682	-2.24287	***	1.24883e-06	-2.0333	***	6.76737e-07
PAS_chr4_0328	Hypothetical protein_not annotated in NCBI	-2.46144	***	0.000535941	-2.19713	***	2.19308e-05	-3.53547	***	1.4443e-08
YIL166C-1	Putative protein with similarity to the allantoate permease (Dal5p) subfamily of the major facilitator superfamily; mRNA expression is elevated by sulfur limitation; YIL166C is a non-essential gene	-0.89371	***	0.00279096	-2.12703	***	0.000602851	-1.61669	***	6.66927e-06
PAS_chr3_0854	Alpha/beta hydrolase family;alpha/beta-Hydrolases	1.0217	**	0.043423	-2.09994	***	0.000244827	1.36713	***	0.000320455
CTR1	High-affinity copper transporter of the plasma membrane; mediates nearly all copper uptake under low copper conditions; transcriptionally induced at low copper levels and degraded at high copper levels; protein increases in abundance and relocalizes from	-2.30494	***	0.000152015	-2.08579	***	7.14525e-05	-2.52824	***	3.04245e-06
YEL023C	Putative protein of unknown function; expression is increased greatly during sporulation; YEL023C is not an essential gene	-1.90103	***	7.76867e-06	-2.07079	***	3.69282e-06	-2.3313	***	1.09464e-07
EXG1	Major exo-1,3-beta-glucanase of the cell wall; involved in cell wall beta-glucan assembly; exists as three differentially glycosylated isoenzymes; EXG1 has a paralog, SPR1, that arose from the whole genome duplication	-0.959749	***	0.000121477	-2.05049	***	1.94944e-07	-3.33909	***	5.07108e-10
PAS_chr2-2_0223	Zinc finger, C3HC4 type (RING finger);RNI-like	-0.705212	**	0.0361984	-1.98089	***	1.54952e-06	-1.9897	***	2.33354e-07
PpBMT3	beta mannosyl transferase (Pichia pastoris)	-0.288181		1	-0.372926		1	-0.0911862		1
PAS_chr1-4_0214	Hypothetical protein_not annotated in NCBI	-1.45397	**	0.0191496	-1.96942	***	0.000580049	-1.90857	***	0.00132939
FLO5-2	Lectin-like cell wall protein (flocculin) involved in flocculation; binds mannose chains on the surface of other cells, confers floc-forming ability that is chymotrypsin resistant but heat labile; FLO5 has a paralog, FLO1, that arose from a segmental dupl	-1.8695	***	0.00237964	-1.96744	***	0.000139281	-2.57324	***	8.73668e-06
LEU2	Beta-isopropylmalate dehydrogenase (IMDH); catalyzes the third step in the leucine biosynthesis pathway; can additionally catalyze the conversion of &#946;-ethylmalate into &#945;-ketovalerate	-0.711455	***	0.00239807	-1.45844	***	0.000436169	-2.34171	***	5.35127e-09
ADH6	NADPH-dependent medium chain alcohol dehydrogenase; has broad substrate specificity; member of the cinnamyl family of alcohol dehydrogenases; may be involved in fusel alcohol synthesis or in aldehyde tolerance; protein abundance increases in response to D	-0.40979	**	0.0257419	-1.93849	***	1.41021e-05	-1.96029	***	1.94401e-07
PAS_chr3_0254	Hypothetical protein_not annotated in NCBI	-2.14502	***	0.000235173	-1.91161	***	0.000137361	-0.972175	**	0.028968
TDH3	Glyceraldehyde-3-phosphate dehydrogenase, isozyme 3; involved in glycolysis and gluconeogenesis; tetramer that catalyzes the reaction of glyceraldehyde-3-phosphate to 1,3 bis-phosphoglycerate; detected in the cytoplasm and cell wall; TDH3 has a paralog, T	-0.598895		1	-1.90979	**	0.0251041	-0.402172		1
PFK2	Beta subunit of heterooctameric phosphofructokinase involved in glycolysis, indispensable for anaerobic growth, activated by fructose-2,6-bisphosphate and AMP, mutation inhibits glucose induction of cell cycle-related genes	-0.98928	***	0.00085281	-1.88051	***	1.48969e-06	-1.95527	***	1.61657e-07
PRO3	Delta 1-pyrroline-5-carboxylate reductase, catalyzes the last step in proline biosynthesis	-1.14905	***	8.66343e-06	-1.87314	***	5.17885e-08	-0.565569	**	0.0119413
LYP1	Lysine permease; one of three amino acid permeases (Alp1p, Can1p, Lyp1p) responsible for uptake of cationic amino acids	0.140288		1	-1.83658	***	7.78832e-06	0.360066		0.397732
DAL7	Malate synthase; can accept butyryl-CoA as acyl-CoA donor in addition to traditional substrate acetyl-CoA; recycles glyoxylate generated during allantoin degradation; expression sensitive to nitrogen catabolite repression and induced by allophanate, an in	0.477281		1	-1.79567	***	0.000273492	3.0863	***	7.1804e-07
SEO1-2	Putative permease, member of the allantoate transporter subfamily of the major facilitator superfamily; mutation confers resistance to ethionine sulfoxide	-0.906952		0.271851	-1.78803	***	0.000685723	-1.52213	***	0.00151125
GEF1	Voltage-gated chloride channel localized to the golgi, the endosomal system, and plasma membrane, and involved in cation homeostasis; highly homologous to vertebrate voltage-gated chloride channels; modulates TBSV model (+) RNA virus replication by regula	-1.47376	***	2.08405e-06	-1.76185	***	1.8797e-08	-1.60546	***	3.01037e-07
PAS_chr2-2_0021	Dihydroorotate dehydrogenase;FMN-linked oxidoreductases	-0.870078		0.191893	-1.7338	***	0.00381432	-2.79453	***	4.29365e-06
PAS_chr3_0146	hypothetical protein	-0.651037		0.609955	-1.71536	***	0.00649601	-1.82573	***	2.43161e-06
NAT4	N alpha-acetyl-transferase, involved in acetylation of the N-terminal residues of histones H4 and H2A	-0.408805		0.148914	-1.68839	***	0.000137556	-0.757848	***	0.000121472
PAS_FragB_0064	6-phosphofructo-2-kinase, catalyzes synthesis of fructose-2,6-bisphosphate; inhibited by phosphoenolpyruvate and sn-glycerol 3-phosphate, expression induced by glucose and sucrose, transcriptional regulation involves protein kinase	-1.87077	***	0.00500549	-1.68152	***	0.00374604	-1.18363	**	0.0164194
ENO1	Enolase I, a phosphopyruvate hydratase; catalyzes conversion of 2-phosphoglycerate to phosphoenolpyruvate during glycolysis and the reverse reaction during gluconeogenesis; expression repressed in response to glucose; protein abundance increases in respon	-1.10226		0.911364	-2.65928	***	0.001238	-1.23918		0.249721
ADH2	Glucose-repressible alcohol dehydrogenase II, catalyzes the conversion of ethanol to acetaldehyde; involved in the production of certain carboxylate esters; regulated by ADR1	-0.78928		1	-1.64574	***	0.00493578	0.909548		0.163724
MTD1	NAD-dependent 5,10-methylenetetrahydrafolate dehydrogenase, plays a catalytic role in oxidation of cytoplasmic one-carbon units; expression is regulated by Bas1p and Bas2p, repressed by adenine, and may be induced by inositol and choline	0.164623		1	-1.63696	***	7.30307e-06	-1.6754	***	6.1642e-09
AFG1	Conserved protein that may act as a chaperone in the degradation of misfolded or unassembled cytochrome c oxidase subunits; localized to matrix face of the mitochondrial inner membrane; member of the AAA family but lacks a protease domain	-0.999778	***	0.00134681	-1.61349	***	7.42323e-06	-1.21731	***	7.70769e-05
NIT1	Nitrilase, member of the nitrilase branch of the nitrilase superfamily; in closely related species and other S. cerevisiae strain backgrounds YIL164C and adjacent ORF, YIL165C, likely constitute a single ORF encoding a nitrilase gene	-1.35347	*	0.0827	-1.56215		0.329414	-2.77436	***	4.09706e-05
GCV2	P subunit of the mitochondrial glycine decarboxylase complex, required for the catabolism of glycine to 5,10-methylene-THF; expression is regulated by levels of 5,10-methylene-THF in the cytoplasm	-0.440656	**	0.0285641	-1.55014	***	9.87306e-08	-1.29347	***	7.3205e-07
FBA1-1	Fructose 1,6-bisphosphate aldolase, required for glycolysis and gluconeogenesis; catalyzes conversion of fructose 1,6 bisphosphate to glyceraldehyde-3-P and dihydroxyacetone-P; locates to mitochondrial outer surface upon oxidative stress	-0.947335		0.337179	-2.52026	***	7.43821e-05	-0.624806		0.944694
FMO1-4	Flavin-containing monooxygenase, localized to the cytoplasmic face of the ER membrane; catalyzes oxidation of biological thiols to maintain the ER redox buffer ratio for correct folding of disulfide-bonded proteins	-0.0402872		1	-1.54775	***	2.85856e-06	-2.06391	***	2.62668e-07
PAS_chr3_0336	hypothetical protein	-0.814879	***	0.00288986	-1.547	***	8.89414e-06	-0.775963	***	0.00138833
LYS9	Saccharopine dehydrogenase (NADP+, L-glutamate-forming); catalyzes the formation of saccharopine from alpha-aminoadipate 6-semialdehyde, the seventh step in lysine biosynthesis pathway; exhibits genetic and physical interactions with TRM112	-0.337556		0.162873	-1.06086	***	0.00533719	-2.50845	***	2.89498e-10
ECM15	Non-essential protein of unknown function, likely exists as tetramer, may be regulated by the binding of small-molecule ligands (possibly sulfate ions), may have a role in yeast cell-wall biogenesis	-0.174443		0.718108	-1.50476	***	2.15169e-07	-0.0876678		1
PAS_chr1-3_0169	hypothetical protein	-0.407749		1	-1.48283	***	0.00199861	0.52924		0.478907
KTR5	Putative mannosyltransferase involved in protein glycosylation; member of the KRE2/MNT1 mannosyltransferase family; KTR5 has a paralog, KTR7, that arose from the whole genome duplication	0.0939522		1	-0.0784261		1	-0.495841	***	0.00221785
GCV3	H subunit of the mitochondrial glycine decarboxylase complex, required for the catabolism of glycine to 5,10-methylene-THF; also required for all protein lipoylation; expression is regulated by levels of 5,10-methylene-THF	-0.54118		0.277139	-1.47378	***	7.25359e-05	-0.805393	***	0.0022495
ERG1	Squalene epoxidase, catalyzes the epoxidation of squalene to 2,3-oxidosqualene; plays an essential role in the ergosterol-biosynthesis pathway and is the specific target of the antifungal drug terbinafine	-0.449741		1	-1.46504	**	0.04975	-3.60419	***	3.74775e-06
PHO13	Alkaline phosphatase specific for p-nitrophenyl phosphate; also has protein phosphatase activity	-0.946269	***	0.000346513	-1.46372	***	9.77297e-06	-1.56648	***	1.08457e-07
PDC1	Major of three pyruvate decarboxylase isozymes, key enzyme in alcoholic fermentation, decarboxylates pyruvate to acetaldehyde; subject to glucose-, ethanol-, and autoregulation; involved in amino acid catabolism	-1.64827	**	0.0292413	-3.76578	***	9.136e-06	-2.92182	***	2.65807e-05
PGI1	Glycolytic enzyme phosphoglucose isomerase, catalyzes the interconversion of glucose-6-phosphate and fructose-6-phosphate; required for cell cycle progression and completion of the gluconeogenic events of sporulation	-0.640493	**	0.0180489	-1.54366	***	2.05305e-06	-0.785216	***	0.000191036
PDX3	Pyridoxine (pyridoxamine) phosphate oxidase, has homologs in E. coli and Myxococcus xanthus; transcription is under the general control of nitrogen metabolism	-0.16403		1	-1.40639	**	0.0201559	-2.57109	***	1.57243e-08
PAS_chr3_0191	hypothetical protein	-0.443503		0.201464	-1.3993	***	1.38231e-05	-1.14705	***	9.3938e-06
BNA1	3-hydroxyanthranilic acid dioxygenase, required for the de novo biosynthesis of NAD from tryptophan via kynurenine; expression regulated by Hst1p	-0.639655		0.193327	-1.38983	***	0.000280777	-0.393591	**	0.0258167
HIP1	High-affinity histidine permease, also involved in the transport of manganese ions	-0.571564		0.24606	-1.3707	***	0.00224575	-2.19296	***	4.17242e-06
PAS_chr4_0331	Membrane-associating domain	-1.45609	**	0.0102186	-1.35507	**	0.0106575	-1.30119	***	0.00549133
FET4-2	Low-affinity Fe(II) transporter of the plasma membrane	-0.922168	**	0.0178654	-1.35031	***	0.00162251	-2.24283	***	2.08292e-06
RCF2	Cytochrome c oxidase subunit; has a role in assembly of respiratory supercomplexes; similar to Rcf1p, and either Rcf1p or Rcf2p is required for late-stage assembly of the Cox12p and Cox13p subunits and for cytochrome c oxidase activity; associates with th	-1.99259	***	4.03517e-08	-1.34907	***	4.75403e-05	-2.2842	***	2.84962e-09
YBR096W	Putative protein of unknown function; green fluorescent protein (GFP)-fusion protein localizes to the ER	-0.296837		0.462909	-1.30052	***	0.000802557	-1.31272	***	2.03355e-06
PAS_chr3_0288	hypothetical protein	-1.09341	***	0.00374086	-1.29102	***	2.93707e-06	-2.70989	***	7.74455e-08
ASN2	Asparagine synthetase; catalyzes the synthesis of L-asparagine from L-aspartate in the asparagine biosynthetic pathway; ASN2 has a paralog, ASN1, that arose from the whole genome duplication	-0.603432	**	0.0359565	-1.28878	***	0.00299715	-2.92552	***	4.37137e-10
PAS_chr3_0081	Hypothetical protein_not annotated in NCBI	-0.703109	**	0.0254678	-1.27932	***	0.000842142	-1.26896	***	3.00543e-05
PAS_chr2-2_0404	Hypothetical protein_not annotated in NCBI	0.275642		1	-1.27846		1	-0.679779		1
PDR5-2	Plasma membrane ATP-binding cassette (ABC) transporter; multidrug transporter actively regulated by Pdr1p; also involved in steroid transport, cation resistance, and cellular detoxification during exponential growth; PDR5 has a paralog, PDR15, that arose	0.421839		1	-1.26985	***	0.000276299	0.0566133		1
PAS_chr4_0146	Aminotransferase class-V;PLP-dependent transferases	-1.01321	*	0.0750977	-1.26366		0.112543	-2.02167	***	7.17838e-05
DSE4	Daughter cell-specific secreted protein with similarity to glucanases, degrades cell wall from the daughter side causing daughter to separate from mother	-0.292559		1	-1.24827	***	0.00227268	-1.51493	***	3.56868e-05
PAS_chr1-3_0297	Hypoxia induced protein conserved region	-0.855475	**	0.048523	-1.24756	***	0.00192416	0.0255526		1
YNL095C	Putative protein of unknown function; predicted to contain a transmembrane domain; not an essential gene; YNL095C has a paralog, ECM3, that arose from the whole genome duplication	-0.68517	***	0.00444146	-1.24157	***	3.61062e-05	-2.06637	***	7.56443e-07
HAL9	Putative transcription factor containing a zinc finger; overexpression increases salt tolerance through increased expression of the ENA1 (Na+/Li+ extrusion pump) gene while gene disruption decreases both salt tolerance and ENA1 expression; HAL9 has a para	0.0268025		1	1.21297	***	2.07512e-05	0.336953		0.157102
SHM1	Mitochondrial serine hydroxymethyltransferase, converts serine to glycine plus 5,10 methylenetetrahydrofolate; involved in generating precursors for purine, pyrimidine, amino acid, and lipid biosynthesis; reverse reaction generates serine	-0.778214	***	0.00488566	-1.22544	***	4.01211e-05	-0.111049		1
SER3	3-phosphoglycerate dehydrogenase; catalyzes the first step in serine and glycine biosynthesis; SER3 has a paralog, SER33, that arose from the whole genome duplication	-0.904806	***	1.65318e-05	-1.22335	***	5.66461e-05	-2.52278	***	1.19251e-10
YNR062C	Putative membrane protein of unknown function	-0.353149		0.397384	-1.2052	***	0.00228196	-1.02726	***	6.60075e-06
URK1	Uridine/cytidine kinase, component of the pyrimidine ribonucleotide salvage pathway that converts uridine into UMP and cytidine into CMP; involved in the pyrimidine deoxyribonucleotide salvage pathway, converting deoxycytidine into dCMP	-0.752621	***	0.000317367	-1.19887	***	0.00119532	-1.36921	***	9.04324e-09
PGK1	3-phosphoglycerate kinase, catalyzes transfer of high-energy phosphoryl groups from the acyl phosphate of 1,3-bisphosphoglycerate to ADP to produce ATP; key enzyme in glycolysis and gluconeogenesis	-0.768119		0.212051	-2.44214	***	6.57661e-06	-1.29148	***	7.34882e-05
TPS2	Phosphatase subunit of the trehalose-6-P synthase/phosphatase complex; involved in synthesis of the storage carbohydrate trehalose; expression is induced by stress conditions and repressed by the Ras-cAMP pathway; protein abundance increases in response t	-0.0972829		1	-1.19385	***	0.000304812	-0.341795		0.445376
GEP4	Mitochondrial phosphatidylglycerophosphatase (PGP phosphatase), dephosphorylates phosphatidylglycerolphosphate to generate phosphatidylglycerol, an essential step during cardiolipin biosynthesis; null mutant is sensitive to tunicamycin, DTT	-0.574672	**	0.0120357	-1.19034	***	0.000444266	-1.0411	***	1.53372e-05
PIC2	Mitochondrial phosphate carrier, imports inorganic phosphate into mitochondria; functionally redundant with Mir1p but less abundant than Mir1p under normal conditions; expression is induced at high temperature	-0.798238		0.440409	-1.19024	***	3.54704e-05	1.92275	***	2.40947e-08
YHR140W	Putative integral membrane protein of unknown function	-0.789254	**	0.0284034	-1.19018	***	0.000696877	-2.73506	***	1.9015e-07
SUR2	Sphinganine C4-hydroxylase, catalyses the conversion of sphinganine to phytosphingosine in sphingolipid biosyntheis	-0.618448		1	-1.1895	*	0.0925953	0.124648		1
SCO1	Copper-binding protein of mitochondrial inner membrane; required for cytochrome c oxidase activity and respiration; may function to deliver copper to cytochrome c oxidase; similar to thioredoxins; SCO1 has a paralog, SCO2, that arose from the whole genome	-0.856869	***	5.94044e-05	-1.18594	***	6.07174e-07	-2.3961	***	3.6834e-10
YIL166C-3	Putative protein with similarity to the allantoate permease (Dal5p) subfamily of the major facilitator superfamily; mRNA expression is elevated by sulfur limitation; YIL166C is a non-essential gene	-0.628426	**	0.0152197	-1.18127	**	0.0159265	-1.265	***	6.12494e-06
PAS_chr3_0411	Ribonucleotide reductase inhibitor	-0.409543		1	-1.17039	*	0.0798961	0.805973	*	0.0574328
MRF1	Mitochondrial translation release factor, involved in stop codon recognition and hydrolysis of the peptidyl-tRNA bond during mitochondrial translation; lack of MRF1 causes mitochondrial genome instability	-0.477753	**	0.0204128	-0.65597	**	0.0367717	-0.316718		0.271178
ERG11	Lanosterol 14-alpha-demethylase; catalyzes the C-14 demethylation of lanosterol to form 4,4''-dimethyl cholesta-8,14,24-triene-3-beta-ol in the ergosterol biosynthesis pathway; member of the cytochrome P450 family; associated and coordinately regulated wi	-0.1532		1	-1.16156		0.375093	-2.64073	***	0.000841757
PAS_chr3_0830	Protein of unknown function (DUF473)	-0.772216		0.392632	-1.16037	*	0.0562856	-0.760051	**	0.0257672
PAS_chr4_0573	Hypothetical protein_not annotated in NCBI	-0.766936		0.738467	-1.15919	**	0.039589	-1.94016	***	2.18014e-05
LYS12	Homo-isocitrate dehydrogenase, an NAD-linked mitochondrial enzyme required for the fourth step in the biosynthesis of lysine, in which homo-isocitrate is oxidatively decarboxylated to alpha-ketoadipate	-0.641123	**	0.0355214	-1.15105	***	0.00427843	-2.22422	***	1.07897e-07
PAS_chr1-1_0388	hypothetical protein	0.14003		1	-1.15095	***	0.000496184	0.23334		1
PAS_chr2-1_0502	Thiol-specific peroxiredoxin; reduces hydroperoxides to protect against oxidative damage	-0.0910929		1	-1.13771	***	0.0063486	2.47997	***	5.10416e-06
PAS_chr1-4_0168	MFS general substrate transporter	-0.485558		1	-1.13162	**	0.0299735	-0.732593	*	0.0795606
PAS_FragB_0070	by new annotation: In frame stop codons	-1.35343		0.512395	-1.13159		0.631973	-1.29712		0.217344
PAS_chr1-3_0015	Fungal specific transcription factor domain;Zn2/Cys6 DNA-binding domain	-0.498836	***	0.00993465	0.97945	***	6.02984e-05	-0.556926	***	0.00247286
PAS_chr3_0008	Ion channel regulatory protein UNC-93;MFS general substrate transporter	-0.850563	***	0.000131483	-1.12309	***	0.0012446	-1.26405	***	1.07779e-07
PAS_chr2-2_0322	Cysteine dioxygenase type I;RmlC-like cupins	-0.963341	***	0.000322707	-1.1226	***	2.16443e-05	-1.34931	***	3.16526e-07
THR1	Homoserine kinase, conserved protein required for threonine biosynthesis; expression is regulated by the GCN4-mediated general amino acid control pathway	-0.824765	***	0.000813357	-1.11803	***	0.000471906	-2.488	***	9.38664e-10
PAS_chr4_0556	hypothetical protein	-1.08725	***	0.00493387	-1.10775	***	0.00222421	0.0761715		1
RSB1	Suppressor of sphingoid long chain base (LCB) sensitivity of an LCB-lyase mutation; putative integral membrane transporter or flippase that may transport LCBs from the cytoplasmic side toward the extracytoplasmic side of the membrane	-0.54579		0.386839	-1.10457	***	0.00198953	-1.59717	***	4.10843e-08
PDB1	E1 beta subunit of the pyruvate dehydrogenase (PDH) complex, which is an evolutionarily-conserved multi-protein complex found in mitochondria	-0.341348	*	0.08534	-1.10394	***	0.000114305	-1.08546	***	6.1755e-07
EHT1	Acyl-coenzymeA:ethanol O-acyltransferase; plays a minor role in medium-chain fatty acid ethyl ester biosynthesis; possesses short-chain esterase activity; localizes to lipid particles and the mitochondrial outer membrane; EHT1 has a paralog, EEB1, that ar	-0.374245	***	0.0044018	-1.10248	***	0.000813836	-1.02382	***	9.08386e-08
HEM13	Coproporphyrinogen III oxidase, an oxygen requiring enzyme that catalyzes the sixth step in the heme biosynthetic pathway; transcription is repressed by oxygen and heme (via Rox1p and Hap1p)	-0.280702		1	-1.10206		0.311704	-2.40398	***	5.02732e-06
PAS_chr1-4_0600	Protein of unknown function (DUF2638)	-0.0389276		1	-1.10082	***	0.00011032	0.0741851		1
PMU1	Putative phosphomutase, contains a region homologous to the active site of phosphomutases; overexpression suppresses the histidine auxotrophy of an ade3 ade16 ade17 triple mutant and the temperature sensitivity of a tps2 mutant	-0.862787	***	0.00232647	-1.09614	***	0.00569753	-2.12884	***	5.76302e-08
PHO2	Homeobox transcription factor; regulatory targets include genes involved in phosphate metabolism; binds cooperatively with Pho4p to the PHO5 promoter; phosphorylation of Pho2p facilitates interaction with Pho4p; relocalizes to the cytosol in response to h	0.473769	**	0.0104302	0.976748	***	2.81817e-05	-0.229151		0.336268
PAS_chr4_0897	Thioesterase superfamily;Thioesterase/thiol ester dehydrase-isomerase	-0.234085	*	0.087836	-1.08387	***	1.25253e-05	-0.121721		0.682033
ZAP1	Zinc-regulated transcription factor; binds to zinc-responsive promoters to induce transcription of certain genes in presence of zinc, represses other genes in low zinc; regulates its own transcription; contains seven zinc-finger domains	0.280426		0.794391	0.948275	***	0.00480462	0.257312		0.882534
PAS_chr4_0305	O-glycosylated protein required for cell wall stability	0.31898		1	-1.0733	***	0.000286827	-1.06526	***	0.000162331
PAS_chr1-1_0094	hypothetical protein	-0.814876	***	0.00307365	-1.07268	***	5.61788e-05	-1.61191	***	6.18804e-06
YHR112C	Protein of unknown function; localizes to the cytoplasm and nucleus; overexpression affects protein trafficking through the endocytic pathway	-0.569171	***	0.000354709	-1.06535	***	0.00209596	-2.36789	***	5.9705e-11
TKL1	Transketolase; catalyzes conversion of xylulose-5-phosphate and ribose-5-phosphate to sedoheptulose-7-phosphate and glyceraldehyde-3-phosphate in the pentose phosphate pathway; needed for synthesis of aromatic amino acids; TKL1 has a paralog, TKL2, that a	-0.354415		0.354055	-1.94654	***	2.1356e-06	-0.40602	**	0.0385169
PAS_chr3_0193	hypothetical protein	0.0105393		1	-1.06049	**	0.0100614	-0.76832	***	3.67948e-05
YPR1	NADPH-dependent aldo-keto reductase; reduces multiple substrates including 2-methylbutyraldehyde and D,L-glyceraldehyde, expression is induced by osmotic and oxidative stress; functionally redundant with other aldo-keto reductases; protein abundance incre	-0.395474	*	0.0657391	-1.05855	***	4.02259e-06	1.65539	***	7.81497e-10
SER1	3-phosphoserine aminotransferase; catalyzes the formation of phosphoserine from 3-phosphohydroxypyruvate, required for serine and glycine biosynthesis; regulated by the general control of amino acid biosynthesis mediated by Gcn4p; protein abundance increa	-0.412569	*	0.0686958	-1.05144	***	0.000414175	-1.22435	***	1.8449e-06
PAS_chr1-4_0509	Hypothetical protein_not annotated in NCBI	-0.0890218		1	-1.05078		0.127666	-1.05923	***	0.00141772
VHT1	High-affinity plasma membrane H+-biotin (vitamin H) symporter; mutation results in fatty acid auxotrophy; 12 transmembrane domain containing major facilitator subfamily member; mRNA levels negatively regulated by iron deprivation and biotin	-0.374523		0.254876	-1.0376	***	0.00142401	-1.81389	***	5.11598e-07
PAS_chr2-1_0503	RF-1 domain;Peptidyl-tRNA hydrolase domain-like	-0.340673		0.749	-1.02786	***	0.00242807	1.77348	***	7.16146e-07
PAS_chr1-1_0121	Hypothetical protein_not annotated in NCBI	-1.5137	***	0.000458931	-1.02358	**	0.0161038	-2.63209	***	2.43199e-08
YMR090W	Putative protein of unknown function with similarity to DTDP-glucose 4,6-dehydratases; GFP-fusion protein localizes to the cytoplasm; up-regulated in response to the fungicide mancozeb; not essential for viability	0.272262		1	-1.01936	***	3.82811e-05	1.34377	***	7.97226e-07
PAS_chr1-1_0240	hypothetical protein	-0.46639		0.525947	-1.01781	*	0.0623796	-1.80107	***	8.01682e-07
HOM2	Aspartic beta semi-aldehyde dehydrogenase, catalyzes the second step in the common pathway for methionine and threonine biosynthesis; expression regulated by Gcn4p and the general control of amino acid synthesis	-0.570744	***	0.00414502	-1.00766	***	0.00183375	-1.66922	***	6.04682e-08
ASG1	Zinc cluster protein proposed to function as a transcriptional regulator involved in the stress response; null mutants have a respiratory deficiency, calcofluor white sensitivity and slightly increased cycloheximide resistance	0.143406		0.869148	0.743907	***	2.95294e-05	0.406867	***	0.00484672
PAS_chr1-4_0464	hypothetical protein	-0.20546		0.740501	-1.00648	***	0.0036397	-1.36544	***	9.88979e-07
RDH54	DNA-dependent ATPase; DNA recombination/repair factor, supercoils DNA and promotes DNA strand opening; stimulates strand exchange by modifying the topology of double-stranded DNA; involved in recombinational repair of DNA double-strand breaks during mitos	-0.618869	***	0.00535637	-1.00647	***	0.000154974	-0.871243	***	0.00527889
SGT1	Cochaperone protein; regulates activity of adenylyl cyclase Cyr1p; involved in kinetochore complex assembly; associates with the SCF (Skp1p/Cdc53p/F box protein) ubiquitin ligase complex; acts as a linker between Skp1p and HSP90 complexes; protein abundan	-0.499339	***	0.00205234	-1.00561	***	1.36488e-06	-0.120099		0.88494
PAS_chr3_0679	Electron transport accessory proteins	-0.579249	*	0.0716502	-1.00367	***	0.0011474	-0.984993	***	0.000306302
ISM1	Mitochondrial isoleucyl-tRNA synthetase, null mutant is deficient in respiratory growth	-0.382848		0.628103	-1.00292	***	0.00156949	-1.31388	***	0.00193797
PAS_chr4_0625	hypothetical protein	-0.939582	***	0.00386792	-1.00173	***	0.000175778	1.31812	***	3.19356e-06
CMC2	Protein of the mitochondrial intermembrane space with a role in respiratory chain complex assembly or maintenance; contains twin Cx9C motifs that can form coiled coil-helix-coiled-coil helix fold	-0.330753		1	-1.00012	*	0.0626769	-0.528347		0.228707
PAS_chr2-2_0342	Regulator of G protein signaling domain;Regulator of G-protein signaling, RGS	0.28296		1	-0.998985		0.238446	-1.51383	***	0.00156861
PFK26-1	6-phosphofructo-2-kinase, inhibited by phosphoenolpyruvate and sn-glycerol 3-phosphate; has negligible fructose-2,6-bisphosphatase activity; transcriptional regulation involves protein kinase A	-0.479273	***	0.00799371	-0.99809	**	0.0157409	1.21303	***	2.34137e-07
YOR238W	Putative protein of unknown function; green fluorescent protein (GFP)-fusion protein localizes to the cytoplasm	-0.459502	**	0.0122141	-0.995007	***	8.02619e-06	-0.854632	***	9.77918e-05
PAS_chr3_1074	hypothetical protein	-0.96353	***	0.00322703	-0.991943	***	3.0791e-05	0.968133	***	9.39188e-07
VMA21	Integral membrane protein that is required for vacuolar H+-ATPase (V-ATPase) function, although not an actual component of the V-ATPase complex; functions in the assembly of the V-ATPase; localized to the yeast endoplasmic reticulum (ER)	0.0096998		1	-0.988805	***	1.81149e-06	-0.409501	***	0.000464663
KTR4	Putative mannosyltransferase involved in protein glycosylation; member of the KRE2/MNT1 mannosyltransferase family	0.067475		1	-0.0513768		1	-0.144182		1
YCR090C	Putative protein of unknown function; green fluorescent protein (GFP)-fusion protein localizes to the cytoplasm and nucleus; YCR090C is not an essential gene	-0.303058	**	0.0107178	-0.981133	***	2.28235e-06	-0.623137	***	1.51262e-05
FMO1-3	Flavin-containing monooxygenase, localized to the cytoplasmic face of the ER membrane; catalyzes oxidation of biological thiols to maintain the ER redox buffer ratio for correct folding of disulfide-bonded proteins	-0.882053	***	0.00222579	-0.973473	***	0.000181543	-0.373797		0.131484
RPB8	RNA polymerase subunit ABC14.5, common to RNA polymerases I, II, and III	-0.308386		1	-0.970335	***	0.0048478	-1.17966	***	4.82904e-05
LIP5	Protein involved in biosynthesis of the coenzyme lipoic acid, has similarity to E. coli lipoic acid synthase	-0.574298	***	8.26241e-05	-0.969797	***	4.38002e-07	-0.690675	***	3.82175e-06
FRA1-2	Protein involved in negative regulation of transcription of iron regulon; forms an iron independent complex with Fra2p, Grx3p, and Grx4p; cytosolic; mutant fails to repress transcription of iron regulon and is defective in spore formation	-1.71636	***	6.7448e-06	-0.967795	***	0.00390249	-1.93977	***	9.6525e-07
PAS_chr1-4_0576	Catalytic LigB subunit of aromatic ring-opening dio;LigB-like	-0.519368	*	0.0872915	-0.964895	***	0.000398929	-1.75589	***	1.58528e-06
PAS_chr4_0425	RING-H2 zinc finger;RING/U-box	0.165446		1	0.73664	*	0.0781353	0.210578		1
YAT1	Outer mitochondrial carnitine acetyltransferase, minor ethanol-inducible enzyme involved in transport of activated acyl groups from the cytoplasm into the mitochondrial matrix; phosphorylated	-0.2883	*	0.0838142	-0.961874	***	4.94445e-06	1.88736	***	6.3853e-09
PIPA06618	Unknown	-1.82109	***	0.00103116	-0.958566	***	0.000251586	-0.765227	***	0.00164533
PAS_chr4_0723	hypothetical protein	-0.414996	**	0.0447215	-0.950489	***	5.91454e-05	-0.844308	***	4.84727e-05
YNL108C	Putative protein of unknown function; similar to prokaryotic phosphotransfer enzymes; null mutant shows alterations in glucose metabolism; GFP-fusion protein localizes to the cytoplasm and nucleus; YNL108C has a paralog, TFC7, that arose from the whole ge	-0.600359	***	0.00239675	-0.95033	***	3.11395e-05	-0.495772	***	0.00148056
CGI121	Component of the EKC/KEOPS complex with Bud32p, Kae1p, Pcc1p, and Gon7p; EKC/KEOPS complex is required for t6A tRNA modification and may have roles in telomere maintenance and transcription; Cgi121p is dispensable for tRNA modification	-0.216104		1	-0.950046		0.130632	-1.11824	***	0.00050116
CYB5	Cytochrome b5, involved in the sterol and lipid biosynthesis pathways; acts as an electron donor to support sterol C5-6 desaturation	0.153898		1	0.413841	*	0.0524212	-1.9142	***	6.87642e-08
PAS_chr4_0577	Dihydrodipicolinate synthetase family;Aldolase	-1.36111	***	3.3874e-05	-0.942949	***	0.00199999	1.6327	***	3.66004e-07
PAS_chr1-1_0333	hypothetical protein	-0.771538	*	0.0855263	-0.940955	***	0.00312699	3.58844	***	1.09698e-09
TPO4	Polyamine transporter of the major facilitator superfamily; member of the 12-spanner drug:H(+) antiporter DHA1 family; recognizes spermine, putrescine, and spermidine; localizes to the plasma membrane	0.391511		0.840019	-0.937587	***	4.57687e-05	-0.423121	***	0.00596369
PAS_chr1-4_0157	hypothetical protein	-0.229376		0.547684	-0.936033	***	0.00460555	-1.74862	***	1.57062e-08
HHF1	Histone H4, core histone protein required for chromatin assembly and chromosome function; one of two identical histone proteins (see also HHF2); contributes to telomeric silencing; N-terminal domain involved in maintaining genomic integrity	0.732301		0.19805	0.622835		0.489681	-2.5013	***	7.29854e-06
YDL144C	Protein of unknown function; green fluorescent protein (GFP)-fusion protein localizes to the cytoplasm and nucleus; YDL144C is not an essential gene; protein abundance increases in response to DNA replication stress	-0.673583	***	0.00571392	-0.931165	***	0.000231239	-1.01205	***	1.89417e-05
MET1	S-adenosyl-L-methionine uroporphyrinogen III transmethylase, involved in the biosynthesis of siroheme, a prosthetic group used by sulfite reductase; required for sulfate assimilation and methionine biosynthesis	-0.884859	**	0.0206585	-0.930019	**	0.0201968	-2.08723	***	6.22915e-06
PAS_chr4_0914	hypothetical protein	-0.680646		0.479515	-0.922377	*	0.0727637	-1.63284	***	2.52954e-05
HIS4	Multifunctional enzyme containing phosphoribosyl-ATP pyrophosphatase, phosphoribosyl-AMP cyclohydrolase, and histidinol dehydrogenase activities; catalyzes the second, third, ninth and tenth steps in histidine biosynthesis	-0.355073		0.489012	-0.914695	**	0.0131089	-2.48898	***	1.05082e-08
YMR244W	Putative protein of unknown function	-0.281268		1	-0.912537	***	0.0089987	-4.15764	***	9.9006e-10
YKL033W-A	Putative protein of unknown function; similar to uncharacterized proteins from other fungi	-0.557509		0.158172	-0.908962	**	0.0246874	-0.817048	***	0.00117205
COX10	Heme A:farnesyltransferase, catalyzes the first step in the conversion of protoheme to the heme A prosthetic group required for cytochrome c oxidase activity; human ortholog is associated with mitochondrial disorders	-0.673004	***	0.000973051	-0.90857	***	0.000126843	-1.07246	***	1.48341e-06
YPL247C	Putative protein of unknown function; green fluorescent protein (GFP)-fusion protein localizes to the cytoplasm and nucleus; similar to the petunia WD repeat protein an11; overexpression causes a cell cycle delay or arrest	0.189837		0.873915	-0.905886	***	7.8848e-05	-0.0304683		1
PAS_chr3_0658	Hypothetical protein_not annotated in NCBI	-0.695366		0.385392	-0.901374	*	0.0942823	-0.918097	**	0.0478273
HOS2	Histone deacetylase and subunit of Set3 and Rpd3L complexes; required for gene activation via specific deacetylation of lysines in H3 and H4 histone tails; subunit of the Set3 complex, a meiotic-specific repressor of sporulation specific genes that contai	0.0951185		1	0.69889	***	4.62376e-05	0.186009		0.362929
PAS_FragD_0010	Globin-like	0.072382		1	-0.898727	***	0.00584988	-0.828705	***	0.000502824
PAS_chr3_0692	NAD dependent epimerase/dehydratase family;NAD(P)-binding Rossmann-fold domains	-0.744493	***	0.000305202	-0.893334	***	0.000279222	0.021203		1
CTP1	Mitochondrial inner membrane citrate transporter, member of the mitochondrial carrier family	-0.1633		0.874169	-0.892041	***	0.00856423	-0.526514	***	0.000378415
LEU4	Alpha-isopropylmalate synthase (2-isopropylmalate synthase); the main isozyme responsible for the first step in the leucine biosynthesis pathway; LEU4 has a paralog, LEU9, that arose from the whole genome duplication	-0.554742	***	0.000769408	-0.871435	***	0.000153953	-0.901822	***	3.31732e-06
KRE5-1	Protein required for beta-1,6 glucan biosynthesis; mutations result in aberrant morphology and severe growth defects	0.119671		1	-0.0325695		1	-0.40656	***	0.00529844
ITR2	Myo-inositol transporter; member of the sugar transporter superfamily; expressed constitutively; ITR2 has a paralog, ITR1, that arose from the whole genome duplication	-0.396591	*	0.0869168	-0.881008	*	0.0626196	-0.623153	***	0.00032041
PAS_chr2-1_0403	hypothetical protein	-0.991412		0.147976	-0.879755		0.258352	-1.19314	**	0.025995
AMN1	Protein required for daughter cell separation, multiple mitotic checkpoints, and chromosome stability; contains 12 degenerate leucine-rich repeat motifs; expression is induced by the Mitotic Exit Network (MEN)	-0.105445		1	-0.878456	***	1.22936e-05	-1.73878	***	2.44617e-08
YKL077W	Putative protein of unknown function; green fluorescent protein (GFP)-fusion protein localizes to the vacuole	-0.726948	***	0.000702513	-0.875491	***	0.00791618	-2.0393	***	2.64304e-08
PAS_chr3_1155	hypothetical protein	0.133644		1	-0.873913	***	0.00593005	-0.326004		0.568239
MIC23	Mitochondrial intermembrane space protein of unknown function; imported via the MIA import machinery; contains an unusual twin cysteine motif (CX13C CX14C)	-0.0895749		1	-0.871732	***	4.09629e-05	-0.113677		1
TAT2	High affinity tryptophan and tyrosine permease, overexpression confers FK506 and FTY720 resistance	0.102906		1	-0.857368	**	0.0138921	-0.242991		1
KTR1	Alpha-1,2-mannosyltransferase; involved in O- and N-linked protein glycosylation; type II membrane protein; member of the KRE2/MNT1 mannosyltransferase family; relocalizes from vacuole to cytoplasm upon DNA replication stress	0.275119		1	0.0944638		1	-0.478289	*	0.0664769
PAS_chr1-4_0166	Dopa 4,5-dioxygenase family;DOPA-like	-0.189818		0.941148	-0.870264	***	0.000165935	-0.859243	***	2.47455e-06
MSD1	Mitochondrial aspartyl-tRNA synthetase, required for acylation of aspartyl-tRNA; yeast and bacterial aspartyl-, asparaginyl-, and lysyl-tRNA synthetases contain regions with high sequence similarity, suggesting a common ancestral gene	-0.306411		0.11681	-0.869868	***	5.19592e-05	-0.993658	***	1.68311e-07
SOD2	Mitochondrial manganese superoxide dismutase, protects cells against oxygen toxicity; phosphorylated	0.373063		0.68591	-0.245544		1	2.17264	***	1.45067e-08
KRE2	Alpha1,2-mannosyltransferase of the Golgi; involved in protein mannosylation; KRE2 has a paralog, KTR6, that arose from the whole genome duplication	0.0226647		1	0.128277		0.997697	0.178905		0.800445
YOR389W	Putative protein of unknown function; expression regulated by copper levels	-0.5706	**	0.0325781	-0.631447	***	0.00921889	-0.594796	***	0.00386753
URA5	Major orotate phosphoribosyltransferase (OPRTase) isozyme; catalyzes the fifth enzymatic step in de novo biosynthesis of pyrimidines, converting orotate into orotidine-5'-phosphate; URA5 has a paralog, URA10, that arose from the whole genome duplication	-0.419419		0.196819	-0.859916	**	0.0215568	-1.41559	***	4.21167e-07
PHA2	Prephenate dehydratase, catalyzes the conversion of prephanate to phenylpyruvate, which is a step in the phenylalanine biosynthesis pathway	-0.662755	***	0.0024547	-0.849134	***	0.000114578	-0.277167		0.304145
MAE1	Mitochondrial malic enzyme, catalyzes the oxidative decarboxylation of malate to pyruvate, which is a key intermediate in sugar metabolism and a precursor for synthesis of several amino acids	-0.0853182		1	-0.854931	***	0.00528642	-1.75606	***	2.17165e-07
PAS_chr2-1_0288	Protein phosphatase inhibitor 2 (IPP-2)	-0.0452176		1	-0.854824	***	0.000280579	0.678225	***	6.6134e-05
PAS_chr2-1_0272	Ribosomal protein L9, N-terminal domain;L9 N-domain-like	-0.391618		0.584347	-0.854294	**	0.0261744	-2.27359	***	5.92339e-08
PRY2	Sterol binding protein involved in the export of acetylated sterols; secreted glycoprotein and member of the CAP protein superfamily (cysteine-rich secretory proteins (CRISP), antigen 5, and pathogenesis related 1 proteins); sterol export function is redu	0.467728		0.622517	-0.853967	***	0.00952609	-0.18191		1
PAS_chr2-1_0064	hypothetical protein	-0.392181		0.527202	-0.852483		1	-1.92442	***	5.28637e-08
CYS3	Cystathionine gamma-lyase, catalyzes one of the two reactions involved in the transsulfuration pathway that yields cysteine from homocysteine with the intermediary formation of cystathionine; protein abundance increases in response to DNA replication stre	-0.351661		1	-0.812956	***	0.00448066	-3.59349	***	2.14587e-09
FLO5-1	Lectin-like cell wall protein (flocculin) involved in flocculation; binds mannose chains on the surface of other cells, confers floc-forming ability that is chymotrypsin resistant but heat labile; FLO5 has a paralog, FLO1, that arose from a segmental dupl	-0.228041		0.970854	-0.847507	**	0.0486375	-0.611775	**	0.013643
PAS_chr4_0372	PQ loop repeat, Cystinosin/ERS1p repeat	-0.348612	*	0.0545819	-0.846902	***	0.000197269	-0.952523	***	1.18427e-06
HRB1	Poly(A+) RNA-binding protein; involved in the export of mRNAs from the nucleus to the cytoplasm; similar to Npl3p; HRB1 has a paralog, GBP2, that arose from the whole genome duplication	-0.239187		0.669394	-0.842798	***	0.000871165	-1.47478	***	1.40846e-07
YPL260W	Putative substrate of cAMP-dependent protein kinase (PKA); green fluorescent protein (GFP)-fusion protein localizes to the cytoplasm and nucleus; YPL260W is not an essential gene; protein abundance increases in response to DNA replication stress	-0.418766		1	-0.842606	*	0.0803755	-0.393813		0.690139
YJR061W	Putative protein of unknown function; non-essential gene; transcription repressed by Rm101p; YJR061W has a paralog, MNN4, that arose from the whole genome duplication	-0.111871		1	-0.840123	**	0.0297618	-2.00495	***	1.61761e-07
YDR248C	Putative gluconokinase; sequence similarity to bacterial and human gluconokinase; green fluorescent protein (GFP)-fusion protein localizes to the cytoplasm; upregulated by deletion of the RNAP-II associated factor, PAF1	-0.288576		0.517658	-0.836882	**	0.038312	-1.84881	***	8.33562e-07
DAL5	Allantoate permease; ureidosuccinate permease; also transports dipeptides, though with lower affinity than for allantoate and ureidosuccinate; expression is constitutive but sensitive to nitrogen catabolite repression	-0.416493		0.164835	-0.834429	**	0.0199156	-0.989168	***	0.000388772
PAS_chr3_1033	FAD dependent oxidoreductase;Nucleotide-binding domain	-0.2215		0.221132	-0.83049	***	0.00848814	-0.82248	***	1.68578e-06
PAS_chr1-4_0270	Antibiotic biosynthesis monooxygenase;Dimeric alpha+beta barrel	-0.442366		1	-0.82886		0.278754	-0.803632		0.126475
PAS_chr3_0133	GTPase involved in G-protein signaling in the adenylate cyclase activating pathway, plays a role in cell proliferation; localized to the plasma membrane; homolog of mammalian RAS proto-oncogenes	-0.764856	*	0.0695973	-0.828127		0.135681	-2.10662	***	7.54424e-05
RNR2	Ribonucleotide-diphosphate reductase (RNR), small subunit; the RNR complex catalyzes the rate-limiting step in dNTP synthesis and is regulated by DNA replication and DNA damage checkpoint pathways via localization of the small subunits; RNR2 has a paralog	-0.0809156		1	-0.826506	**	0.042262	-2.13709	***	7.33084e-06
TAL1-1	Transaldolase, enzyme in the non-oxidative pentose phosphate pathway; converts sedoheptulose 7-phosphate and glyceraldehyde 3-phosphate to erythrose 4-phosphate and fructose 6-phosphate; TAL1 has a paralog, NQM1, that arose from the whole genome duplicati	0.024243		1	-0.825766	***	0.000332115	0.368929	**	0.0192484
PAS_chr2-2_0020	Unknown (not annotated in NCBI_no uniprot_ID)	-0.574775		0.407595	-0.82241		0.244936	-0.0647019		1
PAS_chr1-4_0622	hypothetical protein	-0.481438	*	0.0626249	-0.821186	**	0.0288556	-1.16947	***	2.33617e-05
STR3	Peroxisomal cystathionine beta-lyase, converts cystathionine into homocysteine; may be redox regulated by Gto1p	-1.07415	***	5.18277e-05	-0.723013	***	0.000774399	-1.17303	***	1.92056e-06
ERG25	C-4 methyl sterol oxidase, catalyzes the first of three steps required to remove two C-4 methyl groups from an intermediate in ergosterol biosynthesis; mutants accumulate the sterol intermediate 4,4-dimethylzymosterol	-0.587319		1	-0.809033		0.222057	-3.00635	***	1.80907e-06
ASF1	Nucleosome assembly factor; involved in chromatin assembly and disassembly, anti-silencing protein that causes derepression of silent loci when overexpressed; plays a role in regulating Ty1 transposition; relocalizes to the cytosol in response to hypoxia	-0.0768403		1	-0.806751	***	0.000110737	-1.10873	***	1.79364e-05
COA3	Mitochondrial inner membrane protein that participates in regulation of COX1 translation, Cox1p stabilization, and cytochrome oxidase assembly	-0.267413		1	-0.606274	**	0.0471966	-0.273986		1
PAS_chr2-2_0321	hypothetical protein	-0.0878997		1	-0.806377	***	6.62587e-05	-1.48101	***	5.08374e-08
IMO32	Conserved mitochondrial protein of unknown function; processed by both mitochondrial processing peptidase and mitochondrial octapeptidyl aminopeptidase; gene contains the nested antisense gene NAG1	-0.379976	***	0.00526109	-0.804724	***	0.000150521	-0.774184	***	0.000303512
COQ4	Protein with a role in ubiquinone (Coenzyme Q) biosynthesis, possibly functioning in stabilization of Coq7p; located on the matrix face of the mitochondrial inner membrane; component of a mitochondrial ubiquinone-synthesizing complex	-0.485251		0.516317	-0.803862	***	0.00836731	-0.917345	***	0.000685878
PAS_chr2-1_0006	Major facilitator superfamily, Quinate permease (Quinate transporter) - similar to S. stipitis	-0.0639411		1	-0.797521		0.96592	-0.0104608		1
YUR1	Mannosyltransferase involved in protein N-glycosylation; member of the KTR1 family; located in the Golgi apparatus; YUR1 has a paralog, KTR2, that arose from the whole genome duplication	-0.0185121		1	0.156398		0.804525	-0.572831	*	0.0724143
NCP1	NADP-cytochrome P450 reductase; involved in ergosterol biosynthesis; associated and coordinately regulated with Erg11p	-0.219996		1	-0.793913	*	0.0877282	-1.88494	***	1.79808e-05
IRC24	Putative benzil reductase;(GFP)-fusion protein localizes to the cytoplasm and is induced by the DNA-damaging agent MMS; sequence similarity with short-chain dehydrogenase/reductases; null mutant has increased spontaneous Rad52p foci	-0.48139		0.342693	-0.792383	***	0.0026997	0.127931		1
PAS_chr4_0268	hypothetical protein	0.456076		1	-0.791575		0.109355	5.61084	***	1.88744e-11
RSM25	Mitochondrial ribosomal protein of the small subunit	-0.325358		1	-0.790587	*	0.0706073	-1.74806	***	6.9012e-07
ERC1	Member of the multi-drug and toxin extrusion (MATE) family of the multidrug/oligosaccharidyl-lipid/polysaccharide (MOP) exporter superfamily; overproduction confers ethionine resistance and accumulation of S-adenosylmethionine	-0.0925129		1	-0.785899	**	0.0362159	-1.38656	***	1.35121e-07
SGN1	Cytoplasmic RNA-binding protein, contains an RNA recognition motif (RRM); may have a role in mRNA translation, as suggested by genetic interactions with genes encoding proteins involved in translational initiation	-0.226079		0.884365	-0.530049	**	0.0161705	-0.349518	***	0.008224
PAS_chr2-1_0336	Double zinc ribbon;Multiheme cytochromes	-0.5685	***	0.00760243	-0.785054	***	0.0038171	-1.36767	***	1.53958e-07
PAS_chr1-4_0686	Small nuclear ribonucleoprotein-associated protein	-0.0880443		1	-0.782191	**	0.0252013	-0.227162		0.582339
PTH1	One of two (see also PTH2) mitochondrially-localized peptidyl-tRNA hydrolases; dispensable for respiratory growth on rich medium, but required for respiratory growth on minimal medium	-0.335396		0.152069	-0.782015	***	0.00202729	-0.703686	***	0.000283975
PFS2	Integral subunit of the pre-mRNA cleavage and polyadenylation factor (CPF) complex; plays an essential role in mRNA 3'-end formation by bridging different processing factors and thereby promoting the assembly of the processing complex	-0.525848	***	0.000414847	-0.781639	***	6.02209e-06	-0.407116	***	0.00213017
PAS_chr3_0812	TPR-like	-0.497558	**	0.021261	-0.780136	***	0.00247255	-1.61197	***	5.31352e-07
VMA8	Subunit D of the eight-subunit V1 peripheral membrane domain of the vacuolar H+-ATPase (V-ATPase), an electrogenic proton pump found throughout the endomembrane system; plays a role in the coupling of proton transport and ATP hydrolysis	-0.0955294		1	-0.778273	***	5.1663e-06	-0.140053		0.967029
BNA6	Quinolinate phosphoribosyl transferase, required for the de novo biosynthesis of NAD from tryptophan via kynurenine; expression regulated by Hst1p	0.0866838		1	-0.716856	***	0.000159799	-0.0702604		1
PAS_chr3_0794	Putative serine esterase (DUF676); alpha/beta-Hydrolases	-0.292797		1	-0.772625	*	0.0863581	0.0987962		1
PAS_chr4_0036	Hypothetical protein_not annotated in NCBI	-0.52054	***	0.00297176	-0.771031	***	0.000244524	-1.05323	***	6.33048e-06
COQ9	Protein required for ubiquinone (coenzyme Q) biosynthesis and respiratory growth; localizes to the matrix face of the mitochondrial inner membrane in a large complex with ubiquinone biosynthetic enzymes	-0.254427		0.600204	-0.76961	***	3.9226e-05	-0.101975		1
HEM14	Protoporphyrinogen oxidase, a mitochondrial enzyme that catalyzes the seventh step in the heme biosynthetic pathway, converting protoporphyrinogen IX to protoporphyrin IX; inhibited by diphenyl ether-type herbicides	-0.506281		0.288123	-0.7696	***	0.0064374	-1.39059	***	3.05492e-05
PAS_chr2-1_0645	PIG-P	-0.514807	***	0.00747849	-0.766235	***	2.43008e-05	-0.322938	**	0.0244953
YFR016C	Putative protein of unknown function; green fluorescent protein (GFP)-fusion protein localizes to the cytoplasm and bud; interacts with Spa2p; YFL016C is not an essential gene	0.159649		1	-0.764566	***	0.00257964	0.226354		0.885282
PMI40	Mannose-6-phosphate isomerase, catalyzes the interconversion of fructose-6-P and mannose-6-P; required for early steps in protein mannosylation	-0.431122	*	0.0747738	-0.759046	***	0.00181219	-1.67769	***	1.52352e-07
TPO3	Polyamine transporter of the major facilitator superfamily; member of the 12-spanner drug:H(+) antiporter DHA1 family; specific for spermine; localizes to the plasma membrane; TPO3 has a paralog, TPO2, that arose from the whole genome duplication	-0.417535		1	-0.758649	***	7.9308e-05	-0.783888	***	1.0675e-05
ADH7	NADPH-dependent medium chain alcohol dehydrogenase with broad substrate specificity; member of the cinnamyl family of alcohol dehydrogenases; may be involved in fusel alcohol synthesis or in aldehyde tolerance	-0.912739	***	1.45564e-05	-0.757776	**	0.0173785	1.12866	***	1.42082e-08
YPC1	Alkaline ceramidase; also has reverse (CoA-independent) ceramide synthase activity; catalyzes both breakdownand synthesis of phytoceramide; overexpression confers fumonisin B1 resistance; YPC1 has a paralog, YDC1, that arose from the whole genome duplica	-0.434967	***	0.00301359	-0.751515	***	0.000172149	-1.49914	***	4.88802e-09
YOR283W	Phosphatase with a broad substrate specificity and some similarity to GPM1/YKL152C, a phosphoglycerate mutase; YOR283W is not an essential gene	-0.441014	**	0.0438796	-0.751189	***	0.00176983	-0.565467	***	0.000964168
BAT1	Mitochondrial branched-chain amino acid (BCAA) aminotransferase; preferentially involved in BCAA biosynthesis; homolog of murine ECA39; highly expressed during logarithmic phase and repressed during stationary phase; BAT1 has a paralog, BAT2, that arose f	-1.14043	***	0.00147922	-0.713926	**	0.026842	-1.93021	***	6.11937e-07
PAS_chr2-1_0018	hypothetical protein	-0.20273		0.65927	-0.746415	***	0.00150784	-1.42189	***	2.46804e-06
PAS_chr4_0722	RNA recognition motif. (a.k.a. RRM, RBD, or RNP dom;RNA-binding domain, RBD	-0.28472		0.271633	-0.746139	***	2.96573e-05	-1.01585	***	1.23634e-05
PAS_chr2-2_0010	hypothetical protein	-0.615536		0.812515	-0.74576		0.426666	-1.13274	***	0.00304019
CAX4	Dolichyl pyrophosphate (Dol-P-P) phosphatase with a luminally oriented active site in the ER, cleaves the anhydride linkage in Dol-P-P, required for Dol-P-P-linked oligosaccharide intermediate synthesis and protein N-glycosylation	-0.311803		0.547454	-0.74561	**	0.0217327	-1.92592	***	1.42357e-09
HHF2	Histone H4, core histone protein required for chromatin assembly and chromosome function; one of two identical histone proteins (see also HHF1); contributes to telomeric silencing; N-terminal domain involved in maintaining genomic integrity	0.70576	**	0.0248227	0.598066	*	0.0672499	-1.30745	***	3.33638e-05
HHT2	Histone H3, core histone protein required for chromatin assembly, part of heterochromatin-mediated telomeric and HM silencing; one of two identical histone H3 proteins (see HHT1); regulated by acetylation, methylation, and phosphorylation	0.630445	**	0.0272409	0.327795		0.277143	-2.15933	***	9.83716e-08
PpBMT4	beta mannosyl transferase (Pichia pastoris)	0.351665		0.459811	0.494436	**	0.0433306	0.516944	***	0.000669052
IMP2	Catalytic subunit of the mitochondrial inner membrane peptidase complex, required for maturation of mitochondrial proteins of the intermembrane space; complex contains Imp1p and Imp2p (both catalytic subunits), and Som1p	-0.256412		0.32774	-0.738435	***	0.000652121	0.221894		0.280299
CDD1	Cytidine deaminase; catalyzes the modification of cytidine to uridine in vitro but native RNA substrates have not been identified, localizes to both the nucleus and cytoplasm	-0.0612731		1	-0.732479	***	0.000169422	-0.0850378		1
VAN1	Component of the mannan polymerase I, which contains Van1p and Mnn9p and is involved in the first steps of mannan synthesis; mutants are vanadate-resistant	0.301102		0.206562	0.570443	***	0.00271009	-0.139584		1
OXR1	Protein of unknown function required for normal levels of resistance to oxidative damage, null mutants are sensitive to hydrogen peroxide; member of a conserved family of proteins found in eukaryotes	-0.0173466		1	-0.729375	***	0.00436559	0.09832		1
PDR16	Phosphatidylinositol transfer protein (PITP); controlled by the multiple drug resistance regulator Pdr1p; localizes to lipid particles and microsomes; controls levels of various lipids, may regulate lipid synthesis; homologous to Pdr17p; protein abundance	-0.252873		0.126305	-0.729113	***	0.00170525	-1.00994	***	5.81861e-07
PAS_FragB_0041	Chalcone-flavanone isomerase;Chalcone isomerase	-0.843175	**	0.0250339	-0.72771	*	0.0984655	-0.541301	**	0.0482694
ADE8	Phosphoribosyl-glycinamide transformylase, catalyzes a step in the 'de novo' purine nucleotide biosynthetic pathway	-0.32146		1	-0.726314		0.114312	-1.18416	***	7.14416e-06
PIPA06295	Unknown	-0.359299		0.70087	-0.724849	*	0.0547532	-0.711483	***	0.000166949
PRO2	Gamma-glutamyl phosphate reductase, catalyzes the second step in proline biosynthesis	-0.368493		0.169898	-0.713184	***	0.00581782	-0.366728	**	0.0440994
PAS_chr2-1_0529	Subtilase family	-0.484201	***	0.00087622	-0.719439	***	0.000437486	0.346837	*	0.0774595
PAS_chr3_1156	hypothetical protein	-0.422186		0.104596	-0.718467	***	0.0094404	0.0828407		1
PUT4-2	Proline permease, required for high-affinity transport of proline; also transports the toxic proline analog azetidine-2-carboxylate (AzC); PUT4 transcription is repressed in ammonia-grown cells	0.239747		1	-0.706598	**	0.0447996	0.0148264		1
PAS_chr3_0772	hypothetical protein	0.104557		1	-0.715975	***	0.00158949	-0.623338	***	8.57038e-05
YSA1	Nudix hydrolase family member with ADP-ribose pyrophosphatase activity; shown to metabolize O-acetyl-ADP-ribose to AMP and acetylated ribose 5'-phosphate	-0.302479		0.426408	-0.714516	**	0.0164036	0.140156		1
IPP1	Cytoplasmic inorganic pyrophosphatase (PPase), homodimer that catalyzes the rapid exchange of oxygens from Pi with water, highly expressed and essential for viability, active-site residues show identity to those from E. coli PPase	-0.145553		1	-0.714297	***	0.000187189	-0.0689327		1
RPC19	RNA polymerase subunit AC19, common to RNA polymerases I and III	-0.166141		1	-0.713977		0.21788	-2.45622	***	5.38316e-10
ASP1	Cytosolic L-asparaginase, involved in asparagine catabolism; catalyzes hydrolysis of L-asparagine to aspartic acid and ammonia, has an important role in therapy of acute lymphoblastic leukemia; synthesized constitutively	-0.108667		1	-0.67854	***	0.0080703	-0.862278	***	1.62837e-06
LAT1	Dihydrolipoamide acetyltransferase component (E2) of pyruvate dehydrogenase complex, which catalyzes the oxidative decarboxylation of pyruvate to acetyl-CoA	-0.312492		0.365346	-0.713632	***	0.0013074	-0.110953		1
PBS2	MAP kinase kinase of the HOG signaling pathway; activated under severe osmotic stress; mitophagy-specific regulator; plays a role in regulating Ty1 transposition	-0.443227		0.994062	-0.713318		0.117167	-0.793641	*	0.0586317
HOM3	Aspartate kinase (L-aspartate 4-P-transferase); cytoplasmic enzyme that catalyzes the first step in the common pathway for methionine and threonine biosynthesis; expression regulated by Gcn4p and the general control of amino acid synthesis	-0.23607		0.892897	-0.677648	**	0.0380944	-1.77872	***	1.11593e-08
PAS_chr1-3_0312	4F5 protein family	-0.374254		0.220743	-0.713066	***	0.0012792	-0.241667		0.454781
THS1	Threonyl-tRNA synthetase, essential cytoplasmic protein	-0.338109	*	0.0907221	-0.712945	**	0.0192693	-1.62291	***	2.22436e-08
RDI1	Rho GDP dissociation inhibitor; involved in the localization and regulation of Cdc42p and Rho1p; protein abundance increases in response to DNA replication stress	-0.213134		0.531351	-0.712814	***	0.00221351	-0.218887		0.113648
RNA15	Component of the cleavage and polyadenylation factor I (CF I); CF 1, composed of the CF 1A complex (Rna14p, Rna15p, Clp1p, Pcf11p) and Hrp1, is involved in cleavage and polyadenylation of mRNA 3' ends; interacts with the A-rich polyadenylation signal in c	-0.332457		0.284954	-0.710113	***	0.00214321	-1.36326	***	2.31695e-07
GPD1	NAD-dependent glycerol-3-phosphate dehydrogenase; key enzyme of glycerol synthesis, essential for growth under osmotic stress; expression regulated by high-osmolarity glycerol response pathway; protein abundance increases in response to DNA replication st	0.0351834		1	-0.7098	**	0.0260415	0.169911		1
PAS_chr4_0301	Essential protein involved in nuclear export of Mss4p	-0.389446		0.681241	-0.707199	***	0.00490644	-1.6573	***	1.86346e-07
PAS_chr3_1212	Afadin- and alpha -actinin-Binding	-0.286725		1	-0.706754		0.345426	-3.48567	***	9.82745e-09
ARO1	Pentafunctional arom protein, catalyzes steps 2 through 6 in the biosynthesis of chorismate, which is a precursor to aromatic amino acids	-0.285814		0.283212	-0.669512	**	0.049144	-1.4914	***	1.60405e-07
CWC24	Spliceosome assembly factor, essential for the first step of splicing; component of the pre-catalytic spliceosome complex containing Cef1p; has similarity to S. pombe Cwf24p	-0.163499		1	-0.705775	*	0.0936571	-0.0307534		1
YRB2	Protein of unknown function; involved in nuclear processes of the Ran-GTPase cycle; involved in nuclear protein export; contains Ran Binding Domain and FxFG repeats; interacts with Srm1p, GTP-Gsp1p, Rna1p and Crm1p; relocalizes to the cytosol in response	-0.158428		0.703768	-0.699579	***	3.67943e-05	-0.423781	***	0.000416658
PAS_chr3_0134	Indigoidine synthase A like protein;Indigoidine synthase A-like	-0.215908		0.954772	-0.698178	**	0.0199719	-1.55202	***	6.70094e-06
MRPL40	Mitochondrial ribosomal protein of the large subunit	-0.42718		0.384026	-0.696968	**	0.0425045	-1.80572	***	1.22388e-06
PAS_chr3_0121	NagB/RpiA/CoA transferase-like	-0.313028		0.270499	-0.69681	***	0.00438247	-0.88753	***	0.000373596
ARO2	Bifunctional chorismate synthase and flavin reductase; catalyzes the conversion of 5-enolpyruvylshikimate 3-phosphate (EPSP) to form chorismate, which is a precursor to aromatic amino acids; protein abundance increases in response to DNA replication stres	-0.400387	**	0.0180856	-0.695929	**	0.0155782	-2.02844	***	6.11901e-10
IDP1	Mitochondrial NADP-specific isocitrate dehydrogenase, catalyzes the oxidation of isocitrate to alpha-ketoglutarate; not required for mitochondrial respiration and may function to divert alpha-ketoglutarate to biosynthetic processes	-0.664114	***	0.000416523	-0.695453	***	0.000220504	-1.0179	***	1.35013e-06
PAS_chr3_1004	hypothetical protein	-0.1072		1	-0.693524	**	0.0107541	-0.0138703		1
MRP51	Mitochondrial ribosomal protein of the small subunit; MRP51 exhibits genetic interactions with mutations in the COX2 and COX3 mRNA 5'-untranslated leader sequences	-0.47874		0.115478	-0.693497	*	0.0776937	-1.36677	***	1.17639e-06
FAU1	5,10-methenyltetrahydrofolate synthetase, involved in folic acid biosynthesis	-0.639289	***	0.00265999	-0.692986	**	0.0106907	-1.44632	***	7.47281e-08
DAL4	Allantoin permease; expression sensitive to nitrogen catabolite repression and induced by allophanate, an intermediate in allantoin degradation	-0.408176	**	0.024282	-0.691835	***	0.000547356	-0.254181		0.24559
PAS_chr2-1_0860	hypothetical protein	-0.602091		0.84047	-0.687892		0.415431	-1.86932	***	3.32832e-07
MRPS35	Mitochondrial ribosomal protein of the small subunit; null mutant does not grow on glycerol, is sensitive to 2,4-dichlorophenol, and accumulates large lipid droplets	-0.518208	**	0.0383698	-0.686414	**	0.0187125	-1.92469	***	6.82023e-08
PAS_chr1-1_0383	Component of U4/U6.U5 snRNP involved in mRNA splicing via spliceosome	-0.110091		1	-0.685837	**	0.0130355	0.551445		0.229518
SKP2	F-box protein of unknown function predicted to be part of an SCF ubiquitin protease complex; involved in regulating protein levels of sulfur metabolism enzymes; may interact with ribosomes, based on co-purification experiments	-0.465548	***	0.00196795	-0.684056	***	0.000189018	-1.05834	***	2.9994e-07
PAS_chr2-2_0231	hTAFII28-like protein conserved region;Histone-fold	-0.159865		1	-0.683828	**	0.0125672	-1.28003	***	8.25254e-07
PAS_chr1-1_0114	Putative non-ATPase subunit of the 19S regulatory particle of the 26S proteasome	-0.104388		1	-0.683377	***	0.000346626	-0.0910286		1
RSM7	Mitochondrial ribosomal protein of the small subunit, has similarity to E. coli S7 ribosomal protein	-0.519658		0.281006	-0.683074	**	0.0325775	-1.72208	***	9.16025e-07
PAS_c121_0006	Transcription elongation factor Elf1 like;Zinc beta-ribbon	-0.180878		0.859351	-0.682262	***	9.04854e-05	-0.336077	***	0.00875395
ADE1	N-succinyl-5-aminoimidazole-4-carboxamide ribotide (SAICAR) synthetase, required for 'de novo' purine nucleotide biosynthesis; red pigment accumulates in mutant cells deprived of adenine; protein abundance increases in response to DNA replication stress	-0.115983		1	-0.680899	*	0.0818223	-0.21269		0.596177
HNM1	Choline/ethanolamine transporter; involved in the uptake of nitrogen mustard and the uptake of glycine betaine during hypersaline stress; co-regulated with phospholipid biosynthetic genes and negatively regulated by choline and myo-inositol	-0.0456931		1	-0.644563	**	0.0191698	-2.09506	***	1.58034e-09
SAM4	S-adenosylmethionine-homocysteine methyltransferase; functions along with Mht1p in the conversion of S-adenosylmethionine (AdoMet) to methionine to control the methionine/AdoMet ratio; SAM4 has a paralog, YMR321C, that arose from a single-locus duplicatio	-0.0379269		1	-0.662444	**	0.0253018	3.25877	***	6.88328e-10
MET22	Bisphosphate-3'-nucleotidase, involved in salt tolerance and methionine biogenesis; dephosphorylates 3'-phosphoadenosine-5'-phosphate and 3'-phosphoadenosine-5'-phosphosulfate, intermediates of the sulfate assimilation pathway	-0.120675		1	-0.643668	***	0.000217241	-0.160066		0.56168
AIR2	RNA-binding subunit of the TRAMP nuclear RNA surveillance complex; involved in nuclear RNA processing and degradation; involved in TRAMP complex assembly as a bridge between Mtr4p and Trf4p; stimulates the poly(A) polymerase activity of Pap2p in vitro; ha	-0.106432		1	-0.675406	**	0.0214337	-1.41863	***	5.25083e-09
PpBMT2	beta mannosyl transferase (Pichia pastoris)	-0.119638		1	-0.506177	***	0.00654416	-0.848354	***	1.907e-05
IDH2	Subunit of mitochondrial NAD(+)-dependent isocitrate dehydrogenase, which catalyzes the oxidation of isocitrate to alpha-ketoglutarate in the TCA cycle; phosphorylated	-0.309508		0.173705	-0.672555	***	0.000160043	-0.857961	***	2.81184e-06
RRN6	Component of the core factor (CF) rDNA transcription factor complex; CF is required for transcription of 35S rRNA genes by RNA polymerase I and is composed of Rrn6p, Rrn7p, and Rrn11p	0.101079		1	0.672604	**	0.0285986	-0.556913	***	0.00208888
PAS_chr3_0416	hypothetical protein	-0.297924		0.140362	-0.671626	***	0.000794642	-0.0875344		1
NCE103	Carbonic anhydrase; metalloenzyme that catalyzes CO2 hydration to bicarbonate, which is an important metabolic substrate, and protons; not expressed under conditions of high CO2, such as inside a growing colony, but transcription is induced in response to	0.331866		1	-0.67149		0.372231	0.946742	***	0.000165943
YNL122C	Putative protein of unknown function; green fluorescent protein (GFP)-fusion protein localizes to mitochondria; YNL122C is not an essential gene	-0.08753		1	-0.671245		0.174436	-1.34349	***	2.31904e-05
PAS_chr4_0807	Mpv17 / PMP22 family	0.118941		1	-0.671025		0.20732	0.606897	**	0.0439941
MMT1	Putative metal transporter involved in mitochondrial iron accumulation; MMT1 has a paralog, MMT2, that arose from the whole genome duplication	-0.312108	*	0.0966975	-0.552339		0.109505	-1.42338	***	1.00961e-06
SPE4	Spermine synthase, required for the biosynthesis of spermine and also involved in biosynthesis of pantothenic acid	-0.295144		0.813437	-0.632071	**	0.0359303	-0.88723	***	0.000293468
PAS_chr2-1_0473	3-deoxy-D-arabino-heptulosonate-7-phosphate (DAHP) synthase	-0.131903		1	-0.60953	**	0.0430383	1.51873	***	6.17434e-06
NTF2	Nuclear envelope protein, interacts with GDP-bound Gsp1p and with proteins of the nuclear pore to transport Gsp1p into the nucleus where it is an essential player in nucleocytoplasmic transport	-0.195456		1	-0.664268	**	0.0467574	-0.987641	***	6.55621e-06
ARG7	Mitochondrial ornithine acetyltransferase, catalyzes the fifth step in arginine biosynthesis; also possesses acetylglutamate synthase activity, regenerates acetylglutamate while forming ornithine	-0.41622	**	0.0119117	-0.602562	***	0.000730699	-0.405656	***	0.00295867
PAS_chr2-1_0607	hypothetical protein	-0.307016	*	0.0598131	-0.662248	***	0.00855458	-1.53034	***	7.94336e-09
CDC60	Cytosolic leucyl tRNA synthetase, ligates leucine to the appropriate tRNA	-0.619763	**	0.0156983	-0.662167	*	0.0509279	-1.66503	***	1.75095e-08
PAS_chr3_0472	Yeast RNA polymerase I subunit RPA14	-0.195253		1	-0.66201	*	0.0526747	-1.56905	***	3.79765e-06
YNL200C	NADHX epimerase; catalyzes isomerization of (R)- and (S)-NADHX; homologous to AIBP in mammals and the N- terminal domain of YjeF in E.coli; enzyme is widespread in eukaryotes, prokaryotes and archaea; the authentic, non-tagged protein is detected in highl	-0.103378		1	-0.659081		0.5097	1.04308	***	0.000469
PAS_chr4_0837	Replication termination factor 2; RING/U-box	-0.0147862		1	-0.658292	***	0.000199016	0.0313932		1
MRPL4	Mitochondrial ribosomal protein of the large subunit, homolog of prokaryotic L29 ribosomal protein; located at the ribosomal tunnel exit	-0.465827		0.324452	-0.65773		0.174147	-2.48661	***	2.62654e-08
PAS_chr3_1222	RNA recognition motif. (a.k.a. RRM, RBD, or RNP dom;RNA-binding domain, RBD	-0.225208		0.948627	-0.656741	*	0.0876042	0.640743	***	2.60324e-05
SMF1	Divalent metal ion transporter with a broad specificity for di-valent and tri-valent metals; post-translationally regulated by levels of metal ions; member of the Nramp family of metal transport proteins	0.551713	*	0.057367	-0.528271	***	0.00130645	-0.273649	*	0.0996467
PAS_chr3_0010	FAD dependent oxidoreductase;FAD/NAD(P)-binding domain	-0.64719	**	0.034115	-0.655559	*	0.0578088	-0.817863	***	0.00245796
PAS_chr4_0708	PP-loop family;Adenine nucleotide alpha hydrolases-like	-0.360236		0.16731	-0.653405	**	0.0112453	-1.47044	***	8.73254e-07
YGR017W	Putative protein of unknown function; green fluorescent protein (GFP)-fusion protein localizes to both the nucleus and the cytoplasm	-0.60177	**	0.015117	-0.648042	***	0.000216045	-1.01746	***	3.40554e-07
REX2	3'-5' RNA exonuclease; involved in 3'-end processing of U4 and U5 snRNAs, 5S and 5.8S rRNAs, and RNase P and RNase MRP RNA; localized to mitochondria and null suppresses escape of mtDNA to nucleus in yme1 yme2 mutants; RNase D exonuclease	-0.417788	**	0.0374055	-0.647107	***	0.00685917	-0.432551	***	0.00630219
TPT1	tRNA 2'-phosphotransferase, catalyzes the final step in yeast tRNA splicing: the transfer of the 2'-PO(4) from the splice junction to NAD(+) to form ADP-ribose 1''-2''cyclic phosphate and nicotinamide	-0.805856	**	0.0351977	-0.646258		0.298891	-0.927501	***	0.00164643
CIT1	Citrate synthase; catalyzes the condensation of acetyl coenzyme A and oxaloacetate to form citrate; the rate-limiting enzyme of the TCA cycle; nuclear encoded mitochondrial protein; CIT1 has a paralog, CIT2, that arose from the whole genome duplication	-0.130407		1	-0.645851	**	0.0471583	1.5736	***	2.39518e-07
PMP3	Small plasma membrane protein related to a family of plant polypeptides that are overexpressed under high salt concentration or low temperature, not essential for viability, deletion causes hyperpolarization of the plasma membrane potential	0.162857		1	-0.644889	***	0.00190588	0.0900474		1
YBL036C	Putative non-specific single-domain racemase based on structural similarity; binds pyridoxal 5'-phosphate; expression of GFP-fusion protein induced in response to the DNA-damaging agent MMS	-0.317527	**	0.0343042	-0.644764	***	8.90347e-05	-0.823046	***	7.13106e-07
GAA1	Subunit of the GPI (glycosylphosphatidylinositol):protein transamidase complex, removes the GPI-anchoring signal and attaches GPI to proteins in the ER	-0.304257	*	0.0958078	-0.433279	***	0.00175955	-1.00707	***	2.87953e-06
PAS_chr3_0412	High-temperature-induced dauer-formation pro	-0.506516	***	0.00155377	-0.644457	***	0.000142109	-0.608687	***	0.000263284
CNB1	Calcineurin B; the regulatory subunit of calcineurin, a Ca++/calmodulin-regulated type 2B protein phosphatase which regulates Crz1p (a stress-response transcription factor), the other calcineurin subunit is encoded by CNA1 and/or CMP1; protein abundance i	-0.173937		1	-0.644368	***	0.000479986	-0.0512761		1
SHM2	Cytosolic serine hydroxymethyltransferase, converts serine to glycine plus 5,10 methylenetetrahydrofolate; major isoform involved in generating precursors for purine, pyrimidine, amino acid, and lipid biosynthesis	0.148776		1	-0.743258	**	0.0397886	-1.50348	***	8.72989e-06
PAS_chr3_0981	Hypothetical protein_not annotated in NCBI	-0.665733	*	0.0673073	-0.643181	*	0.0503352	-0.822511	***	0.00317531
PDX1	Dihydrolipoamide dehydrogenase (E3)-binding protein (E3BP) of the mitochondrial pyruvate dehydrogenase (PDH) complex, plays a structural role in the complex by binding and positioning E3 to the dihydrolipoamide acetyltransferase (E2) core	-0.408873	**	0.0124853	-0.641922	***	4.01379e-05	0.257517	**	0.0317306
LPD1	Dihydrolipoamide dehydrogenase; the lipoamide dehydrogenase component (E3) of the pyruvate dehydrogenase and 2-oxoglutarate dehydrogenase multi-enzyme complexes; LPD1 has a paralog, IRC15, that arose from the whole genome duplication	-0.0680096		1	-0.641068	*	0.0512515	-0.313613		0.209902
PAS_chr4_0594	Sorting nexin, N-terminal domain	-0.577323	*	0.0623988	-0.638734	**	0.029605	-1.73949	***	4.68259e-07
KRE5-2	Protein required for beta-1,6 glucan biosynthesis; mutations result in aberrant morphology and severe growth defects	-0.0689992		1	-0.466782	**	0.0121453	-1.08319	***	1.35744e-05
PAS_chr2-2_0082	Polyketide cyclase / dehydrase and lipid tra;Bet v1-like	-0.148731		0.658695	-0.638353	***	0.000640226	-0.109373		1
RML2	Mitochondrial ribosomal protein of the large subunit, has similarity to E. coli L2 ribosomal protein; fat21 mutant allele causes inability to utilize oleate and may interfere with activity of the Adr1p transcription factor	-0.417659	**	0.0475607	-0.636134	**	0.0457781	-1.92523	***	6.32174e-08
UGP1	UDP-glucose pyrophosphorylase (UGPase); catalyses the reversible formation of UDP-Glc from glucose 1-phosphate and UTP, involved in a wide variety of metabolic pathways, expression modulated by Pho85p through Pho4p; UGP1 has a paralog, YHL012W, that arose	0.67852		0.198647	-0.635167	**	0.0448289	1.93733	***	1.72869e-07
PAS_chr2-1_0337	hypothetical protein	-0.466052	**	0.0254551	-0.633209	***	0.00423665	-1.33262	***	1.20922e-05
SKI6	Exosome non-catalytic core component; involved in 3'-5' RNA processing and degradation in both the nucleus and the cytoplasm; has similarity to E. coli RNase PH and to human hRrp41p (EXOSC4)	-0.383003		0.430241	-0.632302	*	0.0790999	-1.43492	***	5.14984e-08
MET5	Sulfite reductase beta subunit, involved in amino acid biosynthesis, transcription repressed by methionine	-0.0567244		1	0.705451	***	0.00646361	-2.23717	***	3.91043e-08
LYS2	Alpha aminoadipate reductase, catalyzes the reduction of alpha-aminoadipate to alpha-aminoadipate 6-semialdehyde, which is the fifth step in biosynthesis of lysine; activation requires posttranslational phosphopantetheinylation by Lys5p	-0.0529841		1	0.763796	***	0.000303468	-0.384739	**	0.0480931
PAS_chr3_0671	Septation ring formation regulator, EzrA;Tropomyosin	0.0248146		1	-0.630776	*	0.0565661	-0.341555	**	0.0105104
PAS_chr1-3_0292	ThiS family;MoaD/ThiS	-0.165023		1	-0.627249	***	0.000185475	0.468557	***	0.000108752
ARD1	Subunit of protein N-terminal acetyltransferase NatA; NatA is comprised of Nat1p, Ard1p, and Nat5p; acetylates many proteins and thus affects telomeric silencing, cell cycle, heat-shock resistance, mating, and sporulation; human Ard1p levels are elevated	-0.168816		1	-0.625647	***	0.00942083	-0.776294	***	0.000150788
CAT5	Protein required for ubiquinone (Coenzyme Q) biosynthesis; localizes to the matrix face of the mitochondrial inner membrane in a large complex with ubiquinone biosynthetic enzymes; required for gluconeogenic gene activation	0.0241691		1	-0.624965	*	0.0613559	0.52579	**	0.0115147
PNP1	Purine nucleoside phosphorylase, specifically metabolizes inosine and guanosine nucleosides; involved in the nicotinamide riboside salvage pathway	-0.174724		1	-0.62418	***	0.00790045	-0.134118		1
PAS_chr3_0556	Hypothetical protein_not annotated in NCBI	-0.158624		1	-0.624163		1	-3.03115	***	2.99394e-06
OXA1	Mitochondrial inner membrane insertase, mediates the insertion of both mitochondrial- and nuclear-encoded proteins from the matrix into the inner membrane; also has a role in insertion of carrier proteins into the inner membrane; interacts with mitochondr	-0.550774	**	0.0391524	-0.623642	**	0.0121144	-1.46474	***	1.91444e-06
MRPL1	Mitochondrial ribosomal protein of the large subunit	-0.539446	**	0.0479271	-0.62336		0.119551	-3.05213	***	2.90345e-09
SMF2	Divalent metal ion transporter involved in manganese homeostasis; has broad specificity for di-valent and tri-valent metals; post-translationally regulated by levels of metal ions; member of the Nramp family of metal transport proteins	-0.346445		0.474493	-0.451967		0.169606	-0.187023		1
HTZ1	Histone variant H2AZ, exchanged for histone H2A in nucleosomes by the SWR1 complex; involved in transcriptional regulation through prevention of the spread of silent heterochromatin	0.583792		0.10563	0.622513		0.395498	0.456955	*	0.0581048
SWD2	Subunit of the COMPASS (Set1C) complex, which methylates histone H3 on lys 4 and is involved in telomeric silencing; subunit of CPF (cleavage and polyadenylation factor), a complex involved in RNAP II transcription termination	-0.221913		0.931577	-0.620765	**	0.0107926	-0.287305		0.256709
ZTA1	NADPH-dependent quinone reductase, GFP-tagged protein localizes to the cytoplasm and nucleus; has similarity to E. coli quinone oxidoreductase and to human zeta-crystallin	-0.737097	***	7.78365e-05	-0.620312	***	0.000228727	-0.304977	**	0.0333403
PAS_chr1-3_0138	Alpha-1;2-mannosyltransferase involved in O-and N-linked protein glycosylation	-0.489697		0.175909	-0.321312		1	-1.22942	***	0.000103737
SUA7	Transcription factor TFIIB, a general transcription factor required for transcription initiation and start site selection by RNA polymerase II	-0.0972629		1	0.494933	**	0.0353284	0.135093		1
GPH1	Non-essential glycogen phosphorylase required for the mobilization of glycogen, activity is regulated by cyclic AMP-mediated phosphorylation, expression is regulated by stress-response elements and by the HOG MAP kinase pathway	-0.154106		1	-0.619807		0.627623	-0.268203		1
MRPL31	Mitochondrial ribosomal protein of the large subunit	-0.192582		0.689589	-0.618775	***	0.000227388	-1.90918	***	5.7732e-09
MRPL10	Mitochondrial ribosomal protein of the large subunit; appears as two protein spots (YmL10 and YmL18) on two-dimensional SDS gels	-0.475351	**	0.0293937	-0.617637	***	0.00265109	-1.616	***	5.07944e-09
PAS_chr3_0435	hypothetical protein	0.0864995		1	-0.616908	***	0.00375315	-0.371358	***	0.00876045
ERG12	Mevalonate kinase, acts in the biosynthesis of isoprenoids and sterols, including ergosterol, from mevalonate	-0.423778	*	0.096857	-0.616801	***	0.00662798	-1.33852	***	1.01907e-06
ILV2	Acetolactate synthase, catalyses the first common step in isoleucine and valine biosynthesis and is the target of several classes of inhibitors, localizes to the mitochondria; expression of the gene is under general amino acid control	-0.052035		1	0.592203	***	0.000129712	-0.937898	***	1.82966e-06
YML6	Mitochondrial ribosomal protein of the large subunit, has similarity to E. coli L4 ribosomal protein and human mitoribosomal MRP-L4 protein; essential for viability, unlike most other mitoribosomal proteins	-0.242715		0.738161	-0.616487	**	0.0149939	-2.17721	***	2.6884e-10
PAS_chr2-2_0090	hypothetical protein	-0.226039		0.623539	-0.61582	**	0.0346464	-0.0834972		1
PAS_chr3_0405	hypothetical protein	0.175116		1	-0.614595	***	0.00521117	-0.108712		1
AMD1	AMP deaminase; tetrameric enzyme that catalyzes the deamination of AMP to form IMP and ammonia; thought to be involved in regulation of intracellular purine (adenine, guanine, and inosine) nucleotide pools	-0.982081	***	4.89286e-06	-0.613792	***	0.000525775	-0.662174	***	0.000328912
GDT1	Protein of unknown function involved in calcium homeostasis; localizes to the cis- and medial-Golgi apparatus; GFP-fusion protein localizes to the vacuole; TMEM165, a human gene which causes Congenital Disorders of Glycosylation is orthologous and functio	-0.603626	*	0.0709511	-0.612833	**	0.0276972	-1.84336	***	7.22975e-07
MRPL28	Mitochondrial ribosomal protein of the large subunit; protein abundance increases in response to DNA replication stress	-0.358275		1	-0.612691		0.2289	-1.86036	***	7.64269e-06
PAS_chr2-1_0638	Galactose oxidase, central domain	0.0639121		1	-0.612283	***	0.00357761	-0.878662	***	0.000368529
RHB1	Putative Rheb-related GTPase involved in regulating canavanine resistance and arginine uptake; member of the Ras superfamily of G-proteins	0.00372408		1	0.643876	***	0.000262348	0.512317	***	0.000770484
PAS_chr2-1_0012	Ferrioxamine B transporter, member of the ARN family of transporters that specifically recognize sid	-0.00648679		1	-0.608667		0.105481	-0.621276	***	0.00301684
NBP2	Protein involved in the HOG (high osmolarity glycerol) pathway; negatively regulates Hog1p by recruitment of phosphatase Ptc1p the Pbs2p-Hog1p complex; interacts with Bck1p and downregulates the cell wall integrity pathway; found in the nucleus and cytop	-0.28467		0.57035	-0.608023	***	0.000519252	-0.144818		1
TMA7	Protein of unknown that associates with ribosomes; null mutant exhibits translation defects, altered polyribosome profiles, and resistance to the translation inhibitor anisomcyin; protein abundance increases in response to DNA replication stress	-0.120213		1	-0.447607	*	0.0956922	0.424969	**	0.0209463
VPS51	Component of the GARP (Golgi-associated retrograde protein) complex, Vps51p-Vps52p-Vps53p-Vps54p, which is required for the recycling of proteins from endosomes to the late Golgi; links the (VFT/GARP) complex to the SNARE Tlg1p	-0.172312		0.945626	-0.605927	***	0.00181676	-0.644266	***	0.00285239
YDR282C	Putative protein of unknown function; localizes to the inner mitochondrial membrane with the C terminus facing the intermembrane space; ortholog of human RMND1, mutation in which is implicated in infantile encephaloneuromyopathy and defective mitochondria	-0.375576		0.251099	-0.60262	**	0.0431671	-0.694227	**	0.0326685
LYS21	Homocitrate synthase isozyme; catalyzes the condensation of acetyl-CoA and alpha-ketoglutarate to form homocitrate, which is the first step in the lysine biosynthesis pathway; LYS21 has a paralog, LYS20, that arose from the whole genome duplication	0.260801		0.485672	0.659116	***	0.000149933	0.968907	***	1.1279e-06
PpBMT1	beta mannosyl transferase (Pichia pastoris)	0.17381		1	-0.212746		0.294713	-0.635292	***	1.31712e-05
PAS_chr4_0003	hypothetical protein	-0.28835		0.465455	-0.599218	**	0.0355371	-0.706144	***	6.95499e-05
PAS_chr2-1_0686	Kinetochore protein Mis14 like	0.0317063		1	-0.597164	*	0.0574028	-0.119167		1
PAS_c131_0019	hypothetical protein	-0.171224		0.92115	-0.597059	***	0.00190981	-1.04182	***	1.28233e-06
SPO14	Phospholipase D; catalyzes the hydrolysis of phosphatidylcholine, producing choline and phosphatidic acid; involved in Sec14p-independent secretion; required for meiosis and spore formation; differently regulated in secretion and meiosis; participates in	0.398821		0.774246	0.793247	***	0.0029775	0.765394	***	0.000809507
PAF1	Component of the Paf1p complex involved in transcription elongation; binds to and modulates the activity of RNA polymerases I and II; required for expression of a subset of genes, including cell cycle-regulated genes; involved in SER3 repression by helpin	-0.187933		1	-0.595791	**	0.0103031	-0.868556	***	0.000203078
PAS_chr4_0872	rRNA processing	-0.11099		1	-0.595371	***	0.00133259	-1.01098	***	4.14835e-07
DOT5	Nuclear thiol peroxidase which functions as an alkyl-hydroperoxide reductase during post-diauxic growth	0.257348		0.976963	-0.595332	**	0.0228909	1.05883	***	0.000197617
PAS_chr4_0466	Voltage gated chloride channel	-0.0257956		1	-0.593853		0.125471	0.388642	**	0.0328817
TRM8	Noncatalytic subunit of a tRNA methyltransferase complex; Trm8p and Trm82p comprise an enzyme that catalyzes a methyl-transfer from S-adenosyl-l-methionine to the N(7) atom of guanine at position 46 in tRNA; Trm8 lacks catalytic activity if not bound to T	-0.210471		1	-0.590712	**	0.0419724	-2.60167	***	1.29374e-09
PMA1	Plasma membrane H+-ATPase, pumps protons out of the cell; major regulator of cytoplasmic pH and plasma membrane potential; P2-type ATPase; Hsp30p plays a role in Pma1p regulation; interactions with Std1p appear to propagate [GAR+]	-0.291553		1	-0.590368		0.558506	-2.44343	***	7.7761e-08
RPT5	One of six ATPases of the 19S regulatory particle of the 26S proteasome involved in the degradation of ubiquitinated substrates; recruited to the GAL1-10 promoter region upon induction of transcription; similar to human TBP1	-0.0361609		1	0.244784		1	-0.116304		1
APA1	AP4A phosphorylase; bifunctional diadenosine 5',5'''-P1,P4-tetraphosphate phosphorylase and ADP sulfurylase involved in catabolism of bis(5'-nucleosidyl) tetraphosphates; catalyzes phosphorolysis of dinucleoside oligophosphates, cleaving substrates' alpha	-0.460593		0.136215	-0.58917	**	0.0205409	-0.677737	***	0.000109365
UGA2	Succinate semialdehyde dehydrogenase involved in the utilization of gamma-aminobutyrate (GABA) as a nitrogen source; part of the 4-aminobutyrate and glutamate degradation pathways; localized to the cytoplasm	0.0797005		1	0.747187	**	0.0181491	1.7229	***	8.31906e-09
NSI1	RNA polymerase I termination factor; binds to rDNA terminator element, required for efficient Pol I termination; required for rDNA silencing at NTS1; facilities association of Sir2p with NTS1, contributes to rDNA stability and cell longevity; interacts ph	0.298011	*	0.0883008	0.485307	*	0.0911305	0.531357	***	0.000560656
STE2	Receptor for alpha-factor pheromone; seven transmembrane-domain GPCR that interacts with both pheromone and a heterotrimeric G protein to initiate the signaling response that leads to mating between haploid a and alpha cells	-0.170387		1	-0.585859	***	0.00187154	-0.759821	***	0.000301844
ELP4	Subunit of hexameric RecA-like ATPase Elp456 Elongator subcomplex; which is required for modification of wobble nucleosides in tRNA; required for Elongator structural integrity	-0.267325		0.731973	-0.585841		0.189282	-0.505911	***	0.0013516
FOL2	GTP-cyclohydrolase I, catalyzes the first step in the folic acid biosynthetic pathway	-0.379927		0.251194	-0.58564	**	0.0257575	-0.637569	***	0.00123674
PAS_c131_0015	hypothetical protein	-0.294666		0.6207	-0.58355	**	0.0203375	-0.344851		0.19228
CIR1	Mitochondrial protein that interacts with frataxin (Yfh1p); putative ortholog of mammalian electron transfer flavoprotein complex subunit ETF-beta; may have a role in oxidative stress response	-0.137668		1	-0.583111	**	0.0449747	-0.803794	***	4.92251e-06
SAT4	Ser/Thr protein kinase involved in salt tolerance; funtions in regulation of Trk1p-Trk2p potassium transporter; partially redundant with Hal5p; has similarity to Npr1p	-0.473671	**	0.0146023	-0.582201	***	0.00727775	-0.737067	***	1.90945e-05
PAS_chr1-1_0426	Ribosomal subunit 39S	-0.292462		1	-0.581027		0.147687	-1.23799	***	5.78528e-05
LSM7	Lsm (Like Sm) protein; part of heteroheptameric complexes (Lsm2p-7p and either Lsm1p or 8p): cytoplasmic Lsm1p complex involved in mRNA decay; nuclear Lsm8p complex part of U6 snRNP and possibly involved in processing tRNA, snoRNA, and rRNA; protein abund	-0.138259		1	-0.580627	**	0.0435299	0.206368		0.851793
PAS_chr2-1_0485	Phage Tail Protein X	-0.26876		0.916339	-0.578094	**	0.0361536	-1.40911	***	2.52097e-05
PAS_chr4_0314	Phenylpyruvate decarboxylase, catalyzes decarboxylation of phenylpyruvate to phenylacetaldehyde	-0.326637		0.37621	-0.577981	***	0.00382331	1.61703	***	5.83661e-05
COX19	Protein required for cytochrome c oxidase assembly, located in the cytosol and mitochondrial intermembrane space; putative copper metallochaperone that delivers copper to cytochrome c oxidase; contains twin cysteine-x9-cysteine motifs	-0.35858		0.429408	-0.510578	**	0.0335777	-0.861512	***	0.000121507
HNT2	Dinucleoside triphosphate hydrolase; has similarity to the tumor suppressor FHIT and belongs to the histidine triad (HIT) superfamily of nucleotide-binding proteins	0.0622205		1	-0.575917	***	0.00988828	1.53003	***	6.57602e-08
YNR029C	Putative protein of unknown function, deletion confers reduced fitness in saline	-0.178476		1	-0.575513	***	0.00352424	-0.041523		1
MOD5	Delta 2-isopentenyl pyrophosphate:tRNA isopentenyl transferase; required for biosynthesis of the modified base isopentenyladenosine in mitochondrial and cytoplasmic tRNAs; gene is nuclear and encodes two isozymic forms; converts to a prion form, and prion	-0.333883		0.661152	-0.573493	*	0.08358	-1.46144	***	5.83158e-07
PAS_chr1-4_0076	hypothetical protein	0.0410445		1	-0.573423	**	0.0177884	0.143029		1
STB4	Putative transcription factor; contains a Zn(II)2Cys6 zinc finger domain characteristic of DNA-binding proteins; computational analysis suggests a role in regulation of expression of genes encoding transporters; binds Sin3p in a two-hybrid assay;	0.132094		1	0.468925	**	0.0232946	0.490646	**	0.0462616
PAS_chr2-1_0530	Ornithine transporter of the mitochondrial inner membrane	-0.208663		0.297729	-0.572958	***	0.00307422	-0.285898		0.226414
RGT1	Glucose-responsive transcription factor; regulates expression of several glucose transporter (HXT) genes in response to glucose; binds to promoters and acts both as a transcriptional activator and repressor; RGT1 has a paralog, EDS1, that arose from the w	0.354577	*	0.0517529	0.460825	**	0.0118104	0.0639581		1
PAS_chr1-1_0131	General transcriptional co-repressor, acts together with Tup1p	0.209924		0.38384	0.44971	**	0.0292479	0.452083	***	0.000429432
RPL6A	Ribosomal 60S subunit protein L6A; N-terminally acetylated; binds 5.8S rRNA; homologous to mammalian ribosomal protein L6, no bacterial homolog; RPL6A has a paralog, RPL6B, that arose from the whole genome duplication	-0.21547		1	-0.571719	**	0.0235242	-1.88541	***	7.88398e-09
MRPL38	Mitochondrial ribosomal protein of the large subunit; appears as two protein spots (YmL34 and YmL38) on two-dimensional SDS gels; protein abundance increases in response to DNA replication stress	-0.345225		0.738517	-0.570707		0.110888	-1.98087	***	3.09011e-07
NPT1	Nicotinate phosphoribosyltransferase, acts in the salvage pathway of NAD+ biosynthesis; required for silencing at rDNA and telomeres and has a role in silencing at mating-type loci; localized to the nucleus	-0.406475		0.977686	-0.569542		0.37134	0.253258		1
PAS_chr3_0530	Myb-like DNA-binding domain;Homeodomain-like	0.445367	**	0.0483129	0.40912	**	0.0389001	0.263976		0.206739
CYT2	Cytochrome c1 heme lyase, involved in maturation of cytochrome c1, which is a subunit of the mitochondrial ubiquinol-cytochrome-c reductase; links heme covalently to apocytochrome c1	-0.0600119		1	-0.568902	**	0.0354525	-0.403733		0.108069
PAS_chr2-1_0824	hypothetical protein	0.017864		1	-0.56842		0.122988	-0.725287	***	0.0023065
CDH1	Cell-cycle regulated activator of the anaphase-promoting complex/cyclosome (APC/C), which directs ubiquitination of cyclins resulting in mitotic exit; targets the APC/C to specific substrates including Cdc20p, Ase1p, Cin8p and Fin1p	0.262435		0.906427	-0.568403	***	0.00247511	0.422109	***	0.00299541
PAS_chr3_1034	Protein of unknown function (DUF1014)	-0.174279		0.689774	-0.563528	**	0.0125953	-0.264846	**	0.0254999
URM1	Ubiquitin-like protein involved in thiolation of cytoplasmic tRNAs; receives sulfur from the E1-like enzyme Uba4p and transfers it to tRNA; also functions as a protein tag with roles in nutrient sensing and oxidative stress response	-0.0981633		1	-0.563067		0.119859	0.0101132		1
ALF1	Alpha-tubulin folding protein, similar to mammalian cofactor B; Alf1p-GFP localizes to cytoplasmic microtubules; required for the folding of alpha-tubulin and may play an additional role in microtubule maintenance	0.183827		0.815325	-0.562361	***	0.00282097	0.197511		0.312143
CTS1	Endochitinase, required for cell separation after mitosis; transcriptional activation during the G1 phase of the cell cycle is mediated by transcription factor Ace2p	0.302437		0.12346	-0.56191	***	0.00154268	-0.708443	***	5.39682e-05
PAS_chr3_0171	Mpv17 / PMP22 family	0.0591834		1	-0.561097	*	0.0541732	-0.213855		0.704086
PAS_chr2-2_0018	Protein of unknown function; green fluorescent protein (GFP)-fusion protein localizes to the cell periphery	-0.067246		1	-0.560778	***	0.000191873	0.243571	*	0.0759658
AIM7	Protein that interacts with Arp2/3 complex to stimulate actin filament debranching and inhibit actin nucleation; has similarity to Cof1p and also to human glia maturation factor (GMF); null mutant displays elevated mitochondrial genome loss	-0.115943		1	-0.560136	***	0.00962999	-0.486508	***	0.000746761
LCB5	Minor sphingoid long-chain base kinase; possibly involved in synthesis of long-chain base phosphates, which function as signaling molecules; LCB5 has a paralog, LCB4, that arose from the whole genome duplication	-0.4172		1	-0.559737		0.483455	-0.278998		1
SNF2	Catalytic subunit of the SWI/SNF chromatin remodeling complex involved in transcriptional regulation; contains DNA-stimulated ATPase activity; functions interdependently in transcriptional activation with Snf5p and Snf6p	0.131881		1	0.397943	**	0.0415369	-0.36973	**	0.0293678
PDR12	Plasma membrane ATP-binding cassette (ABC) transporter, weak-acid-inducible multidrug transporter required for weak organic acid resistance; induced by sorbate and benzoate and regulated by War1p; mutants exhibit sorbate hypersensitivity	-0.887374	**	0.0141692	-0.556044		0.180469	0.335291		0.703633
PAS_chr3_1050	Ribonuclease P 40kDa (Rpp40) subunit	-0.0761857		1	-0.55569		0.276889	-1.10824	***	1.93332e-06
PAS_chr1-1_0401	Mitochondrial protein, putative inner membrane transporter	-0.143668		1	-0.555431	***	0.00598561	-0.935053	***	0.000100359
PAS_chr1-4_0616	RNA recognition motif. (a.k.a. RRM, RBD, or RNP dom;RNA-binding domain, RBD	-0.0129181		1	-0.554974	**	0.0362949	0.189607		1
MBF1	Transcriptional coactivator; bridges the DNA-binding region of Gcn4p and TATA-binding protein Spt15p; suppressor of frameshift mutations; protein abundance increases in response to DNA replication stress	-0.132045		1	0.38788		1	-0.0490338		1
ARO80	Zinc finger transcriptional activator of the Zn2Cys6 family; activates transcription of aromatic amino acid catabolic genes in the presence of aromatic amino acids	0.223422		0.576289	0.377203	**	0.0491464	0.35263		0.50011
FTR1	High affinity iron permease; involved in the transport of iron across the plasma membrane; forms complex with Fet3p; expression is regulated by iron; protein abundance increases in response to DNA replication stress	-1.19739		0.146783	-0.312699		1	-2.86963	***	8.08755e-06
FSF1	Putative protein, predicted to be an alpha-isopropylmalate carrier; belongs to the sideroblastic-associated protein family; non-tagged protein is detected in purified mitochondria; likely to play a role in iron homeostasis	-0.452374		0.419393	-0.247877		1	-1.88913	***	3.03785e-09
TFC1	One of six subunits of the RNA polymerase III transcription initiation factor complex (TFIIIC); part of the TauA globular domain of TFIIIC that binds DNA at the BoxA promoter sites of tRNA and similar genes; human homolog is TFIIIC-63	0.158204		1	0.374749	**	0.0376751	0.122548		1
NOP13	Nucleolar protein found in preribosomal complexes; contains an RNA recognition motif (RRM); relative distribution to the nucleolus increases upon DNA replication stress	-0.224747		1	-0.547676		0.204325	-1.89835	***	8.16711e-08
RRN3	Protein required for transcription of rDNA by RNA polymerase I; transcription factor independent of DNA template; involved in recruitment of RNA polymerase I to rDNA; structure reveals unique HEAT repeat fold and a surface serine patch; phosphorylation of	0.018844		1	0.371069		0.109544	-0.339742		0.113619
HSP82	Hsp90 chaperone; redundant in function with Hsc82p; required for pheromone signaling, negative regulation of Hsf1p; docks with Tom70p for mitochondrial preprotein delivery; promotes telomerase DNA binding, nucleotide addition; protein abundance increases	-0.329098		0.683064	0.199537		1	-0.835172	***	0.000128669
RPN10	Non-ATPase base subunit of the 19S regulatory particle (RP) of the 26S proteasome; N-terminus plays a role in maintaining the structural integrity of the RP; binds selectively to polyubiquitin chains; homolog of the mammalian S5a protein	-0.099842		1	0.400609		1	0.539388	***	0.00540286
PAS_chr1-1_0482	Macro domain-like	0.101241		1	-0.545599		0.420688	-0.163136		0.746763
PAS_chr2-2_0236	Protein of unknown function (DUF3237)	-1.31896	**	0.0222445	-0.545352		1	-0.132925		1
PAS_chr1-1_0476	Uncharacterised conserved protein (DUF2373)	-0.30806		1	-0.542616		1	-0.384847		1
PAS_chr2-1_0632	Anaphase-promoting complex subunit 9	-0.154885		0.926724	-0.542513	***	0.00965246	-0.551649	***	0.00167145
MRP8	Protein of unknown function; undergoes sumoylation; transcription induced under cell wall stress; protein levels are reduced under anaerobic conditions; protein abundance increases in response to DNA replication stress; originally thought to be a mitochon	0.073088		1	-0.540437	***	0.00321041	-0.0665438		1
PAS_chr4_0428	not annotated in NCBI; wrong seq: should be splitted into PIPA01259 and PIPA01260, which correspond to ScPOP2 and ScBRE5	-0.227804		0.483381	-0.539859	***	0.00616082	-1.08104	***	2.59213e-06
PAS_chr3_0984	Protein of unknown function, deletion causes hypersensitivity to the K1 killer toxin	-0.0899342		1	-0.539003	**	0.0402487	1.01666	***	2.22898e-05
PAS_chr2-1_0865	short chain dehydrogenase;NAD(P)-binding Rossmann-fold domains	-0.180885		0.796118	-0.539	**	0.0322409	-1.4151	***	8.81831e-07
GUS1	Glutamyl-tRNA synthetase (GluRS); forms a complex with methionyl-tRNA synthetase (Mes1p) and Arc1p; complex formation increases the catalytic efficiency of both tRNA synthetases and ensures their correct localization to the cytoplasm; protein abundance in	-0.537392	**	0.0454476	-0.538998	*	0.0930381	-1.70688	***	5.69448e-10
SLD1	Delta6 Fatty Acid Desaturase, contains N-terminal cytochrome b5 domain (experimentally verified)	-0.206504		1	-0.538754		0.446693	-0.524966		0.24995
MRPS18	Mitochondrial ribosomal protein of the small subunit; essential for viability, unlike most other mitoribosomal proteins	-0.40285		0.158974	-0.537695		0.12423	-2.2448	***	7.76033e-09
SSD1	Translational repressor with a role in polar growth and wall integrity; regulated by Cbk1p phosphorylation to effect bud-specific translational control and localization of specific mRNAs; interacts with TOR pathway components; contains a functional N-term	0.0261946		1	0.225303		1	0.0432968		1
PAS_chr1-4_0434	Glucocorticoid receptor-like (DNA-binding domain)	0.204598		1	-0.53494	***	0.00943048	-2.08795	***	6.99136e-09
RPL15B	Ribosomal 60S subunit protein L15B; binds to 5.8 S rRNA; homologous to mammalian ribosomal protein L15, no bacterial homolog; RPL15B has a paralog, RPL15A, that arose from the whole genome duplication; relocalizes from nucleus to nucleolus upon DNA replic	-0.282166		1	-0.534712		0.601905	-1.65783	***	6.26235e-05
IRC5	Putative ATPase containing the DEAD/H helicase-related sequence motif; null mutant displays increased levels of spontaneous Rad52p foci	-0.171053		1	-0.5343	**	0.0132876	-0.895863	***	7.92642e-05
PAS_chr1-1_0125	Hypothetical protein_not annotated in NCBI	-0.329449		1	-0.533996		0.557999	-0.651374		0.104462
TIM10	Essential protein of the mitochondrial intermembrane space, forms a complex with Tim9p (TIM10 complex) that delivers hydrophobic proteins to the TIM22 complex for insertion into the inner membrane	-0.117038		1	-0.533898		0.149433	-1.26893	***	1.64842e-05
TFC3	Largest of six subunits of the RNA polymerase III transcription initiation factor complex (TFIIIC); part of the TauB domain of TFIIIC that binds DNA at the BoxB promoter sites of tRNA and similar genes; cooperates with Tfc6p in DNA binding	0.106745		1	0.366085	*	0.0809209	0.107164		1
PAS_chr1-3_0047	Domain of unknown function (DUF1992)	-0.160081		1	-0.532321	**	0.0151606	0.198488		0.752697
PAS_chr4_0958	Alba	0.0825734		1	-0.532118	*	0.0602466	-0.58342	***	0.000111147
ARG81	Zinc-finger transcription factor of the Zn(2)-Cys(6) binuclear cluster domain type, involved in the regulation of arginine-responsive genes; acts with Arg80p and Arg82p	-0.167087		1	0.348905	**	0.0254939	0.275535	*	0.0691852
PAS_chr1-4_0165	Class E protein of the vacuolar protein-sorting (Vps) pathway	-0.222869		1	-0.531764	**	0.0102609	-0.0877149		1
MRP21	Mitochondrial ribosomal protein of the small subunit; MRP21 exhibits genetic interactions with mutations in the COX2 and COX3 mRNA 5'-untranslated leader sequences	-0.183809		1	-0.531533		0.264107	-1.13384	***	0.00015508
SHH4	Mitochondrial inner membrane protein of unknown function; similar to Tim18p; a fraction copurifies with Sdh3p, but Shh4p is neither a stoichiometric subunit of succinate dehydrogenase nor of the TIM22 translocase; expression induced by nitrogen limitation	-0.212239		0.744811	-0.53116	***	0.00298138	-0.223656		0.137075
ATP10	Mitochondrial inner membrane protein required for assembly of the F0 sector of mitochondrial F1F0 ATP synthase, interacts genetically with ATP6	-0.244537		0.155456	-0.530965	***	0.000196284	-0.633375	***	4.40911e-05
FIP1	Subunit of cleavage polyadenylation factor (CPF), interacts directly with poly(A) polymerase (Pap1p) to regulate its activity; bridging factor that links Pap1p and the CPF complex via Yth1p	-0.0770527		1	-0.530584	***	0.00764361	-0.882383	***	2.94237e-05
SPT4	Component of the universally conserved Spt4/5 complex (DSIF complex); the complex has multiple roles in concert with RNA polymerases I and II, including regulation of transcription elongation, RNA processing, quality control, and transcription-coupled DNA	0.0469047		1	0.348073	**	0.0263318	-0.314853	***	0.00301215
PAS_chr4_0447	Zinc knuckle;Retrovirus zinc finger-like domains	-0.0514497		1	-0.530486		0.169052	-0.243211		0.783404
PAS_chr4_0384	hypothetical protein	0.418962		0.645985	-0.53011	**	0.0275494	-0.760357	***	0.000894834
CDC33	mRNA cap binding protein and translation initiation factor eIF4E; the eIF4E-cap complex is responsible for mediating cap-dependent mRNA translation via interactions with translation initiation factor eIF4G (Tif4631p or Tif4632p); protein abundance increas	-0.0803111		1	-0.351498		0.124944	-0.547562	***	7.9567e-05
DCR2	Phosphoesterase involved in downregulation of the unfolded protein response, at least in part via dephosphorylation of Ire1p; dosage-dependent positive regulator of the G1/S phase transition through control of the timing of START	-0.248628		1	-0.530008	**	0.04657	-1.02013	***	0.000751945
ROG3	Protein that binds the ubiquitin ligase Rsp5p via its 2 PY motifs; mutation suppresses the temperature sensitivity of an mck1 rim11 double mutant; proposed to regulate the endocytosis of plasma membrane proteins; ROG3 has a paralog, ROD1, that arose from	-0.53766	*	0.0688798	-0.528279	**	0.0150167	-0.505262	*	0.0568474
TIF11	Translation initiation factor eIF1A, essential protein that forms a complex with Sui1p (eIF1) and the 40S ribosomal subunit and scans for the start codon; C-terminus associates with Fun12p (eIF5B); N terminus interacts with eIF2 and eIF3	-0.215493		1	-0.333353		0.104303	-0.561704	***	0.000432514
TIF35	eIF3g subunit of the core complex of translation initiation factor 3 (eIF3), which is essential for translation; stimulates resumption of ribosomal scanning during translation reinitiation	-0.163112		1	-0.289007		0.846515	-0.533999	***	0.00832369
RPT6	ATPase of the 19S regulatory particle of the 26S proteasome; one of six ATPases of the regulatory particle; involved in the degradation of ubiquitinated substrates; bound by ubiquitin-protein ligases Ubr1p and Ufd4p; localized mainly to the nucleus throug	-0.023962		1	0.493872	*	0.0813278	-0.0551025		1
CUS1	Protein required for assembly of U2 snRNP into the spliceosome, forms a complex with Hsh49p and Hsh155p	-0.155693		0.632325	-0.527238	***	0.0071939	0.300765	*	0.0665721
RPL22A	Ribosomal 60S subunit protein L22A; required for the oxidative stress response in yeast; homologous to mammalian ribosomal protein L22, no bacterial homolog; RPL22A has a paralog, RPL22B, that arose from the whole genome duplication	-0.136271		1	-0.526048	***	0.00846324	-1.56465	***	2.45094e-07
UGA3	Transcriptional activator necessary for gamma-aminobutyrate (GABA)-dependent induction of GABA genes (such as UGA1, UGA2, UGA4); zinc-finger transcription factor of the Zn(2)-Cys(6) binuclear cluster domain type; localized to the nucleus	0.180832		0.628257	0.340114	**	0.0309171	0.376694	**	0.0386251
NAM2	Mitochondrial leucyl-tRNA synthetase, also has a direct role in splicing of several mitochondrial group I introns; indirectly required for mitochondrial genome maintenance	-0.444582	***	0.00408242	-0.524303	**	0.0254313	-1.75567	***	2.793e-08
RPT2	One of six ATPases of the 19S regulatory particle of the 26S proteasome involved in the degradation of ubiquitinated substrates; required for normal peptide hydrolysis by the core 20S particle	-0.125555		1	0.552843		0.252922	-0.186122		1
TOM22	Component of the TOM (translocase of outer mitochondrial membrane) complex responsible for initial import of mitochondrially directed proteins; acts as a receptor for precursor proteins and mediates interaction between TOM and TIM complexes	-0.16355		1	-0.523632	*	0.0634468	-0.786036	***	0.00119948
MRPL7	Mitochondrial ribosomal protein of the large subunit; MRPL7 produces both YmL5 and YmL7, which are two different modified forms of the same protein	-0.451732		0.219398	-0.522835		0.124428	-2.40593	***	2.11188e-07
RPS6A	Protein component of the small (40S) ribosomal subunit; homologous to mammalian ribosomal protein S6, no bacterial homolog; RPS6A has a paralog, RPS6B, that arose from the whole genome duplication	-0.306155		1	-0.522747		0.155009	-2.36687	***	1.06426e-09
YCR051W	Putative protein of unknown function; green fluorescent protein (GFP)-fusion protein localizes to the cytoplasm and nucleus; contains ankyrin (Ank) repeats; YCR051W is not an essential gene	-0.211789		1	-0.522473	*	0.0588348	-0.00556293		1
RSM26	Mitochondrial ribosomal protein of the small subunit	-0.486429		0.159869	-0.520029		0.117423	-2.37896	***	1.57093e-08
PAS_chr1-3_0285	hypothetical protein	0.465897	**	0.0146805	-0.518955		0.223025	-0.458325	**	0.0136451
PAS_chr1-1_0497	Protein of unknown function (DUF644)	-0.302226		1	-0.518744		1	-1.62084	***	9.76145e-05
CDC34	Ubiquitin-conjugating enzyme (E2); catalytic subunit of SCF ubiquitin-protein ligase complex (together with Skp1p, Rbx1p, Cdc53p, and an F-box protein) that regulates cell cycle progression by targeting key substrates for degradation; protein abundance in	-0.234785		0.161141	-0.518396	***	0.000591994	0.709609	***	7.00615e-06
SAM37	Component of the Sorting and Assembly Machinery (SAM or TOB complex) of the mitochondrial outer membrane, which binds precursors of beta-barrel proteins and facilitates their outer membrane insertion; contributes to SAM complex stability	-0.113721		1	-0.518166	**	0.0301259	-0.27656		0.477483
YJR124C	Putative protein of unknown function; expression induced under calcium shortage	-0.289157		0.106284	-0.517626	***	0.00079308	-0.737682	***	0.000181786
YNG2	Subunit of NuA4, an essential histone acetyltransferase complex; positions Piccolo NuA4 for efficient acetylation of histone H4 or histone H2A; relocalizes to the cytosol in response to hypoxia; similar to human tumor suppressor ING1 and its isoforms ING4	-0.105166		1	-0.517433	**	0.0204624	-0.666689	***	9.32223e-05
PAS_chr1-4_0217	Putative S-adenosylmethionine-dependent methyltransferase of the seven beta-strand family	-0.220172		1	-0.517223		0.140567	-0.978892	***	3.18913e-05
YPL225W	Protein of unknown function; may interact with ribosomes, based on co-purification experiments; green fluorescent protein (GFP)-fusion protein localizes to the cytoplasm; protein abundance increases in response to DNA replication stress	0.247834		0.272294	-0.517018	***	0.000723089	0.365685	***	0.00104181
PAS_chr4_0969	Putative phosphatase regulatory subunit	-0.0383057		1	-0.51598		1	2.03198	***	1.73075e-05
QRI7	Highly conserved mitochondrial protein, essential for t6A modification of mitochondrial tRNAs that decode ANN codons; similar to Kae1p and E. coli YgjD, both of which are also required for tRNA t6A modification	-0.583792	*	0.0630236	-0.515834		0.133168	-1.4364	***	3.62179e-05
PAS_chr4_0357	hypothetical protein	-0.385357		0.506804	-0.515597		0.145113	-0.349425		0.560686
COQ6	Putative flavin-dependent monooxygenase; involved in ubiquinone (Coenzyme Q) biosynthesis; localizes to the matrix face of the mitochondrial inner membrane in a large complex with other ubiquinone biosynthetic enzymes; human COX6 can rescue a yeast cox6 m	-0.285758		0.36662	-0.515397	**	0.0315065	-0.763815	***	0.0064277
MEC3	DNA damage and meiotic pachytene checkpoint protein; subunit of a heterotrimeric complex (Rad17p-Mec3p-Ddc1p) that forms a sliding clamp, loaded onto partial duplex DNA by a clamp loader complex; homolog of human and S. pombe Hus1	-0.276347		1	-0.515262		0.855383	0.0956114		1
XPT1	Xanthine-guanine phosphoribosyl transferase, required for xanthine utilization and for optimal utilization of guanine	-0.39162		1	-0.515074		0.484926	-1.76072	***	2.9435e-07
PAS_chr3_0056	Mitochondrial intermembrane space cysteine motif protein	-0.253517		1	-0.514681		0.389204	0.0625756		1
PAS_chr4_0406	hypothetical protein	-0.105248		1	-0.514117		0.295726	0.797521	***	0.000856938
MCH2	Protein with similarity to mammalian monocarboxylate permeases, which are involved in transport of monocarboxylic acids across the plasma membrane; mutant is not deficient in monocarboxylate transport	-0.386054	**	0.0410228	-0.513943		0.406787	-1.46857	***	6.71681e-06
PAS_chr2-2_0282	Major Facilitator Superfamily Protein	-0.352402	**	0.0474397	-0.512601	***	0.00120694	-0.785986	***	0.00599508
ERG8	Phosphomevalonate kinase, an essential cytosolic enzyme that acts in the biosynthesis of isoprenoids and sterols, including ergosterol, from mevalonate	-0.238103		0.164167	-0.512347	***	0.00867882	-0.804324	***	7.14693e-07
MXR2-1	Methionine-R-sulfoxide reductase, involved in the response to oxidative stress; protects iron-sulfur clusters from oxidative inactivation along with MXR1; involved in the regulation of lifespan	-0.272704		0.494959	-0.207791		0.927882	-0.662378	***	0.00103793
INM2	Inositol monophosphatase, involved in biosynthesis of inositol; enzymatic activity requires magnesium ions and is inhibited by lithium and sodium ions; inm1 inm2 double mutant lacks inositol auxotrophy	-0.192714		0.765499	-0.311864	*	0.0763946	-0.773488	***	0.000469237
PFF1	Multi-spanning vacuolar membrane protease; glycosylated transmembrane protein bearing homology to the M28 family of metalloproteases; has a lumenal-facing protease domain; proposed role in vacuole physiology	-0.173641		1	-0.510006	*	0.0688832	-0.213835		1
SCD6	Repressor of translation initiation; binds eIF4G through its RGG domain and inhibits recruitment of the preinitiation complex; also contains an Lsm domain; may have a role in RNA processing; overproduction suppresses null mutation in clathrin heavy chain	0.0143668		1	-0.28677	*	0.0651594	-0.288628	**	0.0113635
PSD2	Phosphatidylserine decarboxylase of the Golgi and vacuolar membranes, converts phosphatidylserine to phosphatidylethanolamine	-0.246129	*	0.0952412	-0.509451	***	0.000866458	0.46514	***	0.00347329
SSN2	Subunit of the RNA polymerase II mediator complex; associates with core polymerase subunits to form the RNA polymerase II holoenzyme; required for stable association of Srb10p-Srb11p kinase; essential for transcriptional regulation	-0.0498097		1	0.325932		0.102761	-0.0523208		1
PAS_chr3_0792	Mitochondrial external NADH dehydrogenase, a type II NAD(P)H:quinone oxidoreductase	-0.562041	**	0.0187559	-0.509288	**	0.0412089	-0.000333155		1
MRPL17	Mitochondrial ribosomal protein of the large subunit	-0.350475		0.110704	-0.509236		0.10556	-1.90854	***	6.24099e-09
RFX1	Major transcriptional repressor of DNA-damage-regulated genes, recruits repressors Tup1p and Cyc8p to their promoters; involved in DNA damage and replication checkpoint pathway; similar to a family of mammalian DNA binding RFX1-4 proteins	0.132506		1	0.321853		0.190319	0.418682	**	0.0136182
RAD54	DNA-dependent ATPase that stimulates strand exchange; modifies the topology of double-stranded DNA; involved in the recombinational repair of double-strand breaks in DNA during vegetative growth and meiosis; member of the SWI/SNF family; forms nuclear foc	-0.342394		1	-0.507048		0.844681	-1.26429	***	0.000800772
RPT1	One of six ATPases of the 19S regulatory particle of the 26S proteasome involved in the degradation of ubiquitinated substrates; required for optimal CDC20 transcription; interacts with Rpn12p and Ubr1p; mutant has aneuploidy tolerance	0.0646616		1	0.6047		0.128528	0.0745312		1
SAP30	Subunit of a histone deacetylase complex, along with Rpd3p and Sin3p, that is involved in silencing at telomeres, rDNA, and silent mating-type loci; involved in telomere maintenance	-0.12091		1	-0.506362		0.243897	0.328019		0.715006
RPN2	Subunit of the 26S proteasome; substrate of the N-acetyltransferase Nat1p; protein abundance increases in response to DNA replication stress	0.214414		1	1.06919	**	0.025764	0.172846		1
NOP16	Constituent of 66S pre-ribosomal particles, involved in 60S ribosomal subunit biogenesis	-0.0876311		1	-0.50599	**	0.0458637	-0.604519	***	5.03155e-05
PAS_chr1-1_0256	Splicing factor 3B subunit 10 (SF3b10)	0.0357035		1	-0.505651	*	0.062088	-0.0409773		1
SPT10	Putative histone acetylase with a role in transcriptional silencing, sequence-specific activator of histone genes, binds specifically and cooperatively to pairs of UAS elements in core histone promoters, functions at or near the TATA box	0.310302	**	0.0235782	0.295841	*	0.0801095	0.528039	***	6.32348e-05
HEL2	RING finger ubiquitin ligase (E3); involved in ubiquitylation and degradation of excess histones; interacts with Ubc4p and Rad53p; null mutant sensitive to hydroxyurea (HU); green fluorescent protein (GFP)-fusion protein localizes to the cytoplasm; comput	-0.305014	**	0.0323245	-0.505332	***	0.0088987	-1.17821	***	7.65672e-08
DAL3	Ureidoglycolate hydrolase, converts ureidoglycolate to glyoxylate and urea in the third step of allantoin degradation; expression sensitive to nitrogen catabolite repression	0.049324		1	-0.505115		0.88531	0.659394	***	0.000934377
HBS1	GTPase with similarity to translation release factors; together with binding partner Dom34p, facilitates ribosomal subunit dissociation and peptidyl-tRNA release when translation is stalled; genetically implicated in mRNA no-go decay; HBS1 has a paralog,	-0.153324		1	-0.27503		0.151381	0.0955786		1
AGX1	Alanine:glyoxylate aminotransferase (AGT), catalyzes the synthesis of glycine from glyoxylate, which is one of three pathways for glycine biosynthesis in yeast; has similarity to mammalian and plant alanine:glyoxylate aminotransferases	-0.198725		1	0.812295	***	0.00220948	-0.885731	***	0.000748916
PAS_chr4_0942	WD domain, G-beta repeat;WD40 repeat-like	-0.324488		0.48322	-0.504789	*	0.0705816	-1.33373	***	6.96162e-05
PAS_chr2-2_0237	Protein of unknown function (DUF1689)	-0.661905	**	0.0185139	-0.504414	*	0.0680885	0.0347502		1
PAS_chr1-4_0470	Membrane protein involved in the synthesis of N-acetylglucosaminyl phosphatidylinositol (GlcNAc-PI)	-0.132811		0.975988	-0.2955		0.553538	-0.998633	***	1.27276e-05
CWC2	Member of the NineTeen Complex (NTC) that contains Prp19p and stabilizes U6 snRNA in catalytic forms of the spliceosome containing U2, U5, and U6 snRNAs; binds directly to U6 snRNA; similar to S. pombe Cwf2	-0.129813		1	-0.503384	**	0.0214159	-0.464868	***	0.000636449
MHR1	Protein involved in homologous recombination in mitochondria; required for recombination-dependent mtDNA partitioning; involved in stimulation of mitochondrial DNA replication in response to oxidative stress	-0.235012		0.772527	-0.50238		0.213098	-1.63342	***	5.77163e-07
AAP1	Arginine/alanine amino peptidase; overproduction stimulates glycogen accumulation; AAP1 has a paralog, APE2, that arose from the whole genome duplication	0.283922		1	1.05001	***	0.00281979	1.74047	***	1.25465e-07
MRP7	Mitochondrial ribosomal protein of the large subunit	-0.517321	**	0.0164474	-0.501039	*	0.0518277	-1.85912	***	4.35455e-09
PAS_chr4_0385	hypothetical protein	0.650208	**	0.0138671	-0.500617		0.231911	-0.304747		0.362685
PAS_chr1-3_0064	RNA recognition motif. (a.k.a. RRM, RBD, or RNP dom;RNA-binding domain, RBD	-0.151896		1	-0.498655		0.305625	-0.863591	***	0.000502871
PAS_chr1-4_0543	Flavin reductase like domain;FMN-binding split barrel	-0.102182		1	-0.497858	***	0.00192663	-0.420521	***	0.00201306
PAS_chr4_0959	hypothetical protein	-0.0756713		1	-0.49767	**	0.0180365	-0.0449708		1
AIF1-3	Mitochondrial cell death effector that translocates to the nucleus in response to apoptotic stimuli, homolog of mammalian Apoptosis-Inducing Factor, putative reductase	0.114306		1	0.0249692		1	0.292311		0.198218
PAS_chr4_0187	Hypothetical protein_not annotated in NCBI	-0.0686172		1	-0.497434		0.453054	-1.00299	***	9.5009e-05
RSM18	Mitochondrial ribosomal protein of the small subunit, has similarity to E. coli S18 ribosomal protein	-0.176703		1	-0.497233	*	0.0975211	-1.05181	***	2.68155e-05
MRPL22	Mitochondrial ribosomal protein of the large subunit	-0.343247		0.575214	-0.496928		0.128411	-1.62946	***	2.72588e-07
NCB2	Subunit of a heterodimeric NC2 transcription regulator complex with Bur6p; complex binds to TBP and can repress transcription by preventing preinitiation complex assembly or stimulate activated transcription; homologous to human NC2beta	0.0760192		1	0.295108		0.548627	-0.454717	***	0.0016364
UPC2	Sterol regulatory element binding protein; induces transcription of sterol biosynthetic genes and of DAN/TIR gene products; relocates from intracellular membranes to perinuclear foci on sterol depletion; UPC2 has a paralog, ECM22, that arose from the whol	-0.120049		1	0.295077		0.127881	-0.383322	**	0.0232693
HRK1	Protein kinase; implicated in activation of the plasma membrane H(+)-ATPase Pma1p in response to glucose metabolism; plays a role in ion homeostasis; protein abundance increases in response to DNA replication stress	-0.339047		1	-0.495524	*	0.0725487	-0.513997	*	0.0625267
PAS_chr3_1144	hypothetical protein	-0.386372	**	0.026855	-0.492993	*	0.0562607	-0.741958	***	5.51325e-05
PAS_chr2-2_0376	CT20 family	-0.211456		1	-0.492966	***	0.00419836	-0.446491	***	0.0017708
GPI13	ER membrane localized phosphoryltransferase that adds phosphoethanolamine onto the third mannose residue of the glycosylphosphatidylinositol (GPI) anchor precursor; similar to human PIG-O protein	-0.192715		1	-0.286465		0.566425	-0.715488	***	0.0032874
PAS_chr1-4_0331	hypothetical protein	-0.244203		1	-0.492243	**	0.0484777	-0.181303		0.892403
MRPS9	Mitochondrial ribosomal protein of the small subunit	-0.316494		1	-0.491789		0.698164	-2.16226	***	3.78175e-07
TRM9	tRNA methyltransferase; catalyzes modification of wobble bases in tRNA anticodons to 2, 5-methoxycarbonylmethyluridine and 5-methoxycarbonylmethyl-2-thiouridine; may act as part of a complex with Trm112p; deletion mutation increases translational infideli	-0.170824		1	-0.259403		0.551618	0.331452	*	0.0516471
DOM34	Protein that facilitates ribosomal subunit dissociation; acts when translation is stalled, with binding partner Hbs1p; required for RNA cleavage in no-go decay, but reports conflict on endonuclease activity; Pelota ortholog; protein abundance increases in	-0.191398		0.864999	-0.248325		0.401018	-0.0717467		1
FLX1	Protein required for transport of flavin adenine dinucleotide (FAD), a synthesis product of riboflavin, across the mitochondrial membrane	0.0382248		1	-0.490761	**	0.0111461	-0.374952		0.445816
RRP17	Component of the pre-60S pre-ribosomal particle; required for cell viability under standard (aerobic) conditions but not under anaerobic conditions; exonuclease required for 5&#8242; end processing of pre-60S ribosomal RNA	-0.0944219		1	-0.490349		0.134033	-0.385556	**	0.0341231
TOM7	Component of the TOM (translocase of outer membrane) complex responsible for recognition and initial import steps for all mitochondrially directed proteins; promotes assembly and stability of the TOM complex	-0.163408		1	-0.490082		0.107638	-1.30982	***	5.35442e-06
SIW14	Tyrosine phosphatase that plays a role in actin filament organization and endocytosis; localized to the cytoplasm	-0.222798		1	-0.489278	**	0.0403685	-0.43794	**	0.030372
COQ3	O-methyltransferase, catalyzes two different O-methylation steps in ubiquinone (Coenzyme Q) biosynthesis; component of a mitochondrial ubiquinone-synthesizing complex; phosphoprotein	-0.22814		0.579035	-0.488212	**	0.0279558	0.259755		0.114817
PAS_chr2-1_0147	hypothetical protein	-0.317575		1	-0.487669		0.913746	-1.04703	***	0.00384391
MRPL23	Mitochondrial ribosomal protein of the large subunit	-0.289322		1	-0.487667		0.320776	-1.28147	***	0.000102977
PAS_chr3_0455	hypothetical protein	-0.240735		1	-0.487556		0.283685	0.787071	**	0.0306816
PAS_chr3_0175	Metallopeptidase family M24;Creatinase/aminopeptidase	-0.0731805		1	-0.486184	**	0.0473095	-0.74698	***	1.52778e-05
RPT4	One of six ATPases of the 19S regulatory particle of the 26S proteasome involved in degradation of ubiquitinated substrates; contributes preferentially to ERAD; required for spindle pole body duplication; mainly nuclear localization	-0.0799959		1	0.268501		0.980126	-0.587062	***	0.000113972
MRPL24	Mitochondrial ribosomal protein of the large subunit; two mitochondrial ribosomal proteins, YmL14 and YmL24, have been assigned to the same gene	-0.293042		0.971498	-0.484647		0.249165	-1.65482	***	6.67276e-07
PDA1	E1 alpha subunit of the pyruvate dehydrogenase (PDH) complex, catalyzes the direct oxidative decarboxylation of pyruvate to acetyl-CoA; phosphorylated; regulated by glucose	-0.134043		1	-0.4835	***	0.00529239	0.157853		0.680681
CDC12	Component of the septin ring that is required for cytokinesis; septins are GTP-binding proteins that assemble into rod-like hetero-oligomers that can associate with other rods to form filaments; septin rings at the mother-bud neck act as scaffolds for rec	0.0273406		1	-0.482708	***	0.00394826	-0.855773	***	5.82346e-06
PAS_c048_0006	Protein of Unknown function (DUF1690)	-0.163622		1	-0.481328		0.103025	-0.22942		0.191309
RPT3	One of six ATPases of the 19S regulatory particle of the 26S proteasome involved in the degradation of ubiquitinated substrates; substrate of N-acetyltransferase B	0.00509752		1	0.290065		0.717377	-0.791272	***	1.20223e-05
BZZ1	SH3 domain protein implicated in the regulation of actin polymerization, able to recruit actin polymerization machinery through its SH3 domains, colocalizes with cortical actin patches and Las17p, interacts with type I myosins	0.236209		0.612102	-0.480595		0.139662	0.845482	***	8.33611e-05
DCP1	Subunit of the Dcp1p-Dcp2p decapping enzyme complex; decapping complex removes the 5' cap structure from mRNAs prior to their degradation; enhances the activity of catalytic subunit Dcp2p; regulated by DEAD box protein Dhh1p; forms cytoplasmic foci upon D	0.00619783		1	-0.480191	**	0.0419271	-0.154244		0.747725
ECM31	Ketopantoate hydroxymethyltransferase, required for pantothenic acid biosynthesis, converts 2-oxoisovalerate into 2-dehydropantoate	-0.735795	*	0.0554415	-0.480122		0.378293	-0.360398		0.279802
PAS_chr2-1_0218	hypotethical protein	0.152373		1	-0.479763		0.292337	-0.28026		1
YIH1	Negative regulator of eIF2 kinase Gcn2p; competes with Gcn2p for binding to Gcn1p; may contribute to regulation of translation in response to starvation via regulation of Gcn2p; binds to monomeric actin and to ribosomes and polyribosomes; ortholog of mamm	-0.191807		1	-0.24696		0.618869	0.00479242		1
RBK1	Putative ribokinase	-0.281169		1	-0.479316		0.35193	-0.75552	**	0.0135398
FLO103	Lectin-like protein	-0.178093		1	-0.478535	**	0.0388053	-0.870497	***	0.00140371
RPN1	Non-ATPase base subunit of the 19S regulatory particle of the 26S proteasome; may participate in the recognition of several ligands of the proteasome; contains a leucine-rich repeat (LRR) domain, a site for protein-protein interactions	-0.0809843		1	0.738194	***	0.00772931	-0.748125	***	0.000411764
GCD10	Subunit of tRNA (1-methyladenosine) methyltransferase with Gcd14p, required for the modification of the adenine at position 58 in tRNAs, especially tRNAi-Met; first identified as a negative regulator of GCN4 expression	-0.588842	**	0.0179994	-0.478126	**	0.0203088	-0.907127	***	1.84851e-05
EMG1	Methyltransferase for rRNA; catalyzes methylation of the pseudouridine residue 1191 of 18S rRNA; member of the SPOUT methyltransferase family; required for maturation of 18S rRNA and for 40S ribosomal subunit production independently of methyltransferase	-0.185274		1	-0.478014		0.264555	-2.8271	***	7.12061e-10
PAS_chr2-1_0706	LicD family	-0.139455		1	-0.477109		0.263333	-1.03201	***	0.000916383
VBA5	Plasma membrane protein of the Major Facilitator Superfamily (MFS); involved in amino acid uptake and drug sensitivity; VBA5 has a paralog, VBA3, that arose from a segmental duplication	-0.243636		0.698386	-0.476945		0.110518	-0.942166	***	0.000333539
PAS_chr1-1_0225	hypothetical protein	0.0697576		1	-0.476606	***	0.00102947	0.416798	***	0.000847321
GRX3	Glutathione-dependent oxidoreductase; hydroperoxide and superoxide-radical responsive; monothiol glutaredoxin subfamily member along with Grx4p and Grx5p; protects cells from oxidative damage; evidence exists indicating that the translation start site is	-0.201415		1	0.00160918		1	-0.13578		1
MSW1	Mitochondrial tryptophanyl-tRNA synthetase	-0.159102		1	-0.475496	**	0.0196048	0.0185659		1
MET32	Zinc-finger DNA-binding transcription factor; involved in transcriptional regulation of the methionine biosynthetic genes; targets strong transcriptional activator Met4p to promoters of sulfur metabolic genes; feedforward loop exists in the regulation of	0.0543114		1	0.284557		0.345851	0.032032		1
PAS_chr2-1_0013	hypothetical protein	-0.198091		0.726291	-0.474424		0.19563	-0.467228		0.353364
YNL035C	Nuclear protein of unknown function; relocalizes to the cytosol in response to hypoxia; contains WD-40 domains; not an essential gene; protein abundance increases in response to DNA replication stress	-0.172444		1	-0.472562		0.300522	-0.826671	***	0.000280776
CAK1	Cyclin-dependent kinase-activating kinase required for passage through the cell cycle, phosphorylates and activates Cdc28p; nucleotide-binding pocket differs significantly from those of most other protein kinases	-0.116543		1	-0.472481	**	0.0117995	-0.170043		1
PAS_chr4_0193	NMT1/THI5 like;Periplasmic binding protein-like II	0.0779419		1	-0.472368	***	0.00339855	0.584146	***	0.000128492
PIPA04474	Unknown	-0.185127		1	-0.472052		1	-0.714006		0.263203
YHM2	Carrier protein that exports citrate from and imports oxoglutarate into the mitochondrion, causing net export of NADPH reducing equivalents; also associates with mt nucleoids and has a role in replication and segregation of the mt genome	0.0204246		1	-0.471835		0.433351	-1.26271	***	1.16817e-05
RPC31	RNA polymerase III subunit C31	-0.0786242		1	-0.471413		0.105801	-1.17923	***	6.76426e-06
SEM1	Component of lid subcomplex of 26S proteasome regulatory subunit; involved in mRNA export mediated by TREX-2 complex (Sac3p-Thp1p); assumes different conformations in different contexts, functions as molecular glue stabilizing the Rpn3p/Rpn7p regulatory h	-0.0287602		1	0.149156		1	0.0972424		0.796516
DIA4	Probable mitochondrial seryl-tRNA synthetase, mutant displays increased invasive and pseudohyphal growth	-0.393064	*	0.0567432	-0.469304		0.117458	-1.73987	***	1.01177e-06
PAS_chr1-1_0185	hypothetical protein	0.0409537		1	-0.469213	*	0.0559435	-0.848507	***	3.89212e-05
VMA10	Subunit G of the eight-subunit V1 peripheral membrane domain of the vacuolar H+-ATPase (V-ATPase), an electrogenic proton pump found throughout the endomembrane system; involved in vacuolar acidification	0.0914198		1	-0.468689	**	0.0337194	1.09199	***	6.41351e-07
VMA2	Subunit B of the eight-subunit V1 peripheral membrane domain of the vacuolar H+-ATPase (V-ATPase), an electrogenic proton pump found throughout the endomembrane system; contains nucleotide binding sites; also detected in the cytoplasm; protein abundance i	-0.00479752		1	-0.468311	***	0.00449539	0.152381		0.927259
ADI1	Acireductone dioxygenease involved in the methionine salvage pathway; ortholog of human MTCBP-1; transcribed as polycistronic mRNA with YMR010W and regulated post-transcriptionally by RNase III (Rnt1p) cleavage; ADI1 mRNA is induced in heat shock conditio	0.390863		0.5615	1.08114	***	0.000367288	1.65597	***	6.79858e-07
OLA1	P-loop ATPase with similarity to human OLA1 and bacterial YchF; identified as specifically interacting with the proteasome; protein abundance increases in response to hydrogen peroxide and to DNA replication stress	-0.193602		1	-0.467081	**	0.0284746	-1.1836	***	1.85618e-07
RPN6	Essential, non-ATPase regulatory subunit of the 26S proteasome lid; required for the assembly and activity of the 26S proteasome; the human homolog (S9 protein) partially rescues Rpn6p depletion; protein abundance increases in response to DNA replication	-0.174514		1	0.176679		1	-0.574464	***	0.000526255
PAS_chr1-3_0212	Lanosterol 14-alpha-demethylase	-0.418153		0.251713	-0.466703		0.284463	0.0456383		1
CAF16	Part of evolutionarily-conserved CCR4-NOT regulatory complex; contains single ABC-type ATPase domain but no transmembrane domain; interacts with several subunits of Mediator	-0.137794		1	-0.466131		0.131354	0.258644		0.527375
RPN3	Essential, non-ATPase regulatory subunit of the 26S proteasome lid, similar to the p58 subunit of the human 26S proteasome; temperature-sensitive alleles cause metaphase arrest, suggesting a role for the proteasome in cell cycle control	-0.00462869		1	0.491919	*	0.0595042	-0.442583	***	0.000347471
BDP1	Essential subunit of RNA polymerase III transcription factor (TFIIIB), which is involved in transcription of genes encoding tRNAs, 5S rRNA, U6 snRNA, and other small RNAs	0.194339		1	0.266799		0.937969	0.47489	**	0.0125572
LCB3	Long-chain base-1-phosphate phosphatase; specific for dihydrosphingosine-1-phosphate, regulates ceramide and long-chain base phosphates levels, involved in incorporation of exogenous long chain bases in sphingolipids; LCB3 has a paralog, YSR3, that arose	-0.463688	***	0.000717604	-0.464208	***	0.00283845	-1.29491	***	4.75937e-07
PAS_chr1-1_0126	haloacid dehalogenase-like hydrolase;HAD-like	-0.19554		1	-0.463404	**	0.0466319	-0.58974	***	0.00891633
PAS_chr1-4_0330	hypothetical protein	0.578754		1	-0.463128		1	0.650086		0.466087
FCF2	Essential nucleolar protein involved in the early steps of 35S rRNA processing; interacts with Faf1p; member of a transcriptionally co-regulated set of genes called the RRB regulon	-0.259356		1	-0.462964		0.33465	-2.30269	***	9.62321e-08
PAS_chr4_0975	hypothetical protein	-0.287139		1	-0.462935		0.604917	-0.498884		0.475823
QNS1	Glutamine-dependent NAD(+) synthetase, essential for the formation of NAD(+) from nicotinic acid adenine dinucleotide	0.209419		1	1.10922	***	4.29759e-05	1.20155	***	4.44047e-07
MCK1	Dual-specificity ser/thr and tyrosine protein kinase; roles in chromosome segregation, meiotic entry, genome stability, phosphorylation-dependent protein degradation (Rcn1p and Cdc6p), inhibition of protein kinase A, transcriptional regulation, inhibition	-0.264048		0.192754	-0.462524	***	0.00607887	0.69156	***	1.29837e-05
LSB3	Protein containing a C-terminal SH3 domain; binds Las17p, which is a homolog of human Wiskott-Aldrich Syndrome protein involved in actin patch assembly and actin polymerization; protein abundance increases in response to DNA replication stress; LSB3 has a	-0.000738646		1	-0.461927	***	0.00655359	0.686768	***	0.000144208
PAS_chr1-1_0317	WD domain, G-beta repeat;Quinoprotein alcohol dehydrogenase-like	-0.108313		1	-0.461397	***	0.00958123	-0.911865	***	3.08084e-06
COF1	Cofilin, involved in pH-dependent actin filament depolarization; binds both actin monomers and filaments and severs filaments; involved in the selective sorting, export of the secretory cargo from the late golgi; genetically interacts with pmr1; thought t	0.153921		1	-0.460441	**	0.027202	0.353104	**	0.0489915
PAS_chr4_0053	Hypothetical protein_not annotated in NCBI	0.294504		1	-0.458487		1	-1.14233	***	0.000292268
RFC4	Subunit of heteropentameric Replication factor C (RF-C); which is a DNA binding protein and ATPase that acts as a clamp loader of the proliferating cell nuclear antigen (PCNA) processivity factor for DNA polymerases delta and epsilon; relocalizes to the c	-0.0906915		1	-0.457959	***	0.00356355	-0.467086	**	0.0196387
PAS_chr4_0670	Breast carcinoma amplified sequence 2 (BCAS2)	0.15548		1	-0.456181	*	0.0872066	-0.33716		0.10906
LYS20	Homocitrate synthase isozyme; catalyzes the condensation of acetyl-CoA and alpha-ketoglutarate to form homocitrate, which is the first step in the lysine biosynthesis pathway; LYS20 has a paralog, LYS21, that arose from the whole genome duplication	-0.112172		1	1.16756	***	5.6538e-06	1.06897	***	1.96951e-06
PAS_chr4_0539	LrgB-like family	-0.289275		0.631991	-0.455031		0.131703	-0.00172068		1
PAS_chr1-4_0139	Widely conserved NADPH oxidoreductase containing flavin mononucleotide (FMN)	-0.0579041		1	-0.454809		0.239183	-0.68533	**	0.0102879
COQ1	Hexaprenyl pyrophosphate synthetase, catalyzes the first step in ubiquinone (coenzyme Q) biosynthesis	-0.340549	**	0.0244366	-0.45458	***	0.00176369	-1.32068	***	4.13805e-07
RBG2	Protein with a role in translation; forms a complex with Gir2p; has similarity to mammalian developmentally regulated GTP-binding protein	-0.099492		1	-0.212231		0.262616	-0.356149	***	0.00117722
PAS_chr2-1_0266	hypothetical protein	-0.0931104		1	-0.453035	**	0.014982	-0.796846	***	0.000191916
VTS1	Flap-structured DNA-binding and RNA-binding protein; stimulates deadenylation-dependent mRNA degradation mediated by the CCR4-NOT deadenylase complex; member of the Smaug (Smg) family of post-transcriptional regulators which bind RNA through a conserved s	-0.126853		0.947672	-0.452743	***	0.00143939	0.404497	***	0.000381478
VPS73	Mitochondrial protein; mutation affects vacuolar protein sorting; putative transporter; member of the sugar porter family; VPS73 has a paralog, YBR241C, that arose from the whole genome duplication	-0.337		0.196915	-0.452155	**	0.0467412	-0.534076	***	0.00270732
POL30	Proliferating cell nuclear antigen (PCNA), functions as the sliding clamp for DNA polymerase delta; may function as a docking site for other proteins required for mitotic and meiotic chromosomal DNA replication and for DNA repair	0.0695789		1	-0.452056	***	0.00705992	-0.864559	***	0.000689113
GCD7	Beta subunit of the translation initiation factor eIF2B, the guanine-nucleotide exchange factor for eIF2; activity subsequently regulated by phosphorylated eIF2; first identified as a negative regulator of GCN4 expression	0.0246216		1	-0.160373		1	-0.385623	*	0.0509313
RPN8	Essential, non-ATPase regulatory subunit of the 26S proteasome; has similarity to the human p40 proteasomal subunit and to another S. cerevisiae regulatory subunit, Rpn11p	0.0230573		1	0.506067		0.269696	0.223078		0.127283
CRN1	Coronin, cortical actin cytoskeletal component that associates with the Arp2p/Arp3p complex to regulate its activity; plays a role in regulation of actin patch assembly	0.0550636		1	-0.450915	***	0.0038476	-0.119305		1
RFC2	Subunit of heteropentameric Replication factor C (RF-C), which is a DNA binding protein and ATPase that acts as a clamp loader of the proliferating cell nuclear antigen (PCNA) processivity factor for DNA polymerases delta and epsilon	-0.04372		1	-0.449224	**	0.028385	-0.858234	***	0.00279046
COX4	Subunit IV of cytochrome c oxidase, the terminal member of the mitochondrial inner membrane electron transport chain; precursor N-terminal 25 residues are cleaved during mitochondrial import; phosphorylated; spermidine enhances translation	0.310975		0.419208	-0.1486		0.864823	-0.0379015		1
CAR1-1	Arginase, responsible for arginine degradation, expression responds to both induction by arginine and nitrogen catabolite repression; disruption enhances freeze tolerance	0.328114		1	1.32196	**	0.0260658	4.6107	***	2.06413e-09
LSB5	Protein of unknown function; binds Las17p, which is a homolog of human Wiskott-Aldrich Syndrome protein involved in actin patch assembly and actin polymerization; may mediate disassembly of the Pan1 complex from the endocytic coat	0.0640004		1	-0.448215	***	0.00059025	1.40498	***	4.64768e-09
PAS_chr4_0350	Mitochondrial import receptor subunit or translocase	-0.191896		1	-0.448181		0.438396	-1.34078	***	2.28755e-05
FEP1	iron responsive transcription factor, a GATA type TF regulates the high affinity iron up (Pichia pastoris)	0.209337		1	0.25833		1	0.449728	**	0.0339969
JLP1-3	Fe(II)-dependent sulfonate/alpha-ketoglutarate dioxygenase, involved in sulfonate catabolism for use as a sulfur source; contains sequence that resembles a J domain (typified by the E. coli DnaJ protein); induced by sulphur starvation	-0.336576		0.13136	-0.448083	**	0.0310075	-0.538119	***	0.00223444
JLP1-1	Fe(II)-dependent sulfonate/alpha-ketoglutarate dioxygenase, involved in sulfonate catabolism for use as a sulfur source; contains sequence that resembles a J domain (typified by the E. coli DnaJ protein); induced by sulphur starvation	-0.0345699		1	-0.447695	**	0.0173513	0.0899722		1
COA6	Protein involved in cytochrome c oxidase assembly; also required for efficient formation of respiratory supercomplexes comprised of Complexes III and IV; localizes to the mitochondrial intermembrane space; has a human homolog; transcription is induced in	-0.337173		0.352354	-0.447617		0.628481	-1.88703	***	1.21624e-08
MRP2	Mitochondrial ribosomal protein of the small subunit	-0.133916		1	-0.447609		0.214289	-0.818492	***	0.000638352
NMT1	N-myristoyl transferase, catalyzes the cotranslational, covalent attachment of myristic acid to the N-terminal glycine residue of several proteins involved in cellular growth and signal transduction	-0.0977109		1	-0.146233		0.607018	0.110639		0.617718
PAS_FragB_0032	hypothetical protein	0.0232029		1	-0.447153		0.426162	0.133066		0.763143
RPO26	RNA polymerase subunit ABC23, common to RNA polymerases I, II, and III; part of central core; similar to bacterial omega subunit	-0.115717		1	-0.447137		0.134958	-0.809867	***	3.58398e-05
MSF1	Mitochondrial phenylalanyl-tRNA synthetase, active as a monomer, unlike the cytoplasmic subunit which is active as a dimer complexed to a beta subunit dimer; similar to the alpha subunit of E. coli phenylalanyl-tRNA synthetase	-0.26103		0.808026	-0.446897	*	0.0514311	-0.819738	***	0.000321492
RPN5	Subunit of the COP9 signalosome (CSN) and non-ATPase regulatory subunit of the 26S proteasome lid, similar to mammalian p55 subunit and to another S. cerevisiae regulatory subunit, Rpn7p; Rpn5p is an essential protein	0.0891181		1	0.543902		0.11023	-0.0372497		1
AIP1	Actin cortical patch component; interacts with the actin depolymerizing factor cofilin; required to restrict cofilin localization to cortical patches; contains WD repeats; protein increases in abundance and relocalizes from cytoplasm to plasma membrane up	-0.0408442		1	-0.446703	***	0.00918708	0.286267	*	0.0614157
RPN13	Subunit of the 19S regulatory particle of the 26S proteasome lid; acts as a ubiquitin receptor for the proteasome; null mutants accumulate ubiquitinated Gcn4p and display decreased 26S proteasome stability; protein abundance increases in response to DNA r	-0.24203		0.313024	0.0712701		1	-0.996938	***	1.13075e-07
SUR4	Elongase, involved in fatty acid and sphingolipid biosynthesis; synthesizes very long chain 20-26-carbon fatty acids from C18-CoA primers; involved in regulation of sphingolipid biosynthesis	-0.45702		0.241641	-0.446059		0.697007	-2.60958	***	9.76937e-09
RPN11	Metalloprotease subunit of the 19S regulatory particle of the 26S proteasome lid; couples the deubiquitination and degradation of proteasome substrates; involved, independent of catalytic activity, in fission of mitochondria and peroxisomes; protein abund	-0.0489215		1	0.275385		0.982091	-0.762685	***	9.74676e-06
PAS_chr4_0575	Zinc finger, C3HC4 type (RING finger);RING/U-box	-0.595173	**	0.0145354	-0.444379	**	0.043076	-1.58195	***	3.25006e-06
GLY1	Threonine aldolase, catalyzes the cleavage of L-allo-threonine and L-threonine to glycine; involved in glycine biosynthesis	-0.0065278		1	1.52009	***	9.07049e-08	1.11652	***	3.00985e-08
TPS1	Synthase subunit of trehalose-6-P synthase/phosphatase complex; synthesizes the storage carbohydrate trehalose; also found in a monomeric form; expression is induced by the stress response and repressed by the Ras-cAMP pathway; protein abundance increases	0.182304		1	-0.444017	*	0.0895999	0.501336	**	0.0150356
ODC1	Mitochondrial inner membrane transporter; exports 2-oxoadipate and 2-oxoglutarate from the mitochondrial matrix to the cytosol for lysine and glutamate biosynthesis and lysine catabolism; suppresses, in multicopy, an fmc1 null mutation; ODC1 has a paralog	0.136034		1	1.58366	***	6.70812e-06	1.02514	***	3.51654e-06
HFI1	Adaptor protein required for structural integrity of the SAGA complex, a histone acetyltransferase-coactivator complex that is involved in global regulation of gene expression through acetylation and transcription functions	0.0770148		1	0.257174		0.3939	-0.181184		0.666508
RPN7	Essential, non-ATPase regulatory subunit of the 26S proteasome, similar to another S. cerevisiae regulatory subunit, Rpn5p, as well as to mammalian proteasome subunits	-0.170334		1	0.285421		0.497089	-0.634139	***	0.000165882
TAF10	Subunit (145 kDa) of TFIID and SAGA complexes, involved in RNA polymerase II transcription initiation and in chromatin modification	0.154876		1	-0.442512	*	0.0614574	0.219821		0.391112
COX15	Protein required for the hydroxylation of heme O to form heme A, which is an essential prosthetic group for cytochrome c oxidase	-0.263964		1	-0.442453		0.108471	-1.89473	***	7.66157e-08
PAS_chr3_0182	Dicarboxylic amino acid permease	-0.896118	***	0.00262308	-0.442351		0.113227	-1.47222	***	0.000120403
PFA5	Palmitoyltransferase with autoacylation activity; likely functions in pathway(s) outside Ras; member of a family of putative palmitoyltransferases containing an Asp-His-His-Cys-cysteine rich (DHHC-CRD) domain	-0.305784		0.865853	-0.442227		0.173868	-0.342916		0.458429
FMO1-1	Flavin-containing monooxygenase, localized to the cytoplasmic face of the ER membrane; catalyzes oxidation of biological thiols to maintain the ER redox buffer ratio for correct folding of disulfide-bonded proteins	-0.65086	*	0.0920941	-0.441754		0.315854	-1.47892	***	0.000253524
FTH1-2	Putative high affinity iron transporter; involved in transport of intravacuolar stores of iron; forms complex with Fet5p; expression is regulated by iron; proposed to play indirect role in endocytosis; protein abundance increases in response to DNA replic	-0.276368		0.268053	-0.19624		0.689108	-1.12497	***	1.1472e-06
HAM1	Nucleoside triphosphate pyrophosphohydrolase; active against a wide range of substrates including ITP, dITP and XTP; mediates exclusion of noncanonical purines and pyrimadines from deoxyribonucleoside triphosphate pools; mutant is sensitive to the base an	-0.246954		1	-0.440455		0.10919	0.301197		0.230349
PAS_chr2-1_0704	Restriction endonuclease-like	0.0661146		1	-0.440098	*	0.0582548	-1.19861	***	4.24719e-06
GDH3	NADP(+)-dependent glutamate dehydrogenase; synthesizes glutamate from ammonia and alpha-ketoglutarate; rate of alpha-ketoglutarate utilization differs from Gdh1p; expression regulated by nitrogen and carbon sources; GDH3 has a paralog, GDH1, that arose fr	0.841345	**	0.0114688	1.87642	***	1.02624e-05	2.26671	***	5.67862e-06
PAS_chr3_1113	hypothetical protein	-0.340551		0.134057	-0.438869		0.190946	-0.524963	***	0.00110526
UTP14	Subunit of U3-containing Small Subunit (SSU) processome complex involved in production of 18S rRNA and assembly of small ribosomal subunit	-0.37056		0.964759	-0.438752		0.357866	-1.00345	***	8.5267e-06
vf1	Mitochondrial cell death effector that translocates to the nucleus in response to apoptotic stimuli, homolog of mammalian Apoptosis-Inducing Factor, putative reductase	0.0662465		1	0.819666	**	0.016526	0.369014	**	0.0269251
PAS_FragB_0033	Domain of unknown function (DUF1903);Cysteine alpha-hairpin motif	0.123698		1	-0.438176		0.516029	0.510187	*	0.0585342
SOH1	Subunit of the RNA polymerase II mediator complex; associates with core polymerase subunits to form the RNA polymerase II holoenzyme; involved in telomere maintenance; conserved with other metazoan MED31 subunits	-0.034215		1	-0.437989	**	0.0201311	0.919814	***	2.69721e-06
MRPL51	Mitochondrial ribosomal protein of the large subunit	-0.202172		0.916689	-0.437878	**	0.0463387	-1.83478	***	1.43687e-09
GLT1	NAD(+)-dependent glutamate synthase (GOGAT), synthesizes glutamate from glutamine and alpha-ketoglutarate; with Gln1p, forms the secondary pathway for glutamate biosynthesis from ammonia; expression regulated by nitrogen source	0.59111	**	0.0107723	1.90972	***	2.45303e-08	0.451916	**	0.0123997
PAS_chr2-1_0128	hypothetical protein	-0.159936		0.985171	-0.436743		0.749103	-0.638197	**	0.0392577
RPL8B	Ribosomal 60S subunit protein L8B; mutation results in decreased amounts of free 60S subunits; homologous to mammalian ribosomal protein L7A, no bacterial homolog; RPL8B has a paralog, RPL8A, that arose from the whole genome duplication	-0.209975		1	-0.436503	**	0.0423499	-1.77674	***	8.58487e-09
AAT2	Cytosolic aspartate aminotransferase, involved in nitrogen metabolism; localizes to peroxisomes in oleate-grown cells	0.435947		1	2.02825	***	0.00213212	3.13009	***	1.17182e-05
PRE8	Alpha 2 subunit of the 20S proteasome	-0.20565		0.496611	0.209385		1	-0.276802	**	0.0380146
TIM54	Component of the mitochondrial TIM22 complex involved in insertion of polytopic proteins into the inner membrane	-0.308732		0.187675	-0.436121	*	0.082404	-1.46565	***	3.04617e-08
PAS_chr3_0362	hypothetical protein	-0.561173		0.382316	-0.435359		0.843867	0.0305202		1
MRPS28	Mitochondrial ribosomal protein of the small subunit	-0.361973		0.161679	-0.434883		0.155077	-1.89681	***	1.5821e-08
PAS_chr4_0461	hypothetical protein	0.16297		0.794784	-0.434663	***	0.00145523	-0.303091	**	0.0154797
AGC1	Mitochondrial amino acid transporter, acts both as a glutamate uniporter and as an aspartate-glutamate exchanger; involved in nitrogen metabolism and nitrogen compound biosynthesis	0.449113		0.579383	2.04316	***	1.32737e-07	0.451702	*	0.0542014
VPS75	NAP family histone chaperone; binds to histones and Rtt109p, stimulating histone acetyltransferase activity; possesses nucleosome assembly activity in vitro; proposed role in vacuolar protein sorting and in double-strand break repair; protein abundance in	-0.187633		0.664985	-0.434099	***	0.0023095	-1.01868	***	3.09001e-06
AIF1-1	Mitochondrial cell death effector that translocates to the nucleus in response to apoptotic stimuli, homolog of mammalian Apoptosis-Inducing Factor, putative reductase	0.145404		1	0.795425	*	0.0573443	0.992478	***	6.81411e-07
ATP1	Alpha subunit of the F1 sector of mitochondrial F1F0 ATP synthase, which is a large, evolutionarily conserved enzyme complex required for ATP synthesis; F1 translationally regulates ATP6 and ATP8 expression to achieve a balanced output of ATP synthase gen	-0.0172853		1	-0.127265		1	0.154902		1
PAS_chr1-1_0127	Peptidase family M20/M25/M40;Zn-dependent exopeptidases	-0.457756	**	0.0358666	-0.432034	*	0.0703986	-0.580694	***	0.000155902
PAS_chr4_0881	Pre-mRNA splicing factor	-0.0929484		1	-0.431963	*	0.056554	-0.241299		0.60427
YMR209C	Putative S-adenosylmethionine-dependent methyltransferase; YMR209C is not an essential gene	-0.125334		1	-0.43165	**	0.0207575	-1.05712	***	4.04313e-06
PAS_chr3_0980	Putative serine/threonine protein kinase with unknown cellular role	-0.496436	**	0.0294597	-0.431596	**	0.0467838	-1.04671	***	9.99602e-06
PAS_chr1-1_0177	hypothetical protein	-0.503168	***	0.000139187	-0.431026	***	0.000557878	-0.0941691		1
IDH1	Subunit of mitochondrial NAD(+)-dependent isocitrate dehydrogenase, which catalyzes the oxidation of isocitrate to alpha-ketoglutarate in the TCA cycle	-0.0728555		1	-0.43039		0.130383	-0.550444	***	0.00250781
PRE9	Alpha 3 subunit of the 20S proteasome, the only nonessential 20S subunit; may be replaced by the alpha 4 subunit (Pre6p) under stress conditions to create a more active proteasomal isoform	-0.0319393		1	0.277729		0.997697	-0.189338		0.783831
POL31	Subunit of DNA polymerase delta (polymerase III); essential for cell viability; involved in DNA replication and DNA repair; relocalizes to the cytosol in response to hypoxia	0.0490069		1	-0.429613	***	0.00390053	-0.307082		0.274239
TAD1	tRNA-specific adenosine deaminase, deaminates adenosine-37 to inosine in tRNA-Ala	-0.280952		0.423096	-0.429357	**	0.0436139	-0.796284	***	0.000547139
PAS_chr3_1187	Cyclin, N-terminal domain;Cyclin-like	-0.0206169		1	-0.428189	***	0.00505101	-0.315042		0.321589
PAS_chr4_0713	Med18 protein	-0.108479		1	-0.428166	*	0.0914876	-0.579253	**	0.0135939
IMG2	Mitochondrial ribosomal protein of the large subunit	-0.0763879		1	-0.428026		0.838192	-1.32967	***	6.31363e-05
ERV1	Flavin-linked sulfhydryl oxidase of the mitochondrial IMS; N-terminus is an intrinsically disordered domain that in the cytosol helps target Erv1p to mitochondria, and in the intermembrane space oxidizes Mia40p as part of a disulfide relay system that pro	-0.601539		0.549764	-0.42779		1	-0.601877		0.27294
PAS_chr1-1_0024	SPT2 chromatin protein	-0.13731		1	-0.426135	*	0.0613006	1.01032	***	1.24667e-05
PLP2	Essential protein that interacts with the CCT (chaperonin containing TCP-1) complex to stimulate actin folding; has similarity to phosducins; null mutant lethality is complemented by mouse phosducin-like protein MgcPhLP	-0.216477		0.82681	-0.425886	***	0.00957402	0.114936		1
SYF1	Member of the NineTeen Complex (NTC); that contains Prp19p and stabilizes U6 snRNA in catalytic forms of the spliceosome containing U2, U5, and U6 snRNAs; null mutant has splicing defect and arrests in G2/M; relocalizes to the cytosol in response to hypox	-0.211768		0.744811	-0.425078	**	0.0249847	-0.577514	***	0.00177595
PAS_chr2-1_0320	Protein containing a UCS (UNC-45/CRO1/SHE4) domain	-0.0315566		1	-0.424645		0.443487	-0.424767		0.436295
ATP16	Delta subunit of the central stalk of mitochondrial F1F0 ATP synthase, which is a large, evolutionarily conserved enzyme complex required for ATP synthesis; F1 translationally regulates ATP6 and ATP8 expression to achieve a balanced output of ATP synthase	0.426319	*	0.0921288	-0.124283		1	0.546599	***	0.000279481
PAS_chr2-1_0355	WD domain, G-beta repeat;WD40 repeat-like	0.139785		1	-0.423404	**	0.0202802	-0.242074		0.159534
MRPL37	Mitochondrial ribosomal protein of the large subunit	-0.247742		1	-0.42332		0.450283	-0.806558	***	0.000276024
PAS_chr4_0992	hypothetical protein	-0.200192		1	-0.422271		0.161356	-1.54268	***	2.30807e-07
PAS_chr3_1137	Rad33	-0.209329		1	-0.421931	*	0.0506596	-0.343922		0.204613
PAS_chr4_0027	Protein of unknown function (DUF890);S-adenosyl-L-methionine-dependent methyltransferase	-0.347373		0.570225	-0.421652		0.277877	-1.55241	***	5.54684e-06
MRPS16	Mitochondrial ribosomal protein of the small subunit	-0.057947		1	-0.421399		0.472759	-0.0279634		1
PMS1	ATP-binding protein required for mismatch repair in mitosis and meiosis; functions as a heterodimer with Mlh1p, binds double- and single-stranded DNA via its N-terminal domain, similar to E. coli MutL	0.0175575		1	-0.421192		0.437127	0.0936289		1
TAN1	Putative tRNA acetyltransferase; RNA-binding protein required for the formation of the modified nucleoside N(4)-acetylcytidine in serine and leucine tRNAs but not required for the same modification in 18S rRNA; protein abundance increases in response to D	-0.139151		1	-0.420184		0.285628	-1.27797	***	3.68807e-07
SLC1	1-acyl-sn-glycerol-3-phosphate acyltransferase, catalyzes the acylation of lysophosphatidic acid to form phosphatidic acid, a key intermediate in lipid metabolism; enzymatic activity detected in lipid particles and microsomes	-0.256105		0.463853	-0.419431	**	0.0283817	-0.979233	***	6.44628e-06
PAS_chr2-1_0495	Mitochondrial domain of unknown function (DUF1713)	-0.0601445		1	-0.419279		0.508998	-1.48291	***	3.81983e-06
PAS_chr3_0415	hypothetical protein	-0.162253		0.798847	-0.419213	**	0.0232156	-0.403899		0.171582
MRPL15	Mitochondrial ribosomal protein of the large subunit	-0.310101		0.610669	-0.419177		0.489698	-2.12516	***	3.79789e-08
PAS_chr1-3_0277	hypothetical protein	-0.00489205		1	-0.41886	*	0.054923	-0.53568	***	0.00493026
YIL067C	Uncharacterized protein of unknown function	-0.0780163		1	-0.418394		0.100089	-0.265728		0.565135
RSM24	Mitochondrial ribosomal protein of the small subunit	-0.184192		1	-0.418295		0.349145	-0.976172	***	0.000139477
MRPL27	Mitochondrial ribosomal protein of the large subunit; homolog of human Bcl-2 interacting protein BMRP	-0.259518		1	-0.417938		0.963455	-1.20287	***	0.000213425
LIA1	Deoxyhypusine hydroxylase; HEAT-repeat containing metalloenzyme that catalyzes hypusine formation; binds to and is required for the modification of Hyp2p (eIF5A); complements S. pombe mmd1 mutants defective in mitochondrial positioning; protein abundance	-0.663286		0.190691	-0.417667		0.220287	-2.36269	***	1.00256e-07
KRI1	Essential nucleolar protein required for 40S ribosome biogenesis; associate with snR30; physically and functionally interacts with Krr1p	-0.274881		1	-0.417377		1	-1.20862	***	0.00234185
YEA4	Uridine diphosphate-N-acetylglucosamine (UDP-GlcNAc) transporter required for cell wall chitin synthesis; localized to the ER	0.107273		1	-0.417349		1	-1.62441	***	0.000454113
UBC13	Ubiquitin-conjugating enzyme involved in the error-free DNA postreplication repair pathway; interacts with Mms2p to assemble ubiquitin chains at the Ub Lys-63 residue; DNA damage triggers redistribution from the cytoplasm to the nucleus	-0.234892		0.435562	-0.417146	**	0.0151906	-0.0035592		1
APC11	Catalytic core subunit of the Anaphase-Promoting Complex/Cyclosome (APC/C), which is a ubiquitin-protein ligase required for degradation of anaphase inhibitors, including mitotic cyclins, during the metaphase/anaphase transition; contains a RING-H2 domain	0.0248804		1	-0.41646	**	0.0118824	0.59407	***	3.98205e-05
ECO1	Acetyltransferase; required for establishment of sister chromatid cohesion; acetylates Mps3p to regulate nuclear organization; modifies Smc3p at replication forks and Mcd1p in response to ds DNA breaks; has a C2H2-type zinc finger; mutations in human homo	0.148562		1	-0.416131	**	0.0309405	-0.685294	***	0.00010157
PRE10	Alpha 7 subunit of the 20S proteasome; protein abundance increases in response to DNA replication stress	-0.205381		0.68095	0.28182		0.524796	-0.380114	***	0.00183212
MKK1	MAPKK involved in the protein kinase C signaling pathway; involved in control of cell integrity; upon activation by Bck1p phosphorylates downstream target, Slt2p; functionally redundant with Mkk2p; MKK1 has a paralog, MKK2, that arose from the whole genom	-0.11563		1	-0.415439	**	0.0169705	0.302697		0.305715
SAM35	Essential component of the sorting and assembly machinery (SAM complex or TOB complex) of the mitochondrial outer membrane, which binds precursors of beta-barrel proteins and facilitates their insertion into the outer membrane	-0.314966		0.460399	-0.414826		0.122032	-0.944469	***	0.000698282
YPL150W	Protein kinase of unknown cellular role; binds phosphatidylinositols and cardiolipin in a large-scale study	-0.00593692		1	-0.257559		0.664294	-0.912404	***	3.8237e-07
MRPL44	Mitochondrial ribosomal protein of the large subunit; protein abundance increases in response to DNA replication stress	-0.202803		1	-0.414233		0.614632	-1.31611	***	1.47365e-05
STE14	Farnesyl cysteine-carboxyl methyltransferase, mediates the carboxyl methylation step during C-terminal CAAX motif processing of a-factor and RAS proteins in the endoplasmic reticulum, localizes to the ER membrane	-0.116676		1	-0.41418	**	0.0455672	-1.2225	***	8.59014e-06
PAS_chr4_0351	hypothetical protein	-0.0675121		1	-0.413943	**	0.0181081	1.46048	***	4.43311e-07
PAS_chr3_0067	hypothetical protein	-0.131169		1	-0.413596	**	0.0192787	-0.0910251		1
PAS_chr2-2_0454	Protein of unknown function (DUF2722)	-0.395018	*	0.0772894	-0.41261	**	0.0405498	-0.276862	**	0.030222
GAR1	Protein component of the H/ACA snoRNP pseudouridylase complex, involved in the modification and cleavage of the 18S pre-rRNA	-0.256326		1	-0.412603		0.376523	-1.43117	***	3.32272e-07
ESF1	Nucleolar protein involved in pre-rRNA processing; depletion causes severely decreased 18S rRNA levels	-0.189612		1	-0.412512		1	-0.268568		0.997514
ATS1	Protein required, with Elongator complex, Kti11p, and Kti12p, for modification of wobble nucleosides in tRNA; has a potential role in regulatory interactions between microtubules and the cell cycle	0.0692187		1	-0.412321	***	0.00287125	0.807302	***	0.00162003
PIL1	Primary protein component of eisosomes; eisosomes are large immobile cell cortex structures associated with endocytosis; null mutant shows activation of Pkc1p/Ypk1p stress resistance pathways; detected in phosphorylated state in mitochondria; member of th	0.443078		1	-0.412014		0.469229	1.5514	***	8.33467e-06
PAS_chr1-3_0190	4'-phosphopantetheinyl transferase superfamily;4'-phosphopantetheinyl transferase	-0.132013		1	-0.411394	*	0.0653432	-1.04648	***	4.86466e-06
RSM27	Mitochondrial ribosomal protein of the small subunit	-0.139573		1	-0.411303		0.612774	-1.20535	***	6.61239e-05
CCH1	Voltage-gated high-affinity calcium channel involved in calcium influx in response to some environmental stresses as well as exposure to mating pheromones; interacts and co-localizes with Mid1p, suggesting Cch1p and Mid1p function together	-0.226044		0.318223	-0.13272		1	-0.824227	***	0.000949539
FET3	Ferro-O2-oxidoreductase; required for high-affinity iron uptake and involved in mediating resistance to copper ion toxicity, belongs to class of integral membrane multicopper oxidases; protein abundance increases in response to DNA replication stress	-0.412784		0.9402	-0.111241		1	-1.87366	***	1.87958e-07
PAS_chr4_0491	Endonuclease/Exonuclease/phosphatase family	-0.156771		1	-0.410964	**	0.046911	-0.204451		0.772206
HRP1	Subunit of cleavage factor I, a five-subunit complex required for the cleavage and polyadenylation of pre-mRNA 3' ends; RRM-containing heteronuclear RNA binding protein and hnRNPA/B family member that binds to poly (A) signal sequences	-0.31316		1	-0.410934		0.625284	-0.384012	***	0.00741078
RPL9B	Ribosomal 60S subunit protein L9B; homologous to mammalian ribosomal protein L9 and bacterial L6; RPL9B has a paralog, RPL9A, that arose from a single-locus duplication	-0.146302		1	-0.410188		0.303445	-1.92822	***	1.18644e-06
PAS_chr2-1_0737	Pyridine nucleotide-disulphide oxidoreductase;FAD/NAD(P)-binding domain	-0.46945	*	0.055344	-0.410133	*	0.0663625	0.333937	**	0.0182284
PAS_chr1-4_0329	HIUase/Transthyretin family;Transthyretin (synonym: prealbumin)	0.570388		0.275105	-0.409724		0.722749	1.78013	***	6.42609e-07
PAS_chr2-2_0136	ComZ	-0.0739056		1	-0.408308	*	0.0574002	-0.0728201		1
ARC40	Subunit of the ARP2/3 complex, which is required for the motility and integrity of cortical actin patches	-0.130809		1	-0.408245	***	0.00546548	-0.393128	***	0.00319702
SWS2	Putative mitochondrial ribosomal protein of the small subunit, has similarity to E. coli S13 ribosomal protein; participates in controlling sporulation efficiency	-0.125326		1	-0.406549		0.59976	-1.39009	***	6.87229e-06
MAP1	Methionine aminopeptidase, catalyzes the cotranslational removal of N-terminal methionine from nascent polypeptides; function is partially redundant with that of Map2p	-0.232256		1	-0.289177		0.894603	-0.177116		0.977626
FRA2	Protein involved in negative regulation of transcription of iron regulon; forms an iron independent complex with Fra2p, Grx3p, and Grx4p; null mutant fails to repress iron regulon and is sensitive to nickel	-0.131058		1	-0.08549		1	-0.592448	***	0.000384458
PAS_chr3_0192	hypothetical protein	-0.0194		1	-0.405608		0.379582	-0.0566975		1
PSF2	Subunit of the GINS complex (Sld5p, Psf1p, Psf2p, Psf3p), which is localized to DNA replication origins and implicated in assembly of the DNA replication machinery	0.0934843		1	-0.405166	*	0.0609722	-0.377912	**	0.0135119
PRE6	Alpha 4 subunit of the 20S proteasome; may replace alpha 3 subunit (Pre9p) under stress conditions to create a more active proteasomal isoform; GFP-fusion protein relocates from cytosol to the mitochondrial surface upon oxidative stress	-0.120949		1	0.30443		0.740781	-0.496918	***	0.000143566
PAN5	2-dehydropantoate 2-reductase, part of the pantothenic acid pathway, structurally homologous to E. coli panE	-0.221426		0.840558	-0.404671	**	0.0332265	-1.01911	***	5.59151e-06
PRE5	Alpha 6 subunit of the 20S proteasome; protein abundance increases in response to DNA replication stress	-0.0633526		1	0.332305		0.966889	-0.253748	**	0.026731
ALG6	Alpha 1,3 glucosyltransferase, involved in transfer of oligosaccharides from dolichyl pyrophosphate to asparagine residues of proteins during N-linked protein glycosylation; mutations in human ortholog are associated with disease	-0.0244472		1	-0.403613	***	0.00583708	-1.25393	***	9.221e-07
VMA7	Subunit F of the eight-subunit V1 peripheral membrane domain of vacuolar H+-ATPase (V-ATPase), an electrogenic proton pump found throughout the endomembrane system; required for the V1 domain to assemble onto the vacuolar membrane	-0.0272086		1	-0.40305	***	0.00720105	0.560336	***	5.79878e-05
PAS_chr1-1_0413	hypothetical protein	0.00456347		1	-0.402613		0.273841	0.520121	*	0.0785988
PAS_chr1-3_0302	hypothetical protein	0.108052		1	-0.402239	**	0.0307982	0.991186	***	3.74818e-06
PUP2	Alpha 5 subunit of the 20S proteasome involved in ubiquitin-dependent catabolism; human homolog is subunit zeta	-0.125934		1	0.353665		0.400626	-0.447786	***	0.000627812
PAS_chr2-2_0348	Apolipoprotein O	-0.0730721		1	-0.401591	***	0.00508224	-0.324538	**	0.0131456
YLF2	Protein of unknown function, has weak similarity to E. coli GTP-binding protein gtp1; the authentic, non-tagged protein is detected in highly purified mitochondria in high-throughput studies	-0.468894		0.140191	-0.400646	*	0.0800818	-1.09912	***	7.5756e-07
SCL1	Alpha 1 subunit of the 20S proteasome involved in the degradation of ubiquitinated substrates; 20S proteasome is the core complex of the 26S proteasome; essential for growth; detected in the mitochondria	0.0158466		1	0.271386		1	0.042104		1
ALT1	Alanine transaminase (glutamic pyruvic transaminase); involved in alanine biosynthesis and catabolism; TOR1-independent role in determining chronological lifespan; expression is induced in the presence of alanine; repression is mediated by Nrg1p; ALT1 has	0.568988	***	0.00167602	2.06911	***	5.97181e-05	4.15591	***	1.32031e-12
ERB1	Constituent of 66S pre-ribosomal particles, forms a complex with Nop7p and Ytm1p that is required for maturation of the large ribosomal subunit; required for maturation of the 25S and 5.8S ribosomal RNAs; homologous to mammalian Bop1	-0.459781		0.821189	-0.399095		1	-2.94831	***	3.04817e-10
AAT1	Mitochondrial aspartate aminotransferase, catalyzes the conversion of oxaloacetate to aspartate in aspartate and asparagine biosynthesis	0.756281		0.139772	2.29605	***	7.05557e-07	0.663137	***	0.00362799
RPL19B	Ribosomal 60S subunit protein L19B; rpl19a and rpl19b single null mutations result in slow growth, while the double null mutation is lethal; homologous to mammalian ribosomal protein L19, no bacterial homolog; RPL19B has a paralog, RPL19A, that arose from	-0.195925		1	-0.398547	*	0.0717348	-1.40294	***	8.76824e-09
PRE7	Beta 6 subunit of the 20S proteasome	-0.0574267		1	0.251248		1	-0.122308		0.990704
SIS2	Negative regulatory subunit of protein phosphatase 1 (Ppz1p); also a subunit of phosphopantothenoylcysteine decarboxylase (PPCDC; Cab3p, Sis2p, Vhs3p) complex, which catalyzes the third step of coenzyme A biosynthesis; SIS2 has a paralog, VHS3, that arose	0.00549952		1	-0.39725	***	0.00316734	0.879081	***	6.14478e-07
DSD1	D-serine dehydratase (aka D-serine ammonia-lyase); converts D-serine to pyruvate and ammonia by a reaction dependent on pyridoxal 5'-phosphate and zinc; may play a role in D-serine detoxification; L-serine is not a substrate	-0.1243		1	-0.397123		0.13782	0.150984		0.98709
PAS_chr2-1_0618	hypothetical protein	-0.148421		0.801421	-0.396462	***	0.0046701	0.0822944		1
PAS_chr4_0507	FF domain;FF domain	-0.120165		1	-0.39628		0.543125	-0.996867	***	0.00214464
ARO7	Chorismate mutase, catalyzes the conversion of chorismate to prephenate to initiate the tyrosine/phenylalanine-specific branch of aromatic amino acid biosynthesis	0.1393		1	2.832	***	1.06309e-08	0.921841	***	1.40308e-05
PRE1	Beta 4 subunit of the 20S proteasome; localizes to the nucleus throughout the cell cycle	-0.10479		1	0.337109		0.636569	-0.206322		0.146081
PAS_chr3_1243	ISY1 domain-like	-0.214843		0.916689	-0.39553	**	0.021349	0.12205		1
ARC1	Protein that binds tRNA and methionyl- and glutamyl-tRNA synthetases (Mes1p and Gus1p), delivering tRNA to them, stimulating catalysis, and ensuring their localization to the cytoplasm; also binds quadruplex nucleic acids; protein abundance increases in r	-0.316325		0.438312	-0.395236	**	0.0449595	-0.935485	***	2.10336e-07
MET14	Adenylylsulfate kinase, required for sulfate assimilation and involved in methionine metabolism	-0.467928		1	-0.891586	*	0.0504764	-2.11402	***	1.36166e-05
RSC2	Component of the RSC chromatin remodeling complex; required for expression of mid-late sporulation-specific genes; involved in telomere maintenance; RSC2 has a paralog, RSC1, that arose from the whole genome duplication	0.10508		1	-0.394735	**	0.0489338	-0.864207	***	5.97885e-06
PAS_chr2-1_0007	hypothetical protein	-0.147502		1	-0.394275		0.406139	-0.939198	***	0.000146383
PAS_chr2-1_0820	hypothetical protein	-0.283346		0.956931	-0.39379		1	-1.67351	***	1.08366e-05
PAS_chr3_0258	YaeQ protein	-0.00768309		1	-0.393647		0.399625	0.445324		0.514416
DFR1	Dihydrofolate reductase involved in tetrahydrofolate biosynthesis; required for respiratory metabolism	-0.142167		1	-0.393532		0.304599	-0.761147	***	0.000140286
COX6	Subunit VI of cytochrome c oxidase, which is the terminal member of the mitochondrial inner membrane electron transport chain; expression is regulated by oxygen levels	0.326163		0.86518	-0.39325		0.163859	-0.534852	**	0.0224637
FRS2	Alpha subunit of cytoplasmic phenylalanyl-tRNA synthetase, forms a tetramer with Frs1p to form active enzyme; evolutionarily distant from mitochondrial phenylalanyl-tRNA synthetase based on protein sequence, but substrate binding is similar	-0.171933		1	-0.392899		0.132873	-0.606901	***	0.000149324
PAS_chr1-4_0689	hypothetical protein	-0.230374		1	-0.392827		0.531217	-2.04007	***	7.20546e-07
ARC19	Subunit of the ARP2/3 complex, which is required for the motility and integrity of cortical actin patches	-0.0176227		1	-0.392615		0.234708	-0.0391601		1
RPS26B	Protein component of the small (40S) ribosomal subunit; homologous to mammalian ribosomal protein S26, no bacterial homolog; RPS26B has a paralog, RPS26A, that arose from the whole genome duplication	-0.136741		1	-0.392563		0.633263	-1.9236	***	1.33951e-06
HSF1	Trimeric heat shock transcription factor; activates multiple genes in response to highly diverse stresses, including hyperthermia; recognizes variable heat shock elements (HSEs) consisting of inverted NGAAN repeats; monitors translational status of cell a	0.0406072		1	-0.180158		0.641485	0.258451		0.197621
YKU70	Subunit of the telomeric Ku complex (Yku70p-Yku80p), involved in telomere length maintenance, structure and telomere position effect; relocates to sites of double-strand cleavage to promote nonhomologous end joining during DSB repair	-0.267023		0.376473	-0.390665		0.200341	0.494507	**	0.0465943
PAS_chr4_0838	Dolichol-phosphate mannosyltransferase subunit 3	-0.404721		0.676628	-0.3901		0.602705	-0.892455	***	0.00164808
PST1	Cell wall protein that contains a putative GPI-attachment site; secreted by regenerating protoplasts; up-regulated by activation of the cell integrity pathway, as mediated by Rlm1p; upregulated by cell wall damage via disruption of FKS1; PST1 has a paralo	-0.281519		1	-0.389689		0.268993	-2.06594	***	7.59211e-08
OMS1	Protein integral to the mitochondrial membrane; has a conserved methyltransferase motif; multicopy suppressor of respiratory defects caused by OXA1 mutations	-0.370524	**	0.0178766	-0.38914	**	0.0324585	-1.51614	***	5.88711e-09
PAS_chr4_0358	hypothetical protein	-0.331384		0.74457	-0.388747		0.57315	-0.242716		0.86001
PRE3	Beta 1 subunit of the 20S proteasome, responsible for cleavage after acidic residues in peptides	-0.115348		1	0.350217		0.667732	-0.433849	***	0.00379132
PIPA06191	Unknown	-0.149601		0.964051	-0.387677	*	0.0798826	0.262337		0.642614
PAS_chr2-1_0721	Centromere protein that resembles histones, required for proper kinetochore function	0.111306		1	-0.387538		0.218961	-0.117696		1
PAS_chr1-4_0446	hypothetical protein	-0.0329274		1	-0.387491	***	0.00635146	-0.382541	***	0.00108398
SMP3	Alpha 1,2-mannosyltransferase involved in glycosyl phosphatidyl inositol (GPI) biosynthesis; required for addition of the fourth, side branching mannose to the GPI core structure	-0.112547		1	-0.233699		0.616226	-0.89349	***	0.000679929
PAS_chr3_0334	hypothetical protein	-0.189385		1	-0.386165	**	0.0302023	-0.627221	***	7.15111e-05
PAS_chr4_0244	Replication Fork Protection Component Swi3	0.141644		1	-0.38598	**	0.0191718	-0.740122	***	6.43545e-05
GCV1	T subunit of the mitochondrial glycine decarboxylase complex, required for the catabolism of glycine to 5,10-methylene-THF; expression is regulated by levels of levels of 5,10-methylene-THF in the cytoplasm	-0.169713		1	-0.773385	*	0.0716552	0.416844		0.673312
COA1	Mitochondrial inner membrane protein required for assembly of the cytochrome c oxidase complex (complex IV); interacts with complex IV assembly factor Shy1p during the early stages of assembly	-0.230867		0.45207	-0.385729	**	0.0244678	-0.684899	***	4.65183e-05
YMR315W	Protein with NADP(H) oxidoreductase activity; transcription is regulated by Stb5p in response to NADPH depletion induced by diamide; promoter contains a putative Stb5p binding site; protein abundance increases in response to DNA replication stress	-0.398795		0.203924	-0.385312		0.12524	0.544038	***	0.00490164
ADE6	Formylglycinamidine-ribonucleotide (FGAM)-synthetase, catalyzes a step in the 'de novo' purine nucleotide biosynthetic pathway	-0.482141	*	0.0709773	-0.38524		1	-1.64908	***	2.53975e-08
PAM16	Constituent of the import motor (PAM complex) component of the Translocase of the Inner Mitochondrial membrane (TIM23 complex); forms a 1:1 subcomplex with Pam18p and inhibits its cochaperone activity; contains a J-like domain	-0.243855		1	-0.385058		0.672606	-0.707482	***	0.00242069
GCD6	Catalytic epsilon subunit of the translation initiation factor eIF2B; eIF2B is the guanine-nucleotide exchange factor for eIF2; activity subsequently regulated by phosphorylated eIF2; first identified as a negative regulator of GCN4 expression; forms cyto	-0.112598		1	-0.0230422		1	-0.299671	**	0.0301644
SAS10	Essential subunit of U3-containing Small Subunit (SSU) processome complex involved in production of 18S rRNA and assembly of small ribosomal subunit; disrupts silencing when overproduced; mutant has increased aneuploidy tolerance	-0.285864		1	-0.38471		0.563715	-1.40858	***	1.10159e-06
PRE4	Beta 7 subunit of the 20S proteasome	-0.0225452		1	0.384427		0.54273	0.164339		0.700046
CKS1	Cyclin-dependent protein kinase regulatory subunit and adaptor; interacts with Cdc28p(Cdk1p); required for G1/S and G2/M phase transitions and budding; mediates the phosphorylation and degradation of Sic1p; modulates proteolysis of M-phase targets through	-0.213733		0.365894	-0.384066	**	0.0162203	-0.264619	**	0.0136699
PAS_chr3_1216	Protein similar to CwfJ C-terminus 1	-0.287067		1	-0.383707		0.66678	-1.51815	***	1.55682e-06
YGL242C	Putative protein of unknown function; deletion mutant is viable	-0.0653611		1	-0.383485	**	0.0248705	0.114545		0.648273
YGR054W	Eukaryotic initiation factor (eIF) 2A; associates specifically with both 40S subunits and 80 S ribosomes, and interacts genetically with both eIF5b and eIF4E; homologous to mammalian eIF2A	-0.386547		0.357188	-0.38348		0.187027	-1.0768	***	4.00776e-08
PAS_chr1-1_0412	Vacuolar ATP synthase subunit S1 (ATP6S1)	-0.00523702		1	-0.38337	***	0.00214282	-0.171239		0.416538
PAS_chr4_0381	Putative protein of unknown function	-0.319005		1	-0.383286		1	-0.590914		0.283727
CTK3	Gamma subunit of C-terminal domain kinase I; CTDK-I phosphorylates RNA polymerase II subunit Rpo21p to affect transcription and pre-mRNA 3' end processing, and also phosphorylates ribosomal protein Rps2p to increase translational fidelity; protein abundan	0.123633		1	0.015359		1	-0.305408	***	0.0086589
OAC1	Mitochondrial inner membrane transporter, transports oxaloacetate, sulfate, thiosulfate, and isopropylmalate; member of the mitochondrial carrier family	-0.115189		1	-0.381967		0.122798	-0.641167	***	6.66247e-05
RPA34	RNA polymerase I subunit A34.5	-0.304316		1	-0.381933		0.460098	-1.83989	***	5.10439e-07
PAS_chr1-4_0036	hypothetical protein	-0.0873662		1	-0.381835		0.244505	-1.69278	***	9.15192e-08
MOB1	Component of the mitotic exit network; associates with and is required for the activation and Cdc15p-dependent phosphorylation of the Dbf2p kinase; required for cytokinesis and cell separation; component of the CCR4 transcriptional complex; relocalizes fr	0.290297		0.435899	-0.381035	**	0.0338725	1.02661	***	0.000116646
TEF2	Translational elongation factor EF-1 alpha; also encoded by TEF1; functions in the binding reaction of aminoacyl-tRNA (AA-tRNA) to ribosomes; may also have a role in tRNA re-export from the nucleus; TEF2 has a paralog, TEF1, that arose from the whole geno	-0.0440349		1	0.0219401		1	-1.51243	*	0.0688151
PAS_chr1-4_0677	hypothetical protein	-0.150416		1	-0.380778		0.203457	-0.316948	*	0.072337
PUP1	Beta 2 subunit of the 20S proteasome; endopeptidase with trypsin-like activity that cleaves after basic residues; synthesized as a proprotein before being proteolytically processed for assembly into 20S particle; human homolog is subunit Z	-0.0538535		1	0.453768		0.14326	0.156123		0.508839
GGC1	Mitochondrial GTP/GDP transporter, essential for mitochondrial genome maintenance; has a role in mitochondrial iron transport; member of the mitochondrial carrier family	-0.0184287		1	-0.0751838		1	-1.59043	***	1.52658e-07
PAS_chr3_1218	Anaphase-promoting complex, subunit 10 (APC10);Galactose-binding domain-like	0.0731908		1	-0.380446	**	0.0154095	0.113884		1
FAP7	Essential NTPase required for small ribosome subunit synthesis, mediates processing of the 20S pre-rRNA at site D in the cytoplasm but associates only transiently with 43S preribosomes via Rps14p, may be the endonuclease for site D	0.0781758		1	-0.380047		1	-2.52825	***	3.70787e-10
RPS9B	Protein component of the small (40S) ribosomal subunit; homologous to mammalian ribosomal protein S9 and bacterial S4; RPS9B has a paralog, RPS9A, that arose from the whole genome duplication	-0.179155		1	-0.379914		0.453798	-1.34744	***	1.96008e-05
PAS_chr2-1_0528	PWI domain; PWI domain	-0.0219186		1	-0.379781		0.122013	0.180213		0.905631
PAS_chr2-1_0876	WW domain;WW domain	-0.175562		1	-0.379587		0.683903	-0.0885868		1
MRPL8	Mitochondrial ribosomal protein of the large subunit	-0.251006		1	-0.379106		0.633472	-2.07967	***	3.10054e-08
YAR1	Ankyrin-repeat containing, nucleocytoplasmic shuttling chaperone; prevents aggregation of Rps3p in the cytoplasm, associates with free Rps3p in the cytoplasm and delivers it to the 90S in the nucleus; required for 40S ribosomal subunit export, biogenesis	-0.150586		1	-0.378884		0.94114	-1.39554	***	1.45788e-05
STT4	Phosphatidylinositol-4-kinase that functions in the Pkc1p protein kinase pathway; required for normal vacuole morphology, cell wall integrity, and actin cytoskeleton organization	0.0605616		1	-0.202948		0.929354	-1.13269	***	2.72982e-07
SWI4	DNA binding component of the SBF complex (Swi4p-Swi6p); a transcriptional activator that in concert with MBF (Mbp1-Swi6p) regulates late G1-specific transcription of targets including cyclins and genes required for DNA synthesis and repair; Slt2p-independ	0.393748		0.416968	0.256232		0.84352	0.319897		0.640764
TFB2	Subunit of TFIIH and nucleotide excision repair factor 3 complexes, involved in transcription initiation, required for nucleotide excision repair, similar to 52 kDa subunit of human TFIIH	-0.128416		1	0.2351		0.842668	0.059684		1
PUP3	Beta 3 subunit of the 20S proteasome involved in ubiquitin-dependent catabolism; human homolog is subunit C10	-0.030636		1	0.566388		0.166562	-0.0138082		1
HIS7	Imidazole glycerol phosphate synthase (glutamine amidotransferase:cyclase), catalyzes the fifth step of histidine biosynthesis and also produces 5-aminoimidazole-4-carboxamide ribotide (AICAR), a purine precursor	-0.422219		0.424481	-0.748762	*	0.0602355	-1.17604	***	9.93785e-05
SPT15	TATA-binding protein, general transcription factor that interacts with other factors to form the preinitiation complex at promoters, essential for viability	-0.120494		1	0.228773		1	-0.509645	***	0.000825916
RPS28A	Protein component of the small (40S) ribosomal subunit; homologous to mammalian ribosomal protein S28, no bacterial homolog; RPS28A has a paralog, RPS28B, that arose from the whole genome duplication	-0.147721		1	-0.3771	**	0.0331349	-2.3244	***	4.00489e-09
CCA1	ATP (CTP):tRNA-specific tRNA nucleotidyltransferase; different forms targeted to the nucleus, cytosol, and mitochondrion are generated via the use of multiple transcriptional and translational start sites	-0.110215		1	0.0219489		1	-0.366918	***	0.0011675
MIA40	Oxidoreductase that mediates mitochondrial intermembrane space import; substrates include small proteins containing twin cysteine motifs; acts in concert with Erv1p, which oxidizes the cysteine residues of Mia40p to comprise a disulfide relay system that	-0.49893		0.622109	-0.376888		0.887499	-1.41797	***	0.000118104
PAS_chr2-1_0130	Ubiquitin-2 like Rad60 SUMO-like;Ubiquitin-like	-0.0934103		1	-0.37496	**	0.0450451	0.0891857		1
CKB1	Beta regulatory subunit of casein kinase 2 (CK2), a Ser/Thr protein kinase with roles in cell growth and proliferation; CK2, comprised of CKA1, CKA2, CKB1 and CKB2, has many substrates including transcription factors and all RNA polymerases	-0.0279752		1	-0.374891		0.102881	-0.998821	***	1.22026e-07
PpPfk	6-phosphofructokinase, gamma subunit (Pichia pastoris)	-0.0026349		1	-0.374715		1	0.0799295		1
YHL018W	Putative 4a-hydroxytetrahydrobiopterin dehydratase; green fluorescent protein (GFP)-fusion protein localizes to mitochondria and is induced in response to the DNA-damaging agent MMS	0.228996		0.926653	-0.374227		0.511698	1.06555	***	6.51916e-07
RMT2	Arginine N5 methyltransferase; methylates ribosomal protein Rpl12 (L12) on Arg67; relative distribution to the nucleus increases upon DNA replication stress	-0.226299		1	-0.373481	*	0.076721	-1.05501	***	0.000129261
CTF18	Subunit of a complex with Ctf8p that shares some subunits with Replication Factor C and is required for sister chromatid cohesion; may have overlapping functions with Rad24p in the DNA damage replication checkpoint	0.177786		1	-0.373471		0.640526	-0.0750446		1
PAS_chr2-1_0646	RNA-binding domain, RBD	0.0130079		1	-0.373339		0.122047	0.117828		1
PAS_chr2-2_0352	Protein of unknown function that may function in RNA processing	-0.113277		1	-0.373279	**	0.0375457	-0.767861	***	1.62229e-05
PAS_chr4_0410	hypothetical protein	0.31103		0.238803	-0.373221	*	0.0748452	0.695903	***	0.00239432
PRE2	Beta 5 subunit of the 20S proteasome, responsible for the chymotryptic activity of the proteasome	0.0499173		1	0.675346		0.130337	0.412018	**	0.026684
PAS_chr2-2_0047	Major Facilitator Superfamily Protein	-0.0847245		1	-0.372926	*	0.0668008	-1.11551	***	6.34598e-06
PAS_chr2-2_0156	hypothetical protein	0.17176		1	-0.372852	***	0.00869135	-0.123719		1
YMR166C	Predicted transporter of the mitochondrial inner membrane; has similarity to human mitochondrial ATP-Mg/Pi carriers; YMR166C is not an essential gene	-0.129931		1	-0.372603		0.393096	-1.10699	***	1.99545e-06
PAS_chr1-4_0690	hypothetical protein	-0.258057		0.799301	-0.372493		0.285946	0.0314498		1
TPC1	Mitochondrial membrane transporter that mediates uptake of the essential cofactor thiamine pyrophosphate (ThPP) into mitochondria; expression appears to be regulated by carbon source; member of the mitochondrial carrier family	-0.237116		0.808624	-0.372465	**	0.0111282	-0.426042	***	0.00204528
PAS_chr2-1_0326	Mgr1-like, i-AAA protease complex subunit	-0.329471	*	0.0989613	-0.372292	***	0.00588531	-0.164843		0.363896
PAS_chr1-3_0179	Bacterial DNA-binding protein	-0.193629		1	-0.372116	**	0.0190503	-0.451088	***	0.000660739
TAF14	Subunit of TFIID, TFIIF, INO80, SWI/SNF, and NuA3 complexes, involved in RNA polymerase II transcription initiation and in chromatin modification; contains a YEATS domain	-0.106089		1	-0.371974		0.340381	0.0466761		1
PAS_chr4_0984	hypothetical protein	-0.2325		1	-0.371739		0.340715	0.403456		0.100438
ERS1-1	Protein with similarity to human cystinosin, which is a H(+)-driven transporter involved in L-cystine export from lysosomes and implicated in the disease cystinosis; contains seven transmembrane domains	-0.140428		1	-0.371102		0.575662	-0.283657		1
NTA1	Amidase, removes the amide group from N-terminal asparagine and glutamine residues to generate proteins with N-terminal aspartate and glutamate residues that are targets of ubiquitin-mediated degradation	-0.157045		1	-0.370877		0.334717	0.0687991		1
RPB11	RNA polymerase II subunit B12.5; part of central core; similar to Rpc19p and bacterial alpha subunit	-0.0865951		1	-0.37057		0.160818	-0.961842	***	2.35616e-05
TPO5	Protein involved in excretion of putrescine and spermidine; putative polyamine transporter in the Golgi or post-Golgi vesicles	-0.0355238		1	-0.370137		0.616442	-0.395123		0.447259
KRE33	Essential protein, required for biogenesis of the small ribosomal subunit; heterozygous mutant shows haploinsufficiency in K1 killer toxin resistance	-0.345338		1	-0.369636		1	-1.38536	***	0.000254277
PAS_chr4_0672	NADH-ubiquinone reductase complex 1 MLRQ subunit	0.234482		0.560605	-0.369463		0.210592	0.153056		1
PAS_chr3_0343	hypothetical protein	-0.143058		0.991647	-0.368857	**	0.0138618	-0.739745	***	1.14481e-05
HTA2	Histone H2A, core histone protein required for chromatin assembly and chromosome function; one of two nearly identical (see also HTA1) subtypes; DNA damage-dependent phosphorylation by Mec1p facilitates DNA repair; acetylated by Nat4p	0.806936	**	0.0189173	0.683976	**	0.0441124	-0.852524	***	0.000238499
RPS18A	Protein component of the small (40S) ribosomal subunit; homologous to mammalian ribosomal protein S18 and bacterial S13; RPS18A has a paralog, RPS18B, that arose from the whole genome duplication; protein increases in abundance and relocalizes from cytopl	-0.206063		1	-0.368567	*	0.063374	-1.52972	***	3.01789e-08
PAS_chr1-4_0120	Protein localized to COPII vesicles, proposed to be involved in ER to Golgi transport	0.0633533		1	-0.368338		0.19684	-1.37546	***	1.69867e-07
PAS_chr2-1_0531	hypothetical protein	-0.228926		0.942742	-0.367875		0.41493	-0.899698	***	0.000337832
VMA11	Vacuolar ATPase V0 domain subunit c', involved in proton transport activity; hydrophobic integral membrane protein (proteolipid) containing four transmembrane segments; N and C termini are in the vacuolar lumen	-0.0669797		1	-0.367814	***	0.00596505	0.140324		0.787617
PAS_chr4_0630	Rdx family; Thioredoxin-like	0.0169634		1	-0.367753		0.172844	-0.469685	**	0.0167457
PAS_chr1-3_0304	Apc15p protein	-0.00262445		1	-0.366066		0.120071	-0.0249084		1
PAS_chr4_0304	hypothetical protein	0.284353		0.916417	-0.365862		0.850087	1.04359	***	0.00170339
SGT2	Glutamine-rich cytoplasmic cochaperone; serves as a scaffold bringing together Get4, Get5p, and other TRC complex members that are required to mediate posttranslational insertion of tail-anchored proteins into the ER membrane; interacts with the prion dom	-0.0172851		1	0.166384		1	0.29989	**	0.0141091
VPS71	Nucleosome-binding component of the SWR1 complex, which exchanges histone variant H2AZ (Htz1p) for chromatin-bound histone H2A; required for vacuolar protein sorting	0.0460433		1	-0.365477		0.185536	-0.278824		0.191109
COX20	Mitochondrial inner membrane protein, required for proteolytic processing of Cox2p and its assembly into cytochrome c oxidase	-0.29273		0.779265	-0.365251		0.160594	0.0702623		1
SGV1	Cyclin (Bur2p)-dependent protein kinase that functions in transcriptional regulation; phosphorylates the carboxy-terminal domain of Rpo21p and the C-terminal repeat domain of Spt5p; regulated by Cak1p; similar to metazoan CDK9 proteins	0.173207		0.393583	0.223462		0.125961	-0.0730849		1
MNP1	Protein associated with the mitochondrial nucleoid; putative mitochondrial ribosomal protein with similarity to E. coli L7/L12 ribosomal protein; required for normal respiratory growth	-0.126876		1	-0.363414		0.670308	-2.13331	***	5.35255e-08
TAF9	Subunit (17 kDa) of TFIID and SAGA complexes, involved in RNA polymerase II transcription initiation and in chromatin modification, similar to histone H3	-0.161856		1	-0.362802	*	0.0757045	0.134625		1
PAS_chr2-2_0438	Thioredoxin-like; Sucrase/ferredoxin-like	-0.254151		0.223848	-0.362481	**	0.0123836	0.0805185		1
PSD1	Phosphatidylserine decarboxylase of the mitochondrial inner membrane; converts phosphatidylserine to phosphatidylethanolamine; regulates mitochondrial fusion and morphology by affecting lipid mixing in the mitochondrial membrane and by influencing the rat	0.0419746		1	-0.361943		0.135569	-0.768176	***	0.000148561
HFD1	Hexadecenal dehydrogenase; involved in the conversion of sphingosine 1-phosphate breakdownproduct hexadecenal to hexadecenoic acid; located in the mitochondrial outer membrane and also in lipid particles; has similarity to ALDH3A2, a human fatty aldehyde	-0.412541		0.161835	-0.361906		0.391745	2.19402	***	8.20019e-09
APL1	Beta-adaptin, large subunit of the clathrin associated protein complex (AP-2); involved in vesicle mediated transport; similar to mammalian beta-chain of the clathrin associated protein complex	0.11454		1	0.186593		0.275018	0.411267	***	0.000544126
ATO2	Putative transmembrane protein involved in export of ammonia; ammonia is a starvation signal that promotes cell death in aging colonies; phosphorylated in mitochondria; member of the TC 9.B.33 YaaH family; homolog of Y. lipolytica Gpr1p; ATO2 has a paralo	1.06288	***	0.00673896	0.96709	**	0.0121603	3.99801	***	2.33756e-08
YRB1	Ran GTPase binding protein; involved in nuclear protein import and RNA export, ubiquitin-mediated protein degradation during the cell cycle; shuttles between the nucleus and cytoplasm; is essential; homolog of human RanBP1	-0.103423		1	-0.360597		0.372666	-0.774199	***	0.000123473
PAS_chr3_0356	Thioredoxin-like	0.106683		1	-0.360496		1	1.00287	***	0.000133764
SIN3	Component of the Sin3p-Rpd3p histone deacetylase complex, involved in transcriptional repression and activation of diverse processes, including mating-type switching and meiosis; involved in the maintenance of chromosomal integrity	0.181302		0.469035	0.220839		0.304796	-0.0969198		1
PAS_chr2-1_0325	hypothetical protein	-0.430994	**	0.0367183	-0.360325	*	0.0627491	0.0027969		1
MTG1	Putative GTPase peripheral to the mitochondrial inner membrane, essential for respiratory competence, likely functions in assembly of the large ribosomal subunit, has homologs in plants and animals	-0.345586	*	0.0596715	-0.36002		0.125838	0.31736	**	0.0303378
MRPL16	Mitochondrial ribosomal protein of the large subunit	-0.263179		0.864454	-0.359777		0.467537	-1.44022	***	7.87885e-07
GUK1	Guanylate kinase, converts GMP to GDP; required for growth and mannose outer chain elongation of cell wall N-linked glycoproteins	0.106682		1	-0.359605		0.328126	-1.24057	***	2.94861e-07
SPE3	Spermidine synthase, involved in biosynthesis of spermidine and also in biosynthesis of pantothenic acid; spermidine is required for growth of wild-type cells	-0.270605		1	-0.358828		1	-2.09688	***	2.53684e-08
CTF4	Chromatin-associated protein, required for sister chromatid cohesion; interacts with DNA polymerase alpha (Pol1p) and may link DNA synthesis to sister chromatid cohesion	0.079623		1	-0.358331	*	0.0740707	-1.21808	***	2.10268e-05
PAS_chr4_0359	hypothetical protein	0.0017855		1	-0.358294		0.695492	1.0948	***	1.55411e-05
SEN54	Subunit of the tRNA splicing endonuclease, which is composed of Sen2p, Sen15p, Sen34p, and Sen54p	-0.166802		1	-0.358094		0.690474	0.0886547		1
PAS_chr2-2_0428	Protein of unknown function (DUF2414)	-0.0932853		1	-0.358031		0.332476	0.0753697		1
CAT8-1	Zinc cluster transcriptional activator; necessary for derepression of a variety of genes under non-fermentative growth conditions, active after diauxic shift, binds carbon source responsive elements; relative distribution to the nucleus increases upon DNA	0.0532565		1	0.209331		0.438921	0.139358		0.923958
PET8	S-adenosylmethionine transporter of the mitochondrial inner membrane, member of the mitochondrial carrier family; required for biotin biosynthesis and respiratory growth	-0.0865225		1	-0.357592		0.656985	-0.971607	***	0.000183593
PAS_chr1-4_0091	BAG domain;BAG domain	-0.182038		1	-0.469372	***	0.00979641	-0.423298	***	0.00232778
PAS_chr3_0384	Zinc-finger of the MIZ type in Nse subunit;RING/U-box	0.0272117		1	0.208242		0.66807	0.528469	***	0.000513123
HOF1	Bud neck-localized, SH3 domain-containing protein required for cytokinesis; is phosphorylated by Dbf2p; regulates actomyosin ring dynamics and septin localization; interacts with the formins, Bni1p and Bnr1p, and with Cyk3p, Vrp1p, and Bni5p	0.409549	**	0.025077	-0.357062	**	0.0227284	-0.331712		0.286856
PAS_c034_0041	PT repeat	-0.336426		1	-0.356495		1	-0.259528		1
PSH1	E3 ubiquitin ligase that mediates poyubiquitination and degradation of centromere-binding protein Cse4p and prevents Cse4p from mislocalizing to euchromatin; ubiquitylation of Cse4p may be antagonized by Scm3p	-0.227032		0.210876	-0.356416	**	0.0343781	-0.0234035		1
KGD2	Dihydrolipoyl transsuccinylase, component of the mitochondrial alpha-ketoglutarate dehydrogenase complex, which catalyzes the oxidative decarboxylation of alpha-ketoglutarate to succinyl-CoA in the TCA cycle; phosphorylated	0.529093	***	0.00249632	-0.356399	**	0.0374183	0.582837	***	0.000335563
PAS_chr1-4_0687	hypothetical protein	-0.168594		1	-0.355778		1	-0.783999	***	0.00109981
PAS_chr3_0319	Methyltransferase domain;S-adenosyl-L-methionine-dependent methyltransferase	-0.477325	*	0.0751352	-0.355001		0.399877	-0.703745	***	0.00926354
GLE2	RNA export factor associated with the nuclear pore complex (NPC); associates with NUP116p; required for polyadenylated RNA export but not for protein import; homologous to S. pombe Rae1p and human RAE1	-0.0859132		1	-0.354859	**	0.0246635	-0.445518	***	0.000994233
YOR292C	Putative protein of unknown function; green fluorescent protein (GFP)-fusion protein localizes to the vacuole; YOR292C is not an essential gene	0.1198		1	-0.354744		0.78589	-1.24995	***	0.00192065
RAD57	Protein that stimulates strand exchange by stabilizing the binding of Rad51p to single-stranded DNA; involved in the recombinational repair of double-strand breaks in DNA during vegetative growth and meiosis; forms heterodimer with Rad55p	-0.179687		1	-0.354738		0.913542	-0.327742		1
PAS_chr4_0281	Sm-like ribonucleoproteins	0.116814		1	-0.354667		0.105956	-0.352604	***	0.00416123
PAS_chr2-1_0499	RNA binding protein required for maturation of tRNA and snRNA precursors (Komagataella pastoris GS115)	-0.0880702		1	-0.354444		0.125344	0.419474	*	0.0855937
BXI1	Protein involved in apoptosis; variously described as containing a BCL-2 homology (BH3) domain or as a member of the BAX inhibitor family; reported to promote apoptosis under some conditions and to inhibit it in others; localizes to ER and vacuole; may li	-0.177019		1	0.450739		0.198205	1.45456	***	2.31098e-07
APL3	Alpha-adaptin, large subunit of the clathrin associated protein complex (AP-2); involved in vesicle mediated transport	0.0810536		1	0.060259		1	-0.8155	***	2.28835e-05
THG1	tRNAHis guanylyltransferase, adds a guanosine residue to the 5' end of tRNAHis after transcription and RNase P cleavage; couples nuclear division and migration to cell budding and cytokinesis; essential enzyme conserved among eukaryotes	-0.076473		1	-0.354068	*	0.0540186	0.905373	***	1.33447e-05
SCP1	Component of yeast cortical actin cytoskeleton, binds and cross links actin filaments; originally identified by its homology to calponin (contains a calponin-like repeat) but the Scp1p domain structure is more similar to transgelin	0.0720891		1	-0.353636		1	0.237349		0.947312
PAS_c034_0023	hypothetical protein	-0.222978		1	-0.353299		0.748848	0.0454581		1
TPO2	Polyamine transporter of the major facilitator superfamily; member of the 12-spanner drug:H(+) antiporter DHA1 family; specific for spermine; localizes to the plasma membrane; transcription of TPO2 is regulated by Haa1p; TPO2 has a paralog, TPO3, that aro	-1.01429		0.233796	-0.353056		1	0.17555		1
DBP5	Cytoplasmic ATP-dependent RNA helicase of the DEAD-box family; involved in mRNA export from the nucleus; involved in translation termination; ATP/ADP cycling is regulated by Gle1p and Nup159p	0.198408		0.534127	0.0555462		1	-0.256703	*	0.0604253
PAS_chr1-1_0469	hypothetical protein	-0.364599		0.261161	-0.352466		0.253377	-0.335906		0.213853
IES6	Protein that associates with the INO80 chromatin remodeling complex under low-salt conditions; human ortholog INO80C is a member of the human INO80 complex; implicated in DNA repair based on genetic interactions with RAD52 epistasis genes	-0.162411		1	-0.351787		0.573234	0.554054	**	0.0459117
MET13	Major isozyme of methylenetetrahydrofolate reductase, catalyzes the reduction of 5,10-methylenetetrahydrofolate to 5-methyltetrahydrofolate in the methionine biosynthesis pathway	-0.319946		0.925963	-0.66438		0.237468	-2.95839	***	3.00421e-09
DYS1	Deoxyhypusine synthase, catalyzes formation of deoxyhypusine, the first step in hypusine biosynthesis; triggers posttranslational hypusination of translation elongation factor eIF-5A and regulates its intracellular levels; tetrameric	-0.124083		1	0.0923299		1	-0.0588295		1
YDR061W	Protein with similarity to ATP-binding cassette (ABC) transporter family members; lacks predicted membrane-spanning regions; transcriptionally activated by Yrm1p along with genes involved in multidrug resistance	-0.144908		1	-0.350861		0.436742	-1.12939	***	0.000296076
PAS_chr1-4_0624	hypothetical protein	-0.100508		1	-0.350801		0.137591	-1.46369	***	1.24782e-08
YIM1	Protein of unknown function; null mutant displays sensitivity to DNA damaging agents; the authentic, non-tagged protein is detected in highly purified mitochondria in high-throughput studies; protein abundance increases in response to DNA replication stre	0.187368		1	-0.350724		1	1.08886	***	0.00300958
NAF1	RNA-binding protein required for the assembly of box H/ACA snoRNPs and thus for pre-rRNA processing, forms a complex with Shq1p and interacts with H/ACA snoRNP components Nhp2p and Cbf5p; similar to Gar1p	-0.165525		1	-0.350708		0.180256	-0.841789	***	8.87411e-06
CDC8	Thymidylate and uridylate kinase, functions in de novo biosynthesis of pyrimidine deoxyribonucleotides; converts dTMP to dTDP and dUMP to dUTP; essential for mitotic and meiotic DNA replication; homologous to S. pombe Tmp1p	-0.00871511		1	-0.35038	***	0.00656851	1.20536	***	4.73043e-07
RSC58	Component of the RSC chromatin remodeling complex; RSC functions in transcriptional regulation and elongation, chromosome stability, and establishing sister chromatid cohesion; involved in telomere maintenance	0.247461		0.354186	0.207629		0.950969	0.371119	***	0.0046387
VPS28	Component of the ESCRT-I complex (Stp22p, Srn2p, Vps28p, and Mvb12p), which is involved in ubiquitin-dependent sorting of proteins into the endosome; conserved C-terminal domain interacts with ESCRT-III subunit Vps20p	-0.147933		0.732969	-0.350314	*	0.0604447	-0.278775	*	0.0519464
PHO5	Repressible acid phosphatase (1 of 3) that also mediates extracellular nucleotide-derived phosphate hydrolysis; secretory pathway derived cell surface glycoprotein; induced by phosphate starvation and coordinately regulated by PHO4 and PHO2	-0.466762	***	0.006143	-0.350146		0.102821	-0.747211	***	0.000158799
TGL1-2	Steryl ester hydrolase, one of three gene products (Yeh1p, Yeh2p, Tgl1p) responsible for steryl ester hydrolase activity and involved in sterol homeostasis; localized to lipid particle membranes	-0.0404183		1	-0.350137		0.448741	-0.373829		0.283779
YMR210W	Putative acyltransferase with similarity to Eeb1p and Eht1p, has a minor role in medium-chain fatty acid ethyl ester biosynthesis; may be involved in lipid metabolism and detoxification	-0.186184		1	-0.349627		0.971601	-0.080315		1
YIA6	Mitochondrial NAD+ transporter; involved in the transport of NAD+ into the mitochondria (see also YEA6); member of the mitochondrial carrier subfamily; disputed role as a pyruvate transporter; has putative mouse and human orthologs; YIA6 has a paralog, YE	0.237668		0.378619	-0.349406		0.244012	-0.573537	***	0.00237062
PAS_FragD_0001	by new annotation: In frame stop codons	-0.158017		1	-0.349152		0.547034	-0.701242	***	0.00419031
PAS_chr1-4_0396	Uncharacterized conserved proteins (DUF2216)	0.199267		0.58016	-0.349052		0.937	-0.910133	***	4.40559e-06
MRPL32	Mitochondrial ribosomal protein of the large subunit; protein abundance increases in response to DNA replication stress	-0.170402		1	-0.348228		0.649502	-1.06783	***	5.67058e-05
UTP11	Subunit of U3-containing Small Subunit (SSU) processome complex involved in production of 18S rRNA and assembly of small ribosomal subunit	-0.101403		1	-0.347897		0.261673	-1.2261	***	7.57414e-08
PAS_chr1-3_0164	PQ loop repeat	0.354175		0.132231	-0.347612		0.335508	0.364042	**	0.039377
PAS_chr2-1_0314	Protein that binds tRNA and methionyl-and glutamyl-tRNA synthetases (Mes1p and Gus1p)	-0.345719		0.978416	-0.346879		0.712333	0.332407	*	0.0920791
RFC3	Subunit of heteropentameric Replication factor C (RF-C); which is a DNA binding protein and ATPase that acts as a clamp loader of the proliferating cell nuclear antigen (PCNA) processivity factor for DNA polymerases delta and epsilon; relocalizes to the c	0.0748346		1	-0.346647		0.124404	-1.10672	***	0.00018741
FRE3	Ferric reductase, reduces siderophore-bound iron prior to uptake by transporters; expression induced by low iron levels	-0.149031		1	0.571714		0.604106	-1.22803	***	0.000908787
RRP46	Exosome non-catalytic core component; involved in 3'-5' RNA processing and degradation in both the nucleus and the cytoplasm; has similarity to E. coli RNase PH and to human hRrp46p (EXOSC5)	-0.14547		1	-0.346301		0.639739	-1.02274	***	7.42966e-07
ACN9	Protein of the mitochondrial intermembrane space, required for acetate utilization and gluconeogenesis; has orthologs in higher eukaryotes	0.0512617		1	-0.346202	*	0.0694053	-0.902055	***	0.000307782
ERG28	Endoplasmic reticulum membrane protein, may facilitate protein-protein interactions between the Erg26p dehydrogenase and the Erg27p 3-ketoreductase and/or tether these enzymes to the ER, also interacts with Erg6p	0.271699		1	-0.346116		1	0.772335	***	0.0006934
SNU13	RNA binding protein, part of U3 snoRNP involved in rRNA processing, part of U4/U6-U5 tri-snRNP involved in mRNA splicing, similar to human 15.5K protein	-0.160389		1	-0.346082		0.259379	-1.65936	***	3.08527e-07
HOL1	Putative transporter in the major facilitator superfamily; member of the 12-spanner drug:H(+) antiporter DHA1 family; mutations in membrane-spanning domains permit cation and histidinol uptake	0.0597095		1	-0.345822		0.453181	-1.01779	***	0.000372474
SCS7	Sphingolipid alpha-hydroxylase, functions in the alpha-hydroxylation of sphingolipid-associated very long chain fatty acids, has both cytochrome b5-like and hydroxylase/desaturase domains, not essential for growth	0.0365354		1	-0.345758		0.975489	-1.10787	***	0.00012158
YKR070W-2	Putative protein of unknown function; the authentic, non-tagged protein is detected in highly purified mitochondria in high-throughput studies	0.0191977		1	-0.345485		1	-0.199482		1
PAS_chr1-3_0095	Uncharacterised conserved protein	0.13824		1	-0.345069		0.178493	1.04062	***	3.97275e-05
MTR2	mRNA transport regulator, essential nuclear protein; Mex67p and Mtr2p form a mRNA export complex which binds to RNA	-0.154976		1	-0.344425		0.176231	-0.539171	***	0.000274837
PRP3	Splicing factor, component of the U4/U6-U5 snRNP complex	-0.152978		0.736901	-0.34406		0.10112	-0.102301		1
TIM23	Essential component of the Translocase of the Inner Mitochondrial membrane (TIM23 complex); involved in protein import into mitochondrial matrix and inner membrane; with Tim17p, contributes to architecture and function of the import channel	-0.129385		1	-0.343226		0.408558	-1.92988	***	1.08844e-08
SET1	Histone methyltransferase, subunit of the COMPASS (Set1C) complex; COMPASS methylates histone H3K4; Set1p-dependent H3K4 trimethylation recruits Nrd1p, allowing efficient termination of snoRNAs and cryptic unstable transcripts (CUTs) by Nrd1p-Nab3p-Sen1p	0.20985		0.860293	0.202456		0.855455	0.475594	***	0.00779642
CHA1	Catabolic L-serine (L-threonine) deaminase, catalyzes the degradation of both L-serine and L-threonine; required to use serine or threonine as the sole nitrogen source, transcriptionally induced by serine and threonine	-0.566857		0.954753	-0.616501		0.449706	-0.297638		1
PBP1	Component of glucose deprivation induced stress granules; involved in P-body-dependent granule assembly; similar to human ataxin-2; interacts with Pab1p to regulate mRNA polyadenylation; interacts with Mkt1p to regulate HO translation; protein increases i	-0.119408		1	0.115722		1	-0.0433341		1
POP5	Subunit of both RNase MRP and nuclear RNase P; RNase MRP cleaves pre-rRNA, while nuclear RNase P cleaves tRNA precursors to generate mature 5' ends and facilitates turnover of nuclear RNAs	-0.106008		1	-0.342262		0.255896	-0.806519	***	4.11002e-05
APL2	Beta-adaptin subunit of the clathrin-associated protein (AP-1) complex; binds clathrin; involved in clathrin-dependent Golgi protein sorting; protein abundance increases in response to DNA replication stress	-0.106805		1	0.0741343		1	0.0944238		0.800092
RRB1	Essential nuclear protein involved in early steps of ribosome biogenesis; physically interacts with the ribosomal protein Rpl3p	-0.312259		0.840475	-0.341941	*	0.0871584	-1.28043	***	2.01704e-08
EXO1	5'-3' exonuclease and flap-endonuclease; involved in recombination, double-strand break repair and DNA mismatch repair; member of the Rad2p nuclease family, with conserved N and I nuclease domains; relative distribution to the nucleus increases upon DNA r	0.0872414		1	-0.341409		0.607642	-0.503989	*	0.0856787
ILM1	Protein of unknown function; may be involved in mitochondrial DNA maintenance; required for slowed DNA synthesis-induced filamentous growth	-0.301201	*	0.0982911	-0.340626	*	0.0576883	-0.566249	**	0.035915
MRN1	RNA-binding protein that may be involved in translational regulation; binds specific categories of mRNAs, including those that contain upstream open reading frames (uORFs) and internal ribosome entry sites (IRES); interacts genetically with chromatin remo	-0.321677		0.463448	0.117519		1	-0.377429		0.116325
YBR242W	Putative protein of unknown function; green fluorescent protein (GFP)-fusion protein localizes to the cytoplasm and nucleus; YBR242W is not an essential gene; YBR242W has a paralog, YGL101W, that arose from the whole genome duplication	-0.114469		1	-0.340444		0.905725	-1.75963	***	1.74779e-06
TIM9	Essential protein of the mitochondrial intermembrane space, forms a complex with Tim10p (TIM10 complex) that delivers hydrophobic proteins to the TIM22 complex for insertion into the inner membrane	-0.135673		1	-0.34038		0.387082	-1.19786	***	1.00255e-05
PAS_chr2-1_0196	Leucine Rich repeats (2 copies);RNI-like	-0.00939597		1	-0.340166	*	0.0816549	-0.462427	***	0.00619702
MSE1	Mitochondrial glutamyl-tRNA synthetase, predicted to be palmitoylated	-0.515215	**	0.0239471	-0.339334		0.100954	-0.765414	***	0.00115706
YLH47	Mitochondrial inner membrane protein exposed to the mitochondrial matrix, associates with mitochondrial ribosomes, NOT required for respiratory growth; homolog of human Letm1, a protein implicated in Wolf-Hirschhorn syndrome	-0.438558	***	0.000918331	-0.339299		0.472617	-1.38962	***	5.50136e-09
TOF1	Subunit of a replication-pausing checkpoint complex; Tof1p-Mrc1p-Csm3p acts at the stalled replication fork to promote sister chromatid cohesion after DNA damage, facilitating gap repair of damaged DNA; interacts with the MCM helicase; relocalizes to the	-0.104576		1	-0.339035		0.724139	-0.38974		0.270067
APL4	Gamma-adaptin, large subunit of the clathrin-associated protein (AP-1) complex; binds clathrin; involved in vesicle mediated transport	0.0458078		1	0.0781753		1	0.107532		0.867973
TSR3	Protein required for 20S pre-rRNA processing; involved in processing of the 20S pre-rRNA at site D to generate mature 18S rRNA; green fluorescent protein (GFP)-fusion protein localizes to both the cytoplasm and the nucleus; relative distribution to the nu	-0.263029		1	-0.337973		0.921115	-0.800069	*	0.0619082
DNF1	Aminophospholipid translocase (flippase) that localizes primarily to the plasma membrane; contributes to endocytosis, protein transport and cell polarity; type 4 P-type ATPase; DNF1 has a paralog, DNF2, that arose from the whole genome duplication	-0.0618877		1	-0.337928		0.215338	-1.18407	***	3.13283e-06
PIS1	Phosphatidylinositol synthase, required for biosynthesis of phosphatidylinositol, which is a precursor for polyphosphoinositides, sphingolipids, and glycolipid anchors for some of the plasma membrane proteins	-0.0850019		1	-0.0193928		1	-0.625629	***	2.1781e-05
PAS_chr2-1_0536	Proteolipid membrane potential modulator	-0.348848	*	0.0796112	-0.337115	**	0.013081	-0.309403	***	0.00421415
APL6	Beta3-like subunit of the yeast AP-3 complex; functions in transport of alkaline phosphatase to the vacuole via the alternate pathway; exists in both cytosolic and peripherally associated membrane-bound pools	0.00299919		1	0.0349817		1	0.242215	*	0.0925876
PAS_chr4_0547	Nuclear RNA-splicing-associated protein	-0.174701		1	-0.33537		0.533119	-1.8747	***	2.65157e-08
MCM4	Essential helicase component of heterohexameric MCM2-7 complexes which bind pre-replication complexes on DNA and melt DNA prior to replication; forms an Mcm4p-6p-7p subcomplex; shows nuclear accumulation in G1; homolog of S. pombe Cdc21p	0.0326423		1	-0.335041	***	0.00422738	0.307559		0.521166
DOT1	Nucleosomal histone H3-Lys79 methylase; methylation is required for telomeric silencing, meiotic checkpoint control, and DNA damage response	-0.120743		1	-0.334941		0.642401	-0.946932	***	1.19569e-05
EFT2	Elongation factor 2 (EF-2), also encoded by EFT1; catalyzes ribosomal translocation during protein synthesis; contains diphthamide, the unique posttranslationally modified histidine residue specifically ADP-ribosylated by diphtheria toxin; EFT2 has a para	-0.0904662		1	0.137154		1	-0.380006		0.277031
RRP43	Exosome non-catalytic core component; involved in 3'-5' RNA processing and degradation in both the nucleus and the cytoplasm; has similarity to E. coli RNase PH and to human hRrp43p (OIP2, EXOSC8); protein abundance increases in response to DNA replicatio	-0.256874	*	0.0727123	-0.334747	**	0.0170174	-0.612545	***	1.56891e-05
PAS_chr2-2_0490	PPR repeat;TPR-like	-0.261029		0.120392	-0.334292	*	0.0987134	-1.99874	***	9.43246e-10
RQC1	Component of the ribosome quality control complex (RQC); RQC (Rqc1p-Rkr1p-Tae2p-Cdc48p-Npl4p-Ufd1p) is a ribosome-bound complex required for the degradation of polypeptides arising from stalled translation; required along with Rkr1p for recruitment of the	-0.0582884		1	0.1465		1	-0.38616	***	0.0092846
CTK1	Catalytic (alpha) subunit of C-terminal domain kinase I (CTDK-I); phosphorylates both RNA pol II subunit Rpo21p to affect transcription and pre-mRNA 3' end processing, and ribosomal protein Rps2p to increase translational fidelity; similar to the Drosophi	0.0252292		1	0.15831		0.583148	-0.22303	*	0.0730948
PAS_chr4_0569	Hypothetical protein_not annotated in NCBI	-0.0792997		1	-0.333197		0.507177	0.575672	***	0.00517574
SPO7	Putative regulatory subunit of Nem1p-Spo7p phosphatase holoenzyme, regulates nuclear growth by controlling phospholipid biosynthesis, required for normal nuclear envelope morphology, premeiotic replication, and sporulation	-0.228565		0.629082	-0.33298		0.222994	-0.7227	***	0.000238013
YHP1	Homeobox transcriptional repressor; binds Mcm1p and early cell cycle box (ECB) elements of cell cycle regulated genes, thereby restricting ECB-mediated transcription to the M/G1 interval; YHP1 has a paralog, YOX1, that arose from the whole genome duplicat	0.3833		0.138646	0.171522		0.680976	-0.279322	*	0.0706136
APL5	Delta adaptin-like subunit of the clathrin associated protein complex (AP-3); functions in transport of alkaline phosphatase to the vacuole via the alternate pathway, suppressor of loss of casein kinase 1 function	0.193702		1	0.325158		0.172213	0.59412	***	0.00137292
PAS_chr4_0767	hypothetical protein	0.0721413		1	-0.331826		1	0.0540156		1
APM4	Mu2-like subunit of the clathrin associated protein complex (AP-2); involved in vesicle transport	0.0317521		1	-0.190997		0.719142	0.13803		0.913545
MAK32	Protein necessary for structural stability of L-A double-stranded RNA-containing particles	-0.0824129		1	-0.331003		0.162227	0.301429		0.718839
PAS_chr2-1_0877	Domain of unknown function (DUF3784)	-0.164992		0.691593	-0.330975	**	0.0392457	0.0167084		1
YRA1	Nuclear polyadenylated RNA-binding protein; required for export of poly(A)+ mRNA from the nucleus; proposed to couple mRNA export with 3' end processing via its interactions with Mex67p and Pcf11p; interacts with DBP2; inhibits the helicase activity of Db	0.0107146		1	-0.330574	***	0.00264296	-1.29047	***	3.19956e-09
YMR102C	Protein of unknown function; transcription is activated by paralogous transcription factors Yrm1p and Yrr1p along with genes involved in multidrug resistance; mutant shows increased resistance to azoles; not an essential gene; YMR102C has a paralog, DGR2,	-0.0989226		1	-0.330183		0.172103	-0.516696	***	0.00321453
PAS_chr2-1_0790	hypothetical protein	-0.0748148		1	-0.330172		0.103071	-0.649657	***	0.000525636
DUR1,2	Urea amidolyase; contains both urea carboxylase and allophanate hydrolase activities, degrades urea to CO2 and NH3; expression sensitive to nitrogen catabolite repression and induced by allophanate, an intermediate in allantoin degradation; protein abunda	-0.263379		0.122845	-0.329907	*	0.0679467	0.287324		0.251529
VPS64	Protein required for cytoplasm to vacuole targeting of proteins; forms a complex with Far3p and Far7p to Far11p involved in recovery from pheromone-induced cell cycle arrest; mutant has increased aneuploidy tolerance; VPS64 has a paralog, FAR10, that aros	0.136143		1	-0.329747		0.76155	0.0766263		1
RPL18B	Ribosomal 60S subunit protein L18B; homologous to mammalian ribosomal protein L18, no bacterial homolog; RPL18B has a paralog, RPL18A, that arose from the whole genome duplication	-0.200712		1	-0.329745		0.301039	-1.51425	***	6.99183e-07
VPS9	Guanine nucleotide exchange factor (GEF); involved in vesicle-mediated vacuolar transport, including Golgi-endosome trafficking and sorting through the multivesicular body (MVB); specifically stimulates the intrinsic guanine nucleotide exchange activity o	-0.0604854		1	-0.329686		1	0.620525		0.365938
MRPL20	Mitochondrial ribosomal protein of the large subunit	-0.323101		0.997484	-0.328894		0.645285	-1.18354	***	1.76021e-05
KRS1	Lysyl-tRNA synthetase	-0.318636		0.289369	-0.328841		0.62569	-1.1148	***	3.07442e-06
PAS_chr1-1_0178	Cyclin	-0.371454		0.338714	-0.328688		0.761462	0.348854		0.191573
MTR3	Exosome non-catalytic core component; involved in 3'-5' RNA processing and degradation in both the nucleus and the cytoplasm; has similarity to E. coli RNase PH and to human hMtr3p (EXOSC6)	-0.0682834		1	-0.328585		0.897796	-1.36592	***	2.82023e-07
MXR1-1	Methionine-S-sulfoxide reductase, involved in the response to oxidative stress; protects iron-sulfur clusters from oxidative inactivation along with MXR2; involved in the regulation of lifespan	-0.948894	**	0.0159806	1.03113	***	0.000188322	-1.60636	***	7.19373e-07
MRPL9	Mitochondrial ribosomal protein of the large subunit	-0.36505		0.168134	-0.328251		0.386941	-2.12356	***	6.48308e-09
PET18	Protein of unknown function, has weak similarity to proteins involved in thiamin metabolism; expression is induced in the absence of thiamin	-1.49558	***	1.05232e-05	-0.328211		0.499742	-1.63457	***	1.18348e-06
DGK1	Diacylglycerol kinase, localized to the endoplasmic reticulum (ER); overproduction induces enlargement of ER-like membrane structures and suppresses a temperature-sensitive sly1 mutation; contains a CTP transferase domain	-0.128907		1	-0.327989		0.206919	-1.26465	***	1.06215e-06
YLR290C	Putative protein of unknown function; the authentic, non-tagged protein is detected in highly purified mitochondria in high-throughput studies; YLR290C is not an essential gene	0.0155108		1	-0.327943	**	0.0188064	0.812627	***	1.26933e-06
LSM1	Lsm (Like Sm) protein; forms heteroheptameric complex (with Lsm2p, Lsm3p, Lsm4p, Lsm5p, Lsm6p, and Lsm7p) involved in degradation of cytoplasmic mRNAs; unlike most Sm-like proteins, Lsm1p requires both its SM-domain and C-terminal domain for RNA-binding;	0.0682591		1	-0.32789	*	0.082648	0.148895		0.658464
YDR161W	Putative protein of unknown function; non-essential gene; proposed function in rRNA and ribosome biosynthesis based on transcriptional co-regulation; genetic interactions suggest a role in ER-associated protein degradation (ERAD)	-0.299915		1	-0.327396		0.980835	-1.50072	***	1.95602e-07
SMD1	Core Sm protein Sm D1; part of heteroheptameric complex (with Smb1p, Smd2p, Smd3p, Sme1p, Smx3p, and Smx2p) that is part of the spliceosomal U1, U2, U4, and U5 snRNPs; relocalizes to the cytosol in response to hypoxia; homolog of human Sm D1; protein abun	-0.0542754		1	-0.327292		0.153432	-0.470914	***	0.00104423
PAS_chr1-4_0466	PPR repeat	-0.198674		0.300692	-0.327011		0.128238	-1.10021	***	4.31794e-08
APM1	Mu1-like medium subunit of the clathrin-associated protein complex (AP-1); binds clathrin; involved in clathrin-dependent Golgi protein sorting	0.0058545		1	0.215319		1	-0.125147		1
PAS_chr2-2_0133	RNA recognition motif. (a.k.a. RRM, RBD, or RNP dom;RNA-binding domain, RBD	-0.053066		1	-0.326917	**	0.0158978	-0.387484	***	0.000664105
MRP10	Mitochondrial ribosomal protein of the small subunit; contains twin cysteine-x9-cysteine motifs	-0.159056		1	-0.326518		0.436094	-0.979211	***	9.66746e-06
UBC9	SUMO-conjugating enzyme involved in the Smt3p conjugation pathway; nuclear protein required for S- and M-phase cyclin degradation and mitotic control; involved in proteolysis mediated by the anaphase-promoting complex cyclosome (APCC)	0.047103		1	-0.325569		0.135488	-1.09368	***	1.45112e-07
SME1	Core Sm protein Sm E; part of heteroheptameric complex (with Smb1p, Smd1p, Smd2p, Smd3p, Smx3p, and Smx2p) that is part of the spliceosomal U1, U2, U4, and U5 snRNPs; homolog of human Sm E	-0.0452988		1	-0.325546		0.190597	-0.767269	***	4.35224e-06
CTM1	Cytochrome c lysine methyltransferase, trimethylates residue 72 of apo-cytochrome c (Cyc1p) in the cytosol; not required for normal respiratory growth	-0.1863		1	-0.325038		0.281272	-0.0930058		1
APM3	Mu3-like subunit of the clathrin associated protein complex (AP-3); functions in transport of alkaline phosphatase to the vacuole via the alternate pathway	0.014581		1	-0.127873		1	0.361465	**	0.0202757
HAT1	Catalytic subunit of the Hat1p-Hat2p histone acetyltransferase complex that uses the cofactor acetyl coenzyme A, to acetylate free nuclear and cytoplasmic histone H4; involved in telomeric silencing and DNA double-strand break repair	-0.00762493		1	-0.324233	*	0.0522317	-0.227841	**	0.0377184
PAS_FragB_0051	hypothetical protein	-0.551907		0.135205	-0.324122		1	-2.17882	***	8.56052e-07
PAS_chr2-2_0006	hypothetical protein	-0.260422		0.410722	-0.32394		0.718687	-0.535916	***	0.00303512
PAS_chr1-1_0456	MoaE protein;Molybdopterin synthase subunit MoaE	-0.291934		1	-0.32375		1	-0.302615		0.71277
MSS2	Peripherally bound inner membrane protein of the mitochondrial matrix involved in membrane insertion of C-terminus of Cox2p, interacts genetically and physically with Cox18p	-0.458653	***	0.00439711	-0.323648		0.452956	-0.991265	***	0.000215561
APS2	Small subunit of the clathrin-associated adaptor complex AP-2, which is involved in protein sorting at the plasma membrane; related to the sigma subunit of the mammalian plasma membrane clathrin-associated protein (AP-2) complex	0.159766		1	0.402381	***	0.00474006	-0.238658		0.292247
PAS_chr2-1_0011	ATPase of the ATP-binding cassette (ABC) family involved in 40S and 60S ribosome biogenesis, has sim	-0.013724		1	-0.323427		0.525146	-0.176282		0.514034
FLO102	Lectin-like protein with similarity to Flo1p; thought to be expressed and involved in flocculation	-0.351705		0.425687	-0.32302		0.612767	-0.593175	***	0.00637516
BMT2	Nucleolar S-adenosylmethionine-dependent rRNA methyltransferase; methylates adenine (m1A) of the large subunit (LSU) rRNA at position 2142; belongs to Rossmann fold superfamily; green fluorescent protein (GFP)-fusion protein localizes to the nucleolus; YB	-0.0584938		1	-0.322985		0.123031	-0.910488	***	1.62915e-05
APS1	Small subunit of the clathrin-associated adaptor complex AP-1, which is involved in protein sorting at the trans-Golgi network; homolog of the sigma subunit of the mammalian clathrin AP-1 complex	0.105419		1	-0.114487		1	-0.168487		0.868874
ATG27	Type I membrane protein involved in autophagy and the cytoplasm-to-vacuole targeting (Cvt) pathway; may be involved in membrane delivery to the phagophore assembly site	-0.0367404		1	-0.321997	**	0.0431131	-0.578418	***	0.00114452
PAS_chr2-2_0117	hypothetical protein	0.464404	*	0.0596006	-0.321871		0.245037	-0.838161	***	0.000280802
PAS_chr4_0628	hypothetical protein	0.0165469		1	-0.321313		0.112962	0.570657	***	0.00747401
APS3	Small subunit of the clathrin-associated adaptor complex AP-3; involved in vacuolar protein sorting; related to the sigma subunit of the mammalian clathrin AP-3 complex; suppressor of loss of casein kinase 1 function; protein abundance increases in respon	0.0398131		1	-0.590049	**	0.0337495	0.793517	***	0.000148029
PAS_chr2-1_0264	Mitochondrial outer membrane protein with similarity to Tom70p	-0.00455093		1	-0.321216		0.622073	0.200234		0.735824
SET3	Defining member of the SET3 histone deacetylase complex which is a meiosis-specific repressor of sporulation genes; necessary for efficient transcription by RNAPII; one of two yeast proteins that contains both SET and PHD domains; SET3 has a paralog, SET4	0.0923175		1	0.16601		1	-0.37155	**	0.0374716
DYN2	Cytoplasmic light chain dynein, microtubule motor protein; proposed to be involved in the assembly of the nuclear pore complex	0.0560493		1	-0.32096	*	0.0952356	0.695739	***	8.76076e-06
RMD1	Cytoplasmic protein required for sporulation	-0.104938		1	-0.320897		0.557773	-0.159765		1
RPS8A	Protein component of the small (40S) ribosomal subunit; homologous to mammalian ribosomal protein S8, no bacterial homolog; RPS8A has a paralog, RPS8B, that arose from the whole genome duplication	-0.212037		1	-0.320835		0.339622	-1.18065	***	4.09907e-07
HET1	Glycolipid transfer protein (GLTP);Sphingolipid transfer protein Het1, (Pichia pastoris) no S. cerevisiae homolog	-0.0583586		1	-0.320807	*	0.0843418	-0.719465	***	8.2546e-06
PAS_chr4_0020	Component of the spliceosome complex involved in pre-mRNA splicing	0.00306982		1	-0.320593	*	0.0536605	0.593335	***	0.0034141
ARO8	Aromatic aminotransferase I, expression is regulated by general control of amino acid biosynthesis	-0.371937		0.174702	-0.588551	*	0.0562385	-1.16417	***	2.93064e-06
RPL40A	Ubiquitin-ribosomal 60S subunit protein L40A fusion protein; cleaved to yield ubiquitin and ribosomal protein L40A; ubiquitin may facilitate assembly of the ribosomal protein into ribosomes; homologous to mammalian ribosomal protein L40, no bacterial homo	-0.157617		1	-0.320329		1	-0.945138		0.25099
LSM4	Lsm (Like Sm) protein; part of heteroheptameric complexes (Lsm2p-7p and either Lsm1p or 8p): cytoplasmic Lsm1p complex involved in mRNA decay; nuclear Lsm8p complex part of U6 snRNP and possibly involved in processing tRNA, snoRNA, and rRNA; forms cytopla	-0.116893		1	-0.320196	*	0.081581	-0.0389761		1
PIPA07696	Unknown	0.0548396		1	-0.320012		0.901718	-0.367712		0.43219
TYR1	Prephenate dehydrogenase involved in tyrosine biosynthesis, expression is dependent on phenylalanine levels	-0.273009		0.542954	-0.505087		0.159623	-0.477815		0.233301
PAS_chr2-1_0046	ER-localized protein of unknown function, Uncharacterised protein family (UPF0139)	0.0616288		1	-0.319718		0.113653	0.450262	***	0.000496154
PAS_chr2-1_0059	hypothetical protein	-0.174814		1	-0.319683		0.596887	0.291639		0.432298
SUB2	Component of the TREX complex required for nuclear mRNA export; member of the DEAD-box RNA helicase superfamily and is involved in early and late steps of spliceosome assembly; homolog of the human splicing factor hUAP56; relocalizes from nucleus to cytop	0.0207384		1	-0.319567	**	0.023298	-2.70593	***	1.12562e-10
CEM1	Mitochondrial beta-keto-acyl synthase with possible role in fatty acid synthesis; required for mitochondrial respiration	-0.381951	**	0.0318691	-0.319209	**	0.033704	-0.808034	***	0.000344713
SRO9	Cytoplasmic RNA-binding protein; associates with translating ribosomes; involved in heme regulation of Hap1p as a component of the HMC complex, also involved in the organization of actin filaments; contains a La motif; SRO9 has a paralog, SLF1, that arose	-0.0753831		1	-0.318799		0.226357	-1.82236	***	8.30511e-10
PAS_chr4_0489	hypothetical protein	0.0851753		1	-0.318631		0.215903	0.284264		0.116341
PAS_chr4_0588	Negative regulator of glucose-induced cAMP signaling; directly activates the GTPase activity of the heterotrimeric G protein alpha subunit Gpa2p	1.86363	***	3.7675e-06	-0.31863		0.691152	4.17667	***	2.11271e-11
RAP1	Essential DNA-binding transcription regulator that binds many loci; involved in transcription activation and repression, chromatin silencing, and telomere length maintenance; relocalizes to the cytosol in response to hypoxia; conserved protein with an N-t	0.0118954		1	0.160015		1	-0.385989	***	0.00286692
APM2	Protein of unknown function, homologous to the medium chain of mammalian clathrin-associated protein complex; involved in vesicular transport	0.0117938		1	0.0378438		1	-0.594052	***	0.000215036
CTK2	Beta subunit of C-terminal domain kinase I (CTDK-I); which phosphorylates both RNA pol II subunit Rpo21p to affect transcription and pre-mRNA 3' end processing, and ribosomal protein Rps2p to increase translational fidelity; relocalizes to the cytosol in	0.0190348		1	0.178838		0.509263	0.403214	***	0.00101899
GLR1	Cytosolic and mitochondrial glutathione oxidoreductase; converts oxidized glutathione to reduced glutathione; cytosolic Glr1p is the main determinant of the glutathione redox state of the mitochondrial intermembrane space; mitochondrial Glr1p has a role i	-0.502288	***	0.00248416	0.20975		0.877889	0.0017724		1
PHB1	Subunit of the prohibitin complex (Phb1p-Phb2p), a 1.2 MDa ring-shaped inner mitochondrial membrane chaperone that stabilizes newly synthesized proteins; determinant of replicative life span; involved in mitochondrial segregation	-0.29183	*	0.0817302	-0.0636649		1	-0.894278	***	1.17162e-06
MCM2	Protein involved in DNA replication; component of the Mcm2-7 hexameric complex that binds chromatin as a part of the pre-replicative complex; relative distribution to the nucleus increases upon DNA replication stress	0.102821		1	-0.315959	*	0.0913535	-0.264599		1
RPS25A	Protein component of the small (40S) ribosomal subunit; homologous to mammalian ribosomal protein S25, no bacterial homolog; RPS25A has a paralog, RPS25B, that arose from the whole genome duplication	-0.0753571		1	-0.315925		1	-0.885332		0.811769
SNO1	Protein of unconfirmed function, involved in pyridoxine metabolism; expression is induced during stationary phase; forms a putative glutamine amidotransferase complex with Snz1p, with Sno1p serving as the glutaminase	1.12629	*	0.0529944	-0.315452		1	-1.31714	***	0.000665207
AVT7	Putative transporter, member of a family of seven S. cerevisiae genes (AVT1-7) related to vesicular GABA-glycine transporters	-0.291582		0.403933	-0.504871		0.100823	-1.06333	***	4.58633e-05
PAN1	Part of actin cytoskeleton-regulatory complex Pan1p-Sla1p-End3p, associates with actin patches on the cell cortex; promotes protein-protein interactions essential for endocytosis; binds to and activates the Arp2/3 complex in vitro; previously thought to b	0.0336621		1	-0.314787		0.192964	-0.521187	***	0.000857316
SWA2	Auxilin-like protein involved in vesicular transport; clathrin-binding protein required for uncoating of clathrin-coated vesicles	-0.0589893		1	-0.141112		1	-0.33973	***	0.00559117
PAS_chr3_0035	JmjC domain;Clavaminate synthase-like	-0.124438		1	-0.314748		0.358195	-1.1675	***	3.78082e-07
MRPS5	Mitochondrial ribosomal protein of the small subunit	-0.227114		1	-0.314659		0.611285	-1.87344	***	8.92408e-08
YKR023W	Putative protein of unknown function; the authentic, non-tagged protein is detected in highly purified mitochondria in high-throughput studies	-0.0347539		1	-0.314652		0.842902	-0.286752		0.678123
ATE1	Arginyl-tRNA-protein transferase, catalyzes post-translational conjugation of arginine to the amino termini of acceptor proteins which are then subject to degradation via the N-end rule pathway	0.189436		1	0.173785		1	1.13625	***	2.39947e-05
PAS_chr4_0748	DASH complex subunit Dad4	0.308833	**	0.0383877	-0.314273	**	0.048763	-0.143085		0.655455
ADO1	Adenosine kinase, required for the utilization of S-adenosylmethionine (AdoMet); may be involved in recycling adenosine produced through the methyl cycle	-0.0283178		1	-0.313904	**	0.0456458	-1.73881	***	4.65147e-09
PAS_chr4_0317	PPR repeat	-0.39162	**	0.0184382	-0.313424		0.563686	-1.5214	***	8.82737e-09
MRT4	Protein involved in mRNA turnover and ribosome assembly, localizes to the nucleolus	-0.294775		1	-0.313117		1	-2.79042	***	1.535e-09
RPL21B	Ribosomal 60S subunit protein L21B; homologous to mammalian ribosomal protein L21, no bacterial homolog; RPL21B has a paralog, RPL21A, that arose from the whole genome duplication	-0.124043		1	-0.313089		0.188587	-1.55117	***	2.17213e-08
MXR2-2	Methionine-R-sulfoxide reductase, involved in the response to oxidative stress; protects iron-sulfur clusters from oxidative inactivation along with MXR1; involved in the regulation of lifespan	-0.0783598		1	-0.577748		0.115807	1.71337	***	8.6856e-07
PAS_chr3_1257	Methyltransferase small domain;S-adenosyl-L-methionine-dependent methyltransferase	-0.304052		0.694202	-0.312479		0.67318	-0.400322		0.244594
BFR1	Component of mRNP complexes associated with polyribosomes; implicated in secretion and nuclear segregation; multicopy suppressor of BFA (Brefeldin A) sensitivity	0.133158		1	-0.311923		0.113641	-1.07813	***	7.1387e-07
GLE1	Cytoplasmic nucleoporin required for polyadenylated mRNA export; contains a nuclear export signal; when bound to inositol hexakisphosphate (IP6), functions as an activator for the Dbp5p ATPase activity at the nuclear pore complex during mRNA export; media	0.0592432		1	0.0160225		1	-0.634628	***	0.00124452
PAS_chr2-1_0441	hypothetical protein	0.00492853		1	-0.31166		0.147037	0.288349		0.214202
PAS_chr2-1_0669	GTPase	-0.018398		1	-0.311654		0.36509	-0.0877512		0.639889
RIM2	Mitochondrial pyrimidine nucleotide transporter; imports pyrimidine nucleoside triphosphates and exports pyrimidine nucleoside monophosphates; member of the mitochondrial carrier family	-0.0794355		1	-0.311428		0.665736	-1.59787	***	1.17868e-06
PAS_chr2-1_0273	Protein involved in bud-site selection	-0.59662		0.19788	-0.311292		1	-0.581673		0.105023
PAS_chr3_0582	Zinc cluster protein involved in pre-mRNA splicing and cycloheximide resistance	0.39377		0.554396	-0.311262		0.652066	0.771389	***	0.000795793
PLP1	Protein that interacts with CCT (chaperonin containing TCP-1) complex and has a role in actin and tubulin folding; has weak similarity to phosducins, which are G-protein regulators	-0.0880741		1	-0.310877		0.770127	-1.1657	***	8.21991e-07
DCG1	Protein of unknown function, expression is sensitive to nitrogen catabolite repression and regulated by Dal80p; contains transmembrane domain	0.547165	**	0.0305074	-0.310715		0.140224	1.85085	***	8.79667e-10
PAS_c034_0020	Uncharacterized protein	-0.184159		1	-0.310112		1	-0.502051		0.651917
FMP41	Putative protein of unknown function; GFP-fusion protein is induced in response to the DNA-damaging agent MMS; the authentic, non-tagged protein is detected in highly purified mitochondria in high-throughput studies	0.236317		0.612355	-0.309465	*	0.0559689	1.25138	***	1.79663e-07
MAF1	Highly conserved negative regulator of RNA polymerase III; binds to the N-terminal domain of the Rpc160p subunit of Pol III to prevent closed-complex formation; localization and activity are regulated by phosphorylation, mediated by TORC1, protein kinase	-0.0610254		1	-0.309372		0.309347	0.153382		1
URA4	Dihydroorotase, catalyzes the third enzymatic step in the de novo biosynthesis of pyrimidines, converting carbamoyl-L-aspartate into dihydroorotate	-0.172723		1	-0.309278		0.172098	-0.5193	***	0.000997855
RPL2B	Ribosomal 60S subunit protein L2B; homologous to mammalian ribosomal protein L2 and bacterial L2; RPL2B has a paralog, RPL2A, that arose from the whole genome duplication; expression is upregulated at low temperatures	-0.190318		1	-0.309068		0.947123	-1.52162	***	1.10702e-05
PAS_chr2-1_0398	DNA repair protein Nse1	-0.0492153		1	-0.308791	*	0.0664356	-0.966775	***	5.4396e-06
SUI1	Translation initiation factor eIF1; component of a complex involved in recognition of the initiator codon; modulates translation accuracy at the initiation phase	-0.224059		0.928159	0.185105		0.702294	-0.261402		0.12892
RRP7	Essential protein involved in rRNA processing and ribosome biogenesis; protein abundance increases in response to DNA replication stress	-0.0852216		1	-0.308525		0.308155	-1.29696	***	2.88474e-07
YGR111W	Putative protein of unknown function; green fluorescent protein (GFP)-fusion protein localizes to both the cytoplasm and the nucleus	0.0204743		1	-0.308135		0.235753	0.420866	***	0.000464455
PAS_chr3_0499	Fungal Zn(2)-Cys(6) binuclear cluster domain;Zn2/Cys6 DNA-binding domain	0.0503219		1	0.150969		1	0.199143		1
PAS_chr3_1168	Protein of unknown function (DUF788)	-0.00866827		1	-0.307671		0.152479	0.00410671		1
HMLALPHA2	Silenced copy of ALPHA2 at HML; homeobox-domain protein that associates with Mcm1p in haploid cells to repress a-specific gene expression and interacts with a1p in diploid cells to repress haploid-specific gene expression	0.0244113		1	-0.307508		0.513302	0.299896		0.696294
HST4	Member of the Sir2 family of NAD(+)-dependent protein deacetylases; involved along with Hst3p in silencing at telomeres, cell cycle progression, radiation resistance, genomic stability and short-chain fatty acid metabolism	0.106386		1	-0.307333		0.123174	-0.783481	***	7.55683e-07
JEM1	DnaJ-like chaperone required for nuclear membrane fusion during mating, localizes to the ER membrane; exhibits genetic interactions with KAR2	-0.126005		1	-0.160239		1	-0.386015		0.203141
SCJ1	One of several homologs of bacterial chaperone DnaJ, located in the ER lumen where it cooperates with Kar2p to mediate maturation of proteins	0.118905		1	-0.0567505		1	-0.344738		0.102581
PAS_chr2-2_0457	DnaJ domain;Chaperone J-domain	0.163788		0.711724	0.0237555		1	0.355107	**	0.0146213
PAS_chr3_1059	hypothetical protein	-0.0358367		1	-0.305852		0.30119	0.00784189		1
PAS_chr1-4_0654	TPR-like	-0.264243		0.137621	-0.305709	**	0.0415303	-1.61023	***	4.98211e-08
PAS_chr4_0574	Zinc finger, C3HC4 type (RING finger)	-0.369057	*	0.0829546	-0.305425		0.180014	-0.178286		0.825323
PRP31	Splicing factor, component of the U4/U6-U5 snRNP complex	-0.166248		1	-0.305402		0.330181	-0.449949	***	0.00595571
PAS_chr3_1207	hypothetical protein	-0.374571		0.195252	-0.305254		0.517338	-0.703847	***	0.000741702
MRI1	5'-methylthioribose-1-phosphate isomerase; catalyzes the isomerization of 5-methylthioribose-1-phosphate to 5-methylthioribulose-1-phosphate in the methionine salvage pathway	-0.352858		0.202972	-0.501997	***	0.00184162	-0.669656	***	1.19553e-05
YTP1	Probable type-III integral membrane protein of unknown function, has regions of similarity to mitochondrial electron transport proteins	-0.122997		1	-0.304992		0.155271	-0.819657	***	5.33613e-05
RTC1	Subunit of the SEA (Seh1-associated) complex, a coatomer-related complex that associates dynamically with the vacuole; null mutation suppresses cdc13-1 temperature sensitivity; has N-terminal WD-40 repeats and a C-terminal RING motif	-0.172969		1	-0.304978		0.627727	-0.246709		0.844945
RPL3	Ribosomal 60S subunit protein L3; homologous to mammalian ribosomal protein L3 and bacterial L3; involved in the replication and maintenance of killer double stranded RNA virus	-0.274185		1	-0.304968		0.300422	-2.0786	***	5.49873e-08
PAS_chr2-1_0278	Archaeal ATPase;P-loop containing nucleoside triphosphate hydrolase	-0.10188		1	-0.304723	**	0.0274266	-0.345631		0.162433
CMD1	Calmodulin; Ca++ binding protein that regulates Ca++ independent processes (mitosis, bud growth, actin organization, endocytosis, etc.) and Ca++ dependent processes (stress-activated pathways), targets include Nuf1p, Myo2p and calcineurin	0.0233966		1	-0.304542		0.492935	0.390225	**	0.0237622
YBR053C	Putative protein of unknown function; induced by cell wall perturbation	0.197624		0.502363	-0.30444	*	0.0570307	0.652393	***	3.01691e-05
TGS1	Trimethyl guanosine synthase, conserved nucleolar methyl transferase that converts the m(7)G cap structure of snRNAs, snoRNAs, and telomerase TLC1 RNA to m(2,2,7)G; also required for nucleolar assembly and splicing of meiotic pre-mRNAs; interacts with Swm	-0.146276		1	-0.30356		0.789389	-1.46986	***	3.32275e-06
MRPL25	Mitochondrial ribosomal protein of the large subunit; mutation confers increased replicative lifespan	-0.130309		1	-0.303343		1	-0.68166	**	0.037432
PAS_chr4_0455	hypothetical protein	0.166262		1	-0.303055		0.427637	-0.623351	***	0.000532251
JJJ3	Protein of unknown function, contains a CSL Zn finger and a DnaJ-domain; involved in diphthamide biosynthesis; ortholog human Dph4	0.293253		1	0.0692667		1	0.15312		1
RPC25	RNA polymerase III subunit C25, required for transcription initiation; forms a heterodimer with Rpc17p; paralog of Rpb7p	-0.24833		1	-0.302969		0.978873	-1.48517	***	3.00201e-08
YHC1	Component of the U1 snRNP complex required for pre-mRNA splicing; putative ortholog of human U1C protein, which is involved in formation of a complex between U1 snRNP and the pre-mRNA 5' splice site	0.0663495		1	-0.3026		0.474753	0.91697	***	1.23686e-05
VPS24	One of four subunits of the endosomal sorting complex required for transport III (ESCRT-III); forms an ESCRT-III subcomplex with Did4p; involved in the sorting of transmembrane proteins into the multivesicular body (MVB) pathway	0.106371		1	-0.301856	*	0.0751993	0.741147	***	8.59982e-06
YPL109C	Putative protein of unknown function; the authentic, non-tagged protein is detected in highly purified mitochondria in high-throughput studies	-0.0655523		1	-0.301838		0.266326	-0.136092		0.885514
JID1	Probable Hsp40p co-chaperone, has a DnaJ-like domain and appears to be involved in ER-associated degradation of misfolded proteins containing a tightly folded cytoplasmic domain; inhibits replication of Brome mosaic virus in S. cerevisiae	-1.59547	***	4.68223e-06	-1.97584	***	2.39141e-06	0.955673	***	9.60201e-05
RPB3	RNA polymerase II third largest subunit B44, part of central core; similar to prokaryotic alpha subunit	-0.0573933		1	-0.301686		0.503344	-0.794659	***	6.71226e-05
LOC1	Nuclear protein involved in asymmetric localization of ASH1 mRNA; binds double-stranded RNA in vitro; constituent of 66S pre-ribosomal particles; relocalizes from nucleus to cytoplasm upon DNA replication stress	0.0678979		1	-0.301357		0.83053	-0.0608721		1
PAS_chr2-2_0335	hypothetical protein	-0.187174		1	-0.300707		1	-0.224581		0.392118
PAS_chr4_0309	SYF2 splicing factor	-0.221785		0.447583	-0.300258	*	0.0525503	-0.234667		0.18338
RIO1	Essential serine kinase involved in cell cycle progression and processing of the 20S pre-rRNA into mature 18S rRNA	-0.0166628		1	-0.30018		1	-1.02037	***	0.000911035
FAL1	Nucleolar protein required for maturation of 18S rRNA, member of the eIF4A subfamily of DEAD-box ATP-dependent RNA helicases	-0.200084		1	-0.300021		0.30002	-0.84478	***	7.17884e-05
PAS_chr4_0291	hypothetical protein	-0.256658		1	-0.299782		1	-1.01803	***	9.54717e-07
YDR115W	Putative mitochondrial ribosomal protein of the large subunit; similar to E. coli L34 ribosomal protein; required for respiratory growth, as are most mitochondrial ribosomal proteins; protein increases in abundance and relocalizes to the plasma membrane u	-0.0952632		1	-0.299565		0.773116	-1.17353	***	5.67336e-06
SCW11	Cell wall protein with similarity to glucanases; may play a role in conjugation during mating based on its regulation by Ste12p	0.126295		1	-0.299296	*	0.0905597	-0.551355	***	0.00057382
PAS_chr3_1172	DnaJ domain;Chaperone J-domain	-0.209337		0.577061	-0.322705		0.507793	1.37338	***	4.78474e-07
URA7	Major CTP synthase isozyme (see also URA8); catalyzes the ATP-dependent transfer of the amide nitrogen from glutamine to UTP, forming CTP, the final step in de novo biosynthesis of pyrimidines; involved in phospholipid biosynthesis; capable of forming cyt	-0.310091		0.877575	-0.298755		1	-1.82382	***	8.09765e-08
SFP1	Regulates transcription of ribosomal protein and biogenesis genes; regulates response to nutrients and stress, G2/M transitions during mitotic cell cycle and DNA-damage response, and modulates cell size; regulated by TORC1 and Mrs6p; sequence of zinc fing	-0.053186		1	0.147084		1	-0.172229		0.97124
YLR157C-C	Putative protein of unknown function; identified by fungal homology comparisons and RT-PCR; this ORF partially overlaps RDN5-4; YLR157C-C has a paralog, YLR154C-H, that arose from a segmental duplication	-0.243398		1	-0.298632		1	-0.951485	***	0.000320807
COQ8	Protein required for ubiquinone biosynthesis and respiratory growth; exhibits genetic interaction with COQ9, suggesting a common function; similar to prokaryotic proteins involved in early steps of ubiquinone biosynthesis; COQ8 has a paralog, YBR230W-A, t	-0.300966	**	0.0132407	-0.298455	**	0.0480828	-0.704523	***	0.00011338
PAS_chr2-1_0157	DnaJ domain containing protein, not conserved in Saccharomyces	-0.364288		0.306569	-0.252089		0.670329	1.4566	***	0.000135933
ADE17	Enzyme of 'de novo' purine biosynthesis; contains both 5-aminoimidazole-4-carboxamide ribonucleotide transformylase and inosine monophosphate cyclohydrolase activities; ADE17 has a paralog, ADE16, that arose from the whole genome duplication; ade16 ade17	0.0107033		1	-0.297832		0.138719	-0.366394	**	0.0188363
PAS_chr4_0946	Primase zinc finger;Nucleic acid-binding proteins	0.163149		0.998529	0.141738		1	0.206251		1
PAS_chr1-4_0694	hypothetical protein	0.127209		1	-0.297483		0.126544	0.24985		0.219032
PAS_chr1-3_0303	Fungal protein of unknown function (DUF1752)	-0.255394		0.809137	-0.297361		0.767943	1.3113	***	1.04571e-05
FRE2	Ferric reductase and cupric reductase, reduces siderophore-bound iron and oxidized copper prior to uptake by transporters; expression induced by low iron levels but not by low copper levels	-0.32581		1	-0.411255		1	0.971953	***	0.00181797
MRPL3	Mitochondrial ribosomal protein of the large subunit; located in close proximity to the polypeptide exit channel of the ribosome; mutations in human homolog MRPL44 cause childhood cardiomyopathy; human MRPL44 deficiency results in inefficient assembly of	-0.231957		0.676979	-0.297246		0.366154	-2.42662	***	1.34879e-09
PAS_chr3_0249	CUE domain;UBA-like	-0.495784	***	0.00572443	-0.297174		0.193537	-0.227613		0.188575
PAS_chr2-2_0233	Uncharacterized ACR, COG1565;S-adenosyl-L-methionine-dependent methyltransferase	-0.233139		0.54558	-0.297132		0.475321	-0.873777	***	2.08428e-05
ADR1	Carbon source-responsive zinc-finger transcription factor, required for transcription of the glucose-repressed gene ADH2, of peroxisomal protein genes, and of genes required for ethanol, glycerol, and fatty acid utilization	1.3436	***	7.22418e-05	1.61379	***	1.0254e-05	2.16082	***	1.60321e-07
YBT1	Transporter of the ATP-binding cassette (ABC) family; involved in bile acid transport; negative regulator of vacuole fusion; regulates release of lumenal Ca2+ stores; similar to mammalian bile transporters; YBT1 has a paralog, VMR1, that arose from the wh	-0.182963		1	-0.296716		0.199374	-1.38793	***	1.79884e-07
PAS_chr1-1_0402	hypothetical protein	0.0398202		1	-0.296498		0.100661	0.728348	***	1.64072e-05
DUS3	Dihydrouridine synthase; member of a widespread family of conserved proteins including Smm1p, Dus1p, and Dus4p; contains a consensus oleate response element (ORE) in its promoter region; forms nuclear foci upon DNA replication stress	-0.474276		0.26473	-0.296381		1	-2.07648	***	1.53542e-08
UBP8	Ubiquitin-specific protease that is a component of the SAGA (Spt-Ada-Gcn5-Acetyltransferase) acetylation complex; required for SAGA-mediated deubiquitination of histone H2B	-0.100348		1	-0.296296	*	0.0901673	-0.302993	*	0.0536435
PAS_chr4_0963	SGT1 protein	-0.141429		1	-0.296074		1	-0.399932		0.253298
VMA4	Subunit E of the V1 domain of the vacuolar H+-ATPase (V-ATPase); V-ATPase is an electrogenic proton pump found throughout the endomembrane system; V1 domain has eight subunits; required for the V1 domain to assemble onto the vacuolar membrane; protein abu	0.170538		1	-0.296009		0.300624	0.800479	***	1.1995e-05
PAS_chr4_0068	Chaperone J-domain	0.0392852		1	-0.295596		0.131408	-0.438512	***	0.00161804
PHO81	Cyclin-dependent kinase (CDK) inhibitor; regulates Pho80p-Pho85p and Pcl7p-Pho85p cyclin-CDK complexes in response to phosphate levels; inhibitory activity for Pho80p-Pho85p requires myo-D-inositol heptakisphosphate (IP7) generated by Vip1p; relative dist	-0.589716	***	0.00124774	0.0213535		1	-1.30212	***	1.6427e-07
SLM3	tRNA-specific 2-thiouridylase, responsible for 2-thiolation of the wobble base of mitochondrial tRNAs; human ortholog is implicated in myoclonus epilepsy associated with ragged red fibers (MERRF)	-0.115367		1	-0.294198		0.293658	-0.711798	***	3.58883e-05
KAE1	Highly conserved ATPase of HSP70/DnaK family; component of the EKC/KEOPS complex with Bud32p, Cgi121p, Pcc1p, and Gon7p; EKC/KEOPS complex is required for t6A tRNA modification and may have roles in telomere maintenance and transcription	-0.317719		0.482472	-0.293916		0.677278	-0.652853	***	1.40652e-05
YVH1	Protein phosphatase involved in vegetative growth at low temperatures, sporulation, and glycogen accumulation; mutants are defective in 60S ribosome assembly; member of the dual-specificity family of protein phosphatases	-0.130884		1	-0.293707		0.530378	-0.360491	**	0.0404168
HEM12	Uroporphyrinogen decarboxylase, catalyzes the fifth step in the heme biosynthetic pathway; localizes to both the cytoplasm and nucleus; a hem12 mutant has phenotypes similar to patients with porphyria cutanea tarda	-0.0964747		1	-0.293639		0.482974	-0.118728		1
PAS_chr1-4_0146	DNA polymerase subunit Cdc27	0.168823		1	-0.293627		0.119067	-0.27477		0.659923
PAS_chr2-1_0888	hypothetical protein	-0.228827		0.31809	-0.293363	*	0.0801791	-0.431107	**	0.010143
TIM44	Essential component of the Translocase of the Inner Mitochondrial membrane (TIM23 complex); tethers the import motor and regulatory factors (PAM complex) to the translocation channel (Tim23p-Tim17p core complex)	-0.292341		0.154077	-0.293355		0.100571	-1.94881	***	1.78514e-09
BUR6	Subunit of a heterodimeric NC2 transcription regulator complex with Ncb2p; complex binds to TBP and can repress transcription by preventing preinitiation complex assembly or stimulate activated transcription; homologous to human NC2alpha	0.151016		1	0.130519		1	0.396621	**	0.0282828
RPS11B	Protein component of the small (40S) ribosomal subunit; homologous to mammalian ribosomal protein S11 and bacterial S17; RPS11B has a paralog, RPS11A, that arose from the whole genome duplication	-0.0967701		1	-0.292875		0.774248	-1.01323	***	0.00130383
PAS_chr2-1_0041	Subunit of the structure-specific Mms4p-Mus81p endonuclease that cleaves branched DNA; involved in recombination, DNA repair, and joint molecule formation/resolution during meiotic recombination; phosphorylation of the non-catalytic subunit Mms4p by Cdc28	0.344809		0.218946	-0.292681		0.178692	-0.150374		0.901765
PAS_chr1-1_0387	hypothetical protein	-0.0647434		1	-0.292681		0.180996	-0.520987	***	0.000211767
PGM3	Phosphoribomutase; catalyzes interconversion of ribose-1-phosphate and ribose-5-phosphate; has some phosphoglucomutase activity but primary activity in vivo is phosphoribomutase; contributes to ribose recycling in the pentose phosphate pathway; transcript	-0.0940564		1	0.893562	***	5.89352e-05	0.651847	***	0.000530112
FMP21	Putative protein of unknown function; the authentic, non-tagged protein is detected in highly purified mitochondria in high-throughput studies	-0.0145369		1	-0.292565		0.186362	0.618533	***	6.71184e-05
HEM2	Aminolevulinate dehydratase, a homo-octameric enzyme, catalyzes the conversion of 5-aminolevulinate to porphobilinogen, the second step in heme biosynthesis; enzymatic activity is zinc-dependent; localizes to the cytoplasm and nucleus	-0.249427		1	-0.29209		0.561162	-0.479424	**	0.0273251
RPC17	RNA polymerase III subunit C17; physically interacts with C31, C11, and TFIIIB70; may be involved in the recruitment of pol III by the preinitiation complex; protein abundance increases in response to DNA replication stress; relocalizes to the cytosol in	-0.00378369		1	-0.291781		1	-0.98054	***	1.44583e-06
PAS_chr4_0141	RNA binding protein, component of the U1 snRNP protein	0.144467		1	-0.291428	*	0.089429	-0.503324	***	0.00276919
LSP1	Primary component of eisosomes, which are large immobile patch structures at the cell cortex associated with endocytosis, along with Pil1p and Sur7p; null mutants show activation of Pkc1p/Ypk1p stress resistance pathways; member of the BAR domain family	0.414833		1	-0.291315		1	1.66429	***	2.11384e-06
PAS_chr2-1_0335	hypothetical protein	-0.0103629		1	-0.291272		0.837392	0.292251		0.243964
MDL1	Mitochondrial inner membrane half-type ATP-binding cassette (ABC) transporter, mediates export of peptides generated upon proteolysis of mitochondrial proteins, plays a role in the regulation of cellular resistance to oxidative stress	0.0361502		1	-0.291066		0.23942	-0.477422	***	0.00182021
PAS_chr1-1_0137	Sen15 protein;tRNA-intron endonuclease catalytic domain-like	-0.319438	*	0.0742243	-0.290791		0.139498	-0.892886	***	8.38533e-05
PAS_chr1-3_0280	Rare lipoprotein A (RlpA)-like double-psi beta-barr;Barwin-like endoglucanases	-0.248073		0.400058	-0.290606		0.322059	-0.777735	***	9.63244e-06
TRM5	tRNA(m(1)G37)methyltransferase, methylates a tRNA base adjacent to the anticodon that has a role in prevention of frameshifting; highly conserved across Archaea, Bacteria, and Eukarya	-0.173736		1	-0.290524		0.583332	-0.914973	***	8.71705e-06
SLM1	Phosphoinositide PI4,5P(2) binding protein, forms a complex with Slm2p; acts downstream of Mss4p in a pathway regulating actin cytoskeleton organization in response to stress; phosphorylated by the TORC2 complex; protein abundance increases in response to	-0.250825		0.227439	-0.29033	*	0.0875238	-0.398539	***	0.00101246
PAS_chr4_0417	DnaJ domain;Chaperone J-domain	0.244522		0.394444	-0.0495009		1	1.04049	***	0.000554486
PAS_chr3_0014	Putative dihydrokaempferol 4-reductase	-0.314614	**	0.0314995	-0.289807		0.213881	-0.621989	***	0.000836948
DHH1	Cytoplasmic DExD/H-box helicase, stimulates mRNA decapping; coordinates distinct steps in mRNA function and decay, interacts with both the decapping and deadenylase complexes, may have a role in mRNA export and translation; C-terminus of Dhh1p interacts w	0.112303		1	0.223653		0.932742	0.926548	***	1.589e-06
CDC37	Essential Hsp90p co-chaperone; necessary for passage through the START phase of the cell cycle; stabilizes protein kinase nascent chains and participates along with Hsp90p in their folding	-0.0122782		1	-0.289674	**	0.0486198	-0.315303	**	0.0323512
DCD1	Deoxycytidine monophosphate (dCMP) deaminase; involved in dUMP and dTMP biosynthesis; expression is NOT cell cycle regulated	0.0694139		1	-0.289615		0.24982	-0.673523	***	0.00057816
CFT1	RNA-binding subunit of the mRNA cleavage and polyadenylation factor; involved in poly(A) site recognition and required for both pre-mRNA cleavage and polyadenylation, 51% sequence similarity with mammalian AAUAA-binding subunit of CPSF	-0.15992		1	-0.289472		0.388203	-0.583075	***	0.000200872
PAS_chr3_1217	hypothetical protein	0.158487		0.606444	-0.289425		0.297086	0.185216		0.439828
EIS1	Component of the eisosome required for proper eisosome assembly; similar to Uso1p; authentic, non-tagged protein is detected in a phosphorylated state in highly purified mitochondria in high-throughput studies; protein increases in abundance and relocaliz	0.344342		0.930068	-0.289179		1	1.51982	***	1.14529e-07
ASP3-1	Cell-wall L-asparaginase II involved in asparagine catabolism; expression induced during nitrogen starvation; ORF contains a short non-coding RNA that enhances expression of full-length gene; likely arose in via horizontal gene transfer from the wine yeas	-0.0970598		1	-0.468245		0.23787	-0.48804		0.162451
RPS1B	Ribosomal protein 10 (rp10) of the small (40S) subunit; homologous to mammalian ribosomal protein S3A, no bacterial homolog; RPS1B has a paralog, RPS1A, that arose from the whole genome duplication	-0.194564		1	-0.289175		0.212454	-1.70303	***	1.56312e-08
GCN2	Protein kinase, phosphorylates the alpha-subunit of translation initiation factor eIF2 (Sui2p) in response to starvation; activated by uncharged tRNAs and the Gcn1p-Gcn20p complex; contributes to DNA damage checkpoint control	0.0602079		1	0.208789		0.766029	-0.0964801		1
SEO1-1	Putative permease, member of the allantoate transporter subfamily of the major facilitator superfamily; mutation confers resistance to ethionine sulfoxide	-0.177311		0.649616	-0.288834		0.862768	0.266382	*	0.0589225
NHP2	Nuclear protein related to mammalian high mobility group (HMG) proteins, essential for function of H/ACA-type snoRNPs, which are involved in 18S rRNA processing	-0.248224		1	-0.288677		1	-2.26518	***	1.11272e-09
RPC34	RNA polymerase III subunit C34; interacts with TFIIIB70 and is a key determinant in pol III recruitment by the preinitiation complex	-0.169901		1	-0.28865		0.267932	-0.896396	***	0.000247496
OCA2	Putative protein with similarity to predicted tyrosine phosphatases Oca1p and Siw14p; green fluorescent protein (GFP)-fusion protein localizes to the cytoplasm; YNL056W is not an essential gene	-0.0755965		1	-0.288605		0.504742	1.23851	***	4.1864e-06
TFG2	TFIIF (Transcription Factor II) middle subunit; involved in both transcription initiation and elongation of RNA polymerase II; homologous to human RAP30	-0.105643		1	0.11905		1	0.449069	***	0.000731525
RAD18	E3 ubiquitin ligase; forms heterodimer with Rad6p to monoubiquitinate PCNA-K164; heterodimer binds single-stranded DNA and has single-stranded DNA dependent ATPase activity; required for postreplication repair; SUMO-targeted ubiquitin ligase (STUbl) that	0.0302703		1	-0.288238		0.305286	0.677892	***	0.000627238
TAF3	TFIID subunit (47 kDa), involved in promoter binding and RNA polymerase II transcription initiation	-0.0844584		1	-0.288143		0.101421	-0.17182		0.382401
YFH7	Putative kinase with similarity to the phosphoribulokinase/uridine kinase/bacterial pantothenate kinase (PRK/URK/PANK) subfamily of P-loop kinases	0.0270526		1	-0.28812		1	-0.543656	***	0.00677073
MRPL19	Mitochondrial ribosomal protein of the large subunit	-0.096359		1	-0.288101		0.997697	-0.777896	***	0.00456969
RRT2	Protein required for last step of diphthamide biosynthesis; deletion leads to resistance to sordarin and accumulation of diphthine; WD40 domain-containing protein involved in endosomal recycling; forms a complex with Rtt10p that functions in the retromer-	0.124224		1	-0.287682		0.572635	-0.337414	*	0.0913507
PEF1	Penta-EF-hand protein required for polar bud growth and cell wall abscission; binds calcium and zinc with different affinity; localizes to bud site in G1, bud neck in G2; binds to Sec31p and modulates COPII coat assembly	0.0607632		1	-0.287323	*	0.0587839	0.274512	**	0.0448835
MGM1	Mitochondrial GTPase, present in complex with Ugo1p and Fzo1p; required for mitochondrial morphology, fusion, and genome maintenance; exists as long and short form with different distributions; ratio of long to short forms is regulated by Psd1p; homolog o	-0.0233432		1	-0.287109		1	-0.616477	***	0.00616448
PAS_chr1-3_0196	Unknown (not annotated in NCBI_no uniprot_ID)	-0.0281335		1	-0.28702		1	-0.364242		0.542228
RRS1	Essential protein that binds ribosomal protein L11; required for nuclear export of the 60S pre-ribosomal subunit during ribosome biogenesis; localizes to the nucleolus and in foci along nuclear periphery; cooperates with Ebp2p and Mps3p to mediate telomer	-0.0897084		1	-0.286957		1	-2.33791	***	3.32996e-08
PAS_chr4_0938	RNA helicase;P-loop containing nucleoside triphosphate hydrolase	-0.146833		1	-0.286939		0.414191	-0.34702	**	0.0405415
SNF8	Component of the ESCRT-II complex, which is involved in ubiquitin-dependent sorting of proteins into the endosome; appears to be functionally related to SNF7; involved in glucose derepression	-0.00486498		1	-0.286798		0.508931	0.417526	***	0.00917839
PAS_chr1-4_0652	Fungal specific transcription factor domain;Zn2/Cys6 DNA-binding domain	-0.352545		0.289304	0.115487		1	-0.123627		1
PSK2	PAS-domain containing serine/threonine protein kinase; regulates sugar flux and translation in response to an unknown metabolite by phosphorylating Ugp1p and Gsy2p (sugar flux) and Caf20p, Tif11p and Sro9p (translation); PSK2 has a paralog, PSK1, that aro	-0.0758591		1	0.249858		0.430655	0.0213041		1
CHO1	Phosphatidylserine synthase, functions in phospholipid biosynthesis; catalyzes the reaction CDP-diaclyglycerol + L-serine = CMP + L-1-phosphatidylserine, transcriptionally repressed by myo-inositol and choline	-0.236311		0.969802	-0.118723		1	-0.785116	***	4.96117e-05
MRS2	Mitochondrial inner membrane Mg(2+) channel, required for maintenance of intramitochondrial Mg(2+) concentrations at the correct level to support splicing of group II introns	-0.0177956		1	-0.286415		0.87438	-0.874441	***	2.42276e-06
HLJ1	Co-chaperone for Hsp40p, anchored in the ER membrane; with its homolog Ydj1p promotes ER-associated protein degradation (ERAD) of integral membrane substrates; similar to E. coli DnaJ	0.0358364		1	0.0319932		1	0.840722	***	1.12922e-05
RSC9	Component of the RSC chromatin remodeling complex; DNA-binding protein involved in the synthesis of rRNA and in transcriptional repression and activation of genes regulated by the Target of Rapamycin (TOR) pathway	0.113787		1	0.104716		1	-0.38107	***	0.00812558
YOR111W	Putative protein of unknown function	-0.206529		1	-0.286218		0.333596	0.406346	**	0.04046
CBF5	Pseudouridine synthase catalytic subunit of box H/ACA small nucleolar ribonucleoprotein particles (snoRNPs), acts on both large and small rRNAs and on snRNA U2; mutations in human ortholog dyskerin cause the disorder dyskeratosis congenita	-0.279409		0.214136	-0.286202		0.11891	-1.88436	***	1.02705e-06
RPO41	Mitochondrial RNA polymerase; single subunit enzyme similar to those of T3 and T7 bacteriophages; requires a specificity subunit encoded by MTF1 for promoter recognition; Mtf1p interacts with and stabilizes the Rpo41p-promoter complex, enhancing DNA bendi	-0.0693454		1	-0.285969		0.429705	-1.62739	***	1.32854e-06
RPL17B	Ribosomal 60S subunit protein L17B; homologous to mammalian ribosomal protein L17 and bacterial L22; RPL17B has a paralog, RPL17A, that arose from the whole genome duplication	-0.214015		1	-0.285705		0.190834	-1.58375	***	2.54918e-09
KIN3	Nonessential serine/threonine protein kinase; possible role in DNA damage response	0.396232		0.26897	-0.285636		0.15555	0.659186	***	0.00107213
DJP1	Cytosolic J-domain-containing protein, required for peroxisomal protein import and involved in peroxisome assembly, homologous to E. coli DnaJ	0.0503857		1	0.392644	***	0.00736294	1.11061	***	9.96925e-08
PAS_chr3_1245	PWWP domain; Tudor/PWWP/MBT	0.0440262		1	-0.284821	**	0.0478578	0.00936926		1
RPS3	Protein component of the small (40S) ribosomal subunit, has apurinic/apyrimidinic (AP) endonuclease activity; essential for viability; homologous to mammalian ribosomal protein S3 and bacterial S3	-0.166681		1	-0.284733		0.98386	-1.51404	***	1.24503e-05
SIS1	Type II HSP40 co-chaperone that interacts with the HSP70 protein Ssa1p; not functionally redundant with Ydj1p due to due to substrate specificity; has similarity to bacterial DnaJ proteins; protein abundance increases in response to DNA replication stress	0.0259484		1	0.759142	**	0.0400164	0.988655	***	2.08732e-05
ESF2	Essential nucleolar protein involved in pre-18S rRNA processing; binds to RNA and stimulates ATPase activity of Dbp8; involved in assembly of the small subunit (SSU) processome	-0.19842		1	-0.284495		0.445989	-0.159486		1
PAS_FragB_0055	Ubiquitin-conjugating enzyme	-0.235709		0.693286	-0.284379		0.488463	-0.704682	***	0.00104205
PAS_chr1-1_0012	TFIID subunit (19 kDa), involved in RNA polymerase II transcription initiation	-0.0599466		1	-0.28347		0.253212	0.353577	**	0.0245523
HYM1	Component of the RAM signaling network that is involved in regulation of Ace2p activity and cellular morphogenesis, interacts with Kic1p and Sog2p, localizes to sites of polarized growth during budding and during the mating response	0.0258906		1	-0.283259		1	0.136675		1
RPL11B	Ribosomal 60S subunit protein L11B; expressed at half the level of Rpl11Ap; involved in ribosomal assembly; depletion causes degradation of 60S proteins and RNA; homologous to mammalian ribosomal protein L11 and bacterial L5; RPL11B has a paralog, RPL11A,	-0.0851178		1	-0.28305		1	-1.60128	***	0.000711315
TIM22	Essential core component of the mitochondrial TIM22 complex involved in insertion of polytopic proteins into the inner membrane; forms the channel through which proteins are imported	-0.0982477		1	-0.282575		1	-1.45804	***	2.72993e-07
SCS3	Protein required for inositol prototrophy; required for normal ER membrane biosynthesis; ortholog of the FIT family of proteins involved in triglyceride droplet biosynthesis and homologous to human FIT2; disputed role in the synthesis of inositol phosphol	-0.124806		1	0.117104		1	-0.804985	***	0.00749108
PSR1	Plasma membrane associated protein phosphatase; involved in the general stress response; required along with binding partner Whi2p for full activation of STRE-mediated gene expression, possibly through dephosphorylation of Msn2p; PSR1 has a paralog, PSR2,	0.00350287		1	-0.282432	*	0.0782094	-0.334263	***	0.00219985
RPC37	RNA polymerase III subunit C37	-0.181801		1	-0.282365		0.158763	-0.730619	***	7.25978e-06
ERJ5	Type I membrane protein with a J domain is required to preserve the folding capacity of the endoplasmic reticulum; loss of the non-essential ERJ5 gene leads to a constitutively induced unfolded protein response	-0.180055		0.94213	-0.480881	***	0.0031249	-1.31882	***	1.14775e-07
PAS_chr4_0663	hypothetical protein	-0.138716		1	-0.282153		0.80664	1.79344	***	6.63878e-09
MDJ1	Co-chaperone that stimulates the ATPase activity of the HSP70 protein Ssc1p; involved in protein folding/refolding in the mitochodrial matrix; required for proteolysis of misfolded proteins; member of the HSP40 (DnaJ) family of chaperones	-0.427356		0.139181	-0.445962	*	0.0996058	-1.34453	***	1.9751e-05
YDL119C	Putative mitochondrial transport protein; GFP-fusion protein is induced in response to the DNA-damaging agent MMS; the authentic, non-tagged protein is detected in purified mitochondria	-0.283448		0.999959	-0.28155		0.772485	0.466927	*	0.0567049
PAS_chr1-1_0162	Putative zinc-finger of transcription factor II; WD40 repeat-like	0.299725	**	0.0227802	0.10223		1	-0.347432	***	0.000897596
CDC123	Protein involved in nutritional control of the cell cycle; regulates abundance of the translation initiation factor eIF2; ortholog of human D123 protein	0.162535		0.781694	0.256006	*	0.0737162	0.188813		0.299406
ADP1	Putative ATP-dependent permease of the ABC transporter family of proteins	-0.0393624		1	-0.281194		0.125779	-0.412859	**	0.019926
ZUO1	Ribosome-associated chaperone, functions in ribosome biogenesis and, in partnership with Ssz1p and SSb1/2, as a chaperone for nascent polypeptide chains; contains a DnaJ domain and functions as a J-protein partner for Ssb1p and Ssb2p	-0.28153		1	-0.267646		0.98386	-0.91585	***	0.000422964
ILS1	Cytoplasmic isoleucine-tRNA synthetase, target of the G1-specific inhibitor reveromycin A	-0.491779	**	0.0235464	-0.28104		1	-2.2052	***	2.87622e-09
GTR2	Putative GTP binding protein that negatively regulates Ran/Tc4 GTPase cycle; activates transcription; subunit of EGO and GSE complexes; required for sorting of Gap1p; localizes to cytoplasm and to chromatin; homolog of human RagC and RagD	-0.0740593		1	-0.281035		0.178439	-0.157998		0.62818
CBC2	Small subunit of the heterodimeric cap binding complex that also contains Sto1p, component of the spliceosomal commitment complex; interacts with Npl3p, possibly to package mRNA for export from the nucleus; contains an RNA-binding motif	-0.138344		1	-0.280895		0.101901	0.509438	***	0.000372074
RPL34A	Ribosomal 60S subunit protein L34A; homologous to mammalian ribosomal protein L34, no bacterial homolog; RPL34A has a paralog, RPL34B, that arose from the whole genome duplication	-0.185984		1	-0.280717		0.173125	-1.54525	***	2.44201e-09
PAS_chr4_0607	Putative protein of unknown function, conserved in fungi (Komagataella pastoris GS115) ;partially overlaps the dubious genes YPR169W-A, YPR170W-A and YRP170C	-0.036062		1	-0.280675		0.390757	-0.0720851		1
SIT4	Type 2A-related serine-threonine phosphatase that functions in the G1/S transition of the mitotic cycle; cytoplasmic and nuclear protein that modulates functions mediated by Pkc1p including cell wall and actin cytoskeleton organization	-0.151807		0.718001	-0.280504	*	0.0843817	-0.104219		1
MAP2	Methionine aminopeptidase, catalyzes the cotranslational removal of N-terminal methionine from nascent polypeptides; function is partially redundant with that of Map1p	-0.119509		0.845802	0.0648684		1	0.403878	***	0.000300431
PAS_chr1-4_0587	P-loop containing nucleoside triphosphate hydrolase	0.125493		1	-0.279956		0.632147	0.0485237		1
PRP2	RNA-dependent ATPase in the DEAH-box family, required for activation of the spliceosome before the first transesterification step in RNA splicing; orthologous to human protein DHX16	-0.075481		1	-0.279877		0.710573	-0.169937		0.556218
CDC31	Calcium-binding component of the spindle pole body (SPB) half-bridge, required for SPB duplication in mitosis and meiosis II; homolog of mammalian centrin; binds multiubiquitinated proteins and is involved in proteasomal protein degradation	0.192024		0.363095	-0.278581		0.151122	-0.0654517		1
JJJ1	Co-chaperone that stimulates the ATPase activity of Ssa1p, required for a late step of ribosome biogenesis; associated with the cytosolic large ribosomal subunit; contains a J-domain; mutation causes defects in fluid-phase endocytosis	-0.115328		1	-0.136826		1	-1.85467	***	4.80334e-09
PAS_chr1-4_0582	hypothetical protein	0.579522		0.592751	-0.278382		1	0.594364		0.519173
RPL9A	Ribosomal 60S subunit protein L9A; homologous to mammalian ribosomal protein L9 and bacterial L6; RPL9A has a paralog, RPL9B, that arose from a single-locus duplication	-0.188526		1	-0.278256		1	-1.49562	***	0.000676011
YKR070W-1	Putative protein of unknown function; the authentic, non-tagged protein is detected in highly purified mitochondria in high-throughput studies	-0.169029		0.977686	-0.277411		0.228514	-0.0321092		1
RPM2	Protein subunit of mitochondrial RNase P, has roles in nuclear transcription, cytoplasmic and mitochondrial RNA processing, and mitochondrial translation; distributed to mitochondria, cytoplasmic processing bodies, and the nucleus	0.32985		1	0.340806		0.243482	0.0198313		1
HIS1	ATP phosphoribosyltransferase, a hexameric enzyme, catalyzes the first step in histidine biosynthesis; mutations cause histidine auxotrophy and sensitivity to Cu, Co, and Ni salts; transcription is regulated by general amino acid control	-0.333723		1	-0.462916		0.96066	-1.96712	***	5.1163e-09
PAS_chr1-3_0205	hypothetical protein	0.361937		0.236123	-0.277048		0.374985	0.679138	***	0.00147923
PAS_chr3_0153	Not annotated in NCBI; conserved domain AFG1-like ATPase; homolog in DSMZ strain: PIPA00900	-0.485292		0.360984	-0.276862		1	-0.646549	**	0.0144596
PAS_chr3_1239	Origin recognition complex subunit 6 (ORC6)	0.241021		0.284578	-0.276853		0.174497	-0.622509	**	0.0235651
GRX2	Cytoplasmic glutaredoxin; thioltransferase, glutathione-dependent disulfide oxidoreductase involved in maintaining redox state of target proteins, also exhibits glutathione peroxidase activity, expression induced in response to stress; GRX2 has a paralog,	0.11555		1	1.61704	***	1.69919e-08	0.818554	***	0.000650091
APN2	Class II abasic (AP) endonuclease involved in repair of DNA damage; homolog of human HAP1 and E. coli exoIII	-0.187697		1	-0.276721		0.848239	-0.923679	***	4.93971e-05
BSC5	Protein of unknown function; shows homology with N-terminal end of Bul1p; ORF exhibits genomic organization compatible with a translational readthrough-dependent mode of expression; readthrough expression includes YNR068C and the locus for this readthroug	-0.307622		1	0.398733		0.478774	-0.357412		0.593739
SEE1	Probable lysine methyltransferase involved in the dimethylation of eEF1A (Tef1p/Tef2p); sequence similarity to S-adenosylmethionine-dependent methyltransferases of the seven beta-strand family; role in vesicular transport	-0.109374		1	-0.276237		0.246693	-0.290387		0.119319
YOR223W	Subunit of the DSC ubiquitin ligase complex; protein of unknown function that localizes to the ER and vacuole lumen; overexpression affects endocytic protein trafficking; ortholog of fission yeast dsc3	-0.162142		1	-0.275931		1	0.599393	***	0.00105356
MRPS17	Mitochondrial ribosomal protein of the small subunit	-0.131705		1	-0.275832		1	-1.80992	***	1.50423e-06
PAS_chr1-4_0373	SAC3/GANP/Nin1/mts3/eIF-3 p25 family	-0.231461		0.481964	-0.27581		0.136402	-1.21711	***	1.13924e-07
SCH9	AGC family protein kinase; functional ortholog of mammalian S6 kinase; phosphorylated by Tor1p and required for TORC1-mediated regulation of ribosome biogenesis, translation initiation, and entry into G0 phase; involved in transactivation of osmostress-re	0.279756	**	0.0290592	0.424408	***	0.00829104	-0.446404	***	0.00180184
KTI12	Protein that plays a role, with Elongator complex, in modification of wobble nucleosides in tRNA; involved in sensitivity to G1 arrest induced by zymocin; interacts with chromatin throughout the genome; also interacts with Cdc19p	-0.214408		0.683564	-0.275563	*	0.0970761	-1.00468	***	9.53879e-07
RPL35B	Ribosomal 60S subunit protein L35B; homologous to mammalian ribosomal protein L35 and bacterial L29; RPL35B has a paralog, RPL35A, that arose from the whole genome duplication	-0.161148		1	-0.275371		0.313764	-1.22526	***	2.55151e-07
RSN1	Membrane protein of unknown function; overexpression suppresses NaCl sensitivity of sro7 mutant cells by restoring sodium pump (Ena1p) localization to the plasma membrane	-0.30093		0.140467	-0.275286		0.180025	-0.567836	***	0.00066191
TAE2	Component of the ribosome quality control complex (RQC); RQC (Rqc1p-Rkr1p-Tae2p-Cdc48p-Npl4p-Ufd1p) is a ribosome-bound complex required for the degradation of polypeptides arising from stalled translation involved in protein translation; monitors transla	-0.0261527		1	0.488848	**	0.0288501	-0.0633789		1
PAS_chr2-1_0777	Mitochondrial tRNA pseudouridine synthase involved in pseudouridylation of mitochondrial tRNAs	0.0878799		1	-0.274896		0.763456	0.989272	***	0.00135047
CAJ1	Nuclear type II J heat shock protein of the E. coli dnaJ family, contains a leucine zipper-like motif, binds to non-native substrates for presentation to Ssa3p, may function during protein translocation, assembly and disassembly	-0.137638		1	0.118233		1	-0.900449	***	1.90523e-06
PAS_chr2-2_0395	hypothetical protein	-0.415035	**	0.0101957	-0.274855		1	-1.17552	***	1.51672e-08
TAD2	Subunit of tRNA-specific adenosine-34 deaminase, forms a heterodimer with Tad3p that converts adenosine to inosine at the wobble position of several tRNAs	-0.0058074		1	-0.274551		0.582971	-0.393555	***	0.00941485
PAS_chr3_1227	Glutaredoxin-like domain (DUF836);Thioredoxin-like	0.147294		0.705246	-0.27438		0.130111	0.383767	***	0.00462148
PAS_chr2-1_0598	Competence-damaged protein;CinA-like	-0.188412		0.891021	-0.274352		0.412003	-0.0453033		1
SCS2	Integral ER membrane protein, regulates phospholipid metabolism; one of 6 proteins (Ist2p, Scs2p, Scs22p, Tcb1p, Tcb2p, Tcb3p) that connect ER to the plasma membrane (PM) and regulate PI4P levels by controlling access of Sac1p phosphatase to its substrate	-0.0602166		1	-0.274175	**	0.040813	-0.279214	**	0.0104211
PAS_chr3_0358	hypothetical protein	-0.254352		1	-0.274052		0.675048	-1.14743	***	2.75116e-06
FUR1	Uracil phosphoribosyltransferase, synthesizes UMP from uracil; involved in the pyrimidine salvage pathway	0.0127048		1	-0.27397		0.287705	1.73378	***	5.89572e-09
SEC72	Non-essential subunit of Sec63 complex (Sec63p, Sec62p, Sec66p and Sec72p); with Sec61 complex, Kar2p/BiP and Lhs1p forms a channel competent for SRP-dependent and post-translational SRP-independent protein targeting and import into the ER	-0.019409		1	-0.429776	**	0.0361623	-0.508752	***	0.000207078
RXT2	Subunit of the histone deacetylase Rpd3L complex; possibly involved in cell fusion and invasive growth; relocalizes to the cytosol in response to hypoxia	0.0774089		1	-0.273555	*	0.066978	0.216245	*	0.0819539
RPL23A	Ribosomal 60S subunit protein L23A; homologous to mammalian ribosomal protein L23 and bacterial L14; RPL23A has a paralog, RPL23B, that arose from the whole genome duplication	-0.0835247		1	-0.27299		0.163584	-0.809842	***	3.52888e-05
DLD2	D-lactate dehydrogenase, located in the mitochondrial matrix	-0.380608	*	0.0843451	-0.272861		0.359062	-1.53315	***	1.45571e-07
PAS_chr3_0289	Domain of unknown function DUF	-0.255128		0.672685	-0.272153		0.275481	-0.0222206		1
PPA2	Mitochondrial inorganic pyrophosphatase, required for mitochondrial function and possibly involved in energy generation from inorganic pyrophosphate	-0.0550239		1	-0.272092		1	0.290446		0.756689
ENT1	Epsin-like protein involved in endocytosis and actin patch assembly; functionally redundant with Ent2p; binds clathrin via a clathrin-binding domain motif at C-terminus; relocalizes from bud neck to cytoplasm upon DNA replication stress; ENT1 has a paralo	0.213333		0.503055	-0.272		0.163303	0.614517	***	0.000179214
PAS_chr1-3_0305	Uncharacterized protein family UPF0029;Ribosomal protein S5 domain 2-like	-0.22488		0.109958	-0.271844		0.695007	0.274947	**	0.0108281
PAS_chr3_0847	Uncharacterized ACR, COG1565;S-adenosyl-L-methionine-dependent methyltransferase	0.0041785		1	-0.271749		0.156327	-0.494354	***	0.00670025
PAS_chr4_0921	Voltage gated chloride channel;Clc chloride channel	-0.166943		0.901005	-0.271508		0.752967	-0.619452	**	0.048859
DPH1	Protein required, along with Dph2p, Kti11p, Jjj3p, and Dph5p, for synthesis of diphthamide, which is a modified histidine residue of translation elongation factor 2 (Eft1p or Eft2p); may act in a complex with Dph2p and Kti11p	0.2181		1	0.62701	***	0.0080055	-0.121711		1
PAS_chr2-1_0077	Asparaginase;N-terminal nucleophile aminohydrolases (Ntn hydrola	-0.113849		1	-0.27128		0.435526	-0.108648		1
ECM3	Non-essential protein of unknown function; involved in signal transduction and the genotoxic response; induced rapidly in response to treatment with 8-methoxypsoralen and UVA irradiation; relocalizes from ER to cytoplasm upon DNA replication stress; ECM3	-0.0782713		1	-0.271131		0.217247	0.46034	***	0.00150633
NSP1	FG-nucleoporin component of central core of the nuclear pore complex (NPC); also part of the NPC nuclear basket; contributes directly to nucleocytoplasmic transport and maintenance of the NPC permeability barrier; found in stable complex with Nup82p, Gle2	-0.0322685		1	-0.271054		0.165593	-0.32934	**	0.0150962
PAS_chr1-3_0085	GYF domain;GYF domain	-0.172357		1	-0.270913		0.793561	-0.139715		1
THR4	Threonine synthase, conserved protein that catalyzes formation of threonine from O-phosphohomoserine; expression is regulated by the GCN4-mediated general amino acid control pathway	-0.354029	**	0.0351253	-0.455359	**	0.0150602	-0.726558	***	7.09424e-05
CYC8	General transcriptional co-repressor, acts together with Tup1p; also acts as part of a transcriptional co-activator complex that recruits the SWI/SNF and SAGA complexes to promoters; can form the prion [OCT+]	0.141113		1	0.096244		1	-0.335087	**	0.0140899
RPS0B	Protein component of the small (40S) ribosomal subunit; RPS0B has a paralog, RPS0A, that arose from the whole genome duplication; required for maturation of 18S rRNA along with Rps0Ap; deletion of either RPS0 gene reduces growth rate, deletion of both gen	-0.0982915		1	-0.270434		0.752693	-1.29808	***	7.77368e-06
DOT6	Protein involved in rRNA and ribosome biogenesis; binds polymerase A and C motif; subunit of the RPD3L histone deacetylase complex; has chromatin specific SANT domain; involved in telomeric gene silencing and filamentation; DOT6 has a paralog, TOD6, that	0.28301		0.196679	-0.342971	*	0.0710979	1.77383	***	7.13525e-08
FMO1-2	Flavin-containing monooxygenase, localized to the cytoplasmic face of the ER membrane; catalyzes oxidation of biological thiols to maintain the ER redox buffer ratio for correct folding of disulfide-bonded proteins	-0.424362		0.397731	-0.26994		1	-1.04574	***	8.33468e-05
SAP190	Protein that forms a complex with the Sit4p protein phosphatase; required for Sit4p function; member of a family of similar proteins including Sap4p, Sap155p, and Sap185p; SAP190 has a paralog, SAP185, that arose from the whole genome duplication	-0.0573551		1	-0.269679	**	0.0415651	0.634719	***	2.45864e-05
IMG1	Mitochondrial ribosomal protein of the large subunit, required for respiration and for maintenance of the mitochondrial genome	-0.197517		1	-0.269544		1	-1.32401	***	1.30738e-05
PAS_chr2-1_0019	hypothetical protein	-0.00813171		1	-0.269523		1	0.162448		1
SEC62	Essential subunit of Sec63 complex (Sec63p, Sec62p, Sec66p and Sec72p); with Sec61 complex, Kar2p/BiP and Lhs1p forms a channel competent for SRP-dependent and post-translational SRP-independent protein targeting and import into the ER	0.149868		1	-0.078162		1	0.409507	***	0.00721962
GDE1	Glycerophosphocholine (GroPCho) phosphodiesterase; hydrolyzes GroPCho to choline and glycerolphosphate, for use as a phosphate source and as a precursor for phosphocholine synthesis; may interact with ribosomes	0.298096		0.152385	0.733295	***	0.00172165	1.68724	***	1.22038e-08
PAS_chr4_0750	Component of small ribosomal subunit (SSU) processosome that contains U3 snoRNA	-0.269144		1	-0.268963		1	-1.24765	***	9.07426e-08
ABZ1	Para-aminobenzoate (PABA) synthase; has similarity to Escherichia coli PABA synthase components PabA and PabB; required for the synthesis of para-aminobenzoic acid, an important intermediate for folate and ubiquinone Q biosynthesis; protein abundance incr	-0.147087		0.710583	-0.268795		0.915181	-1.00131	***	6.61418e-07
PXL1	Protein that localizes to sites of polarized growth; required for selection and/or maintenance of polarized growth sites, may modulate signaling by the GTPases Cdc42p and Rho1p; contains LIM domains and has similarity to metazoan paxillin; relocalizes fro	0.169727		0.772077	-0.268538		0.335662	-0.944385	***	1.59657e-06
FCP1	Carboxy-terminal domain (CTD) phosphatase; essential for dephosphorylation of the repeated C-terminal domain of the RNA polymerase II large subunit (Rpo21p); relocalizes to the cytosol in response to hypoxia	0.213532		1	-0.268527		0.230395	-0.135217		1
PAS_chr3_0494	hypothetical protein	0.378313		0.202815	-0.268167		0.948291	-0.419973	***	0.00644897
VPS72	Htz1p-binding component of the SWR1 complex; exchanges histone variant H2AZ (Htz1p) for chromatin-bound histone H2A; may function as a lock that prevents removal of H2AZ from nucleosomes; required for vacuolar protein sorting	-0.0429579		1	-0.267942	*	0.0722385	0.0302013		1
HMT1	Nuclear SAM-dependent mono- and asymmetric arginine dimethylating methyltransferase that modifies hnRNPs, including Npl3p and Hrp1p, affecting their activity and nuclear export; methylates U1 snRNP protein Snp1p and ribosomal protein Rps2p; interacts gene	-0.0295368		1	-0.267907		0.855628	-1.74068	***	2.55019e-08
YDJ1	Type I HSP40 co-chaperone; involved in regulation of HSP90 and HSP70 functions; critical for determining cell size at Start as a function of growth rate; involved in protein translocation across membranes; member of the DnaJ family	-0.249864		1	0.321692	*	0.0572562	-1.13028	***	2.49957e-06
PAS_chr3_0785	Protein of unknown function (DUF2702)	-0.215393		1	-0.267694		1	-0.783369	***	0.000847066
MDJ2	Constituent of the mitochondrial import motor associated with the presequence translocase; function overlaps with that of Pam18p; stimulates the ATPase activity of Ssc1p to drive mitochondrial import; contains a J domain	-0.147774		1	-0.403644	*	0.0556729	0.303793		0.149323
BUD16	Putative pyridoxal kinase, a key enzyme involved in pyridoxal 5'-phosphate synthesis, the active form of vitamin B6; required for genome integrity; involved in bud-site selection; similarity to yeast BUD17 and human pyridoxal kinase (PDXK)	-0.156396		1	-0.26754		1	-0.803775	***	2.66675e-05
HAT2	Subunit of the Hat1p-Hat2p histone acetyltransferase complex; required for high affinity binding of the complex to free histone H4, thereby enhancing Hat1p activity; similar to human RbAp46 and 48; has a role in telomeric silencing	-0.0101537		1	-0.26721		0.359795	-0.311213	**	0.0255429
FMP43	Highly conserved subunit of mitochondrial pyruvate carrier; more highly expressed in glucose-containing minimal medium than in lactate-containing medium; expression regulated by osmotic and alkaline stresses; protein abundance increases in response to DNA	0.0809054		1	-0.266825		0.123299	0.553207	***	5.75375e-05
PEP8	Vacuolar protein component of the retromer; forms part of the multimeric membrane-associated retromer complex involved in vacuolar protein sorting along with Vps35p, Vps29p, Vps17p, and Vps5p; essential for endosome-to-Golgi retrograde protein transport;	-0.114203		1	-0.266334		0.285188	-0.302212	*	0.0735309
PAS_chr4_0773	hypothetical protein	0.0782403		1	-0.266146		0.290363	0.339225		0.199617
PHO91	Low-affinity phosphate transporter of the vacuolar membrane; deletion of pho84, pho87, pho89, pho90, and pho91 causes synthetic lethality; transcription independent of Pi and Pho4p activity; overexpression results in vigorous growth	-0.0628634		1	-0.265828		1	-0.22101		0.921581
BCD1	Essential protein required for the accumulation of box C/D snoRNA	0.0330948		1	-0.265622		1	-0.643974	***	0.00382878
PAS_chr3_0444	Protein of unknown function (DUF1749);alpha/beta-Hydrolases	0.291163		1	-0.265517		1	1.45996	***	1.81924e-06
RPS7B	Protein component of the small (40S) ribosomal subunit; interacts with Kti11p; deletion causes hypersensitivity to zymocin; homologous to mammalian ribosomal protein S7, no bacterial homolog; RPS7B has a paralog, RPS7A, that arose from the whole genome du	-0.127138		1	-0.265465		0.285408	-1.88706	***	1.39584e-09
MRPL6	Mitochondrial ribosomal protein of the large subunit	-0.301368		0.961116	-0.265458		1	-1.64377	***	1.91517e-06
DGA1	Diacylglycerol acyltransferase; catalyzes the terminal step of triacylglycerol (TAG) formation, acylates diacylglycerol using acyl-CoA as an acyl donor; Lro1p and Dga1p can O-acylate ceramides; localized to lipid particles	0.0488603		1	-0.26545		0.721122	1.16972	***	1.0358e-06
GIS2	Translational activator for mRNAs with internal ribosome entry sites; associates with polysomes and binds to a specific subset of mRNAs; localizes to RNA processing bodies (P bodies) and to stress granules; may have a role in translation regulation under	0.0170799		1	0.0782355		1	0.764238	***	1.78718e-06
MEX67	Poly(A)RNA binding protein involved in nuclear mRNA export, component of the nuclear pore; ortholog of human TAP	-0.0873685		1	-0.265257		0.472425	-1.18276	***	1.2559e-08
ATP12	Conserved protein required for assembly of alpha and beta subunits into the F1 sector of mitochondrial F1F0 ATP synthase; mutation of human ATP12 reduces active ATP synthase levels and is associated with the disorder ATPAF2 deficiency	-0.0919265		1	-0.265252		0.350172	-0.995453	***	1.69336e-06
HDA1	Putative catalytic subunit of a class II histone deacetylase complex that also contains Hda2p and Hda3p; Hda1p interacts with the Hda2p-Hda3p subcomplex to form an active tetramer; deletion increases histone H2B, H3 and H4 acetylation	0.225864		0.740771	-0.264661		0.106407	-0.115089		0.923854
PAS_chr3_0926	Staphylococcal nuclease homologue;Staphylococcal nuclease	-0.135		1	-0.26459		0.216761	-0.337146	*	0.06796
MSB1	Protein of unknown function; may be involved in positive regulation of 1,3-beta-glucan synthesis and the Pkc1p-MAPK pathway; multicopy suppressor of temperature-sensitive mutations in CDC24 and CDC42, and of mutations in BEM4; potential Cdc28p substrate;	0.108838		1	-0.264245	*	0.084225	0.716087	***	2.83872e-06
PAS_FragB_0057	Exoribonuclease II, mitochondrial	-0.187041		0.772177	-0.264193		0.263513	-1.03911	***	2.35363e-05
PAS_chr1-3_0132	Cytochrome c oxidase subunit IV;Mitochondrial cytochrome c oxidase subunit IV	-0.314013		1	-0.263969		1	-0.588311		0.198355
YEN1	Holliday junction resolvase; promotes template switching during break-induced replication (BIR), causing non-reciprocal translocations (NRTs); localization is cell-cycle dependent and regulated by Cdc28p phosphorylation; homolog of human GEN1; similar to	-0.0656306		1	-0.26386		0.900496	-0.461212		0.125207
YKR018C	Protein of unknown function; green fluorescent protein (GFP)-fusion protein localizes to the cytoplasm and nucleus; protein abundance increases in response to DNA replication stress; YKR018C has a paralog, IML2, that arose from the whole genome duplicatio	-0.0656989		1	-0.263671		0.552485	-0.519429	**	0.0136639
ARP9	Component of both the SWI/SNF and RSC chromatin remodeling complexes; actin-related protein involved in transcriptional regulation	0.086347		1	0.0899762		1	0.125734		1
PAS_chr3_0724	RNA pseudouridylate synthase;Pseudouridine synthase	-0.180629		1	-0.26327		0.855345	-0.270523		0.232907
PAS_chr1-3_0002	Hypothetical protein_not annotated in NCBI	-0.244962		1	-0.26304		1	-0.651682		0.120318
SRM1	Nucleotide exchange factor for Gsp1p, localizes to the nucleus, required for nucleocytoplasmic trafficking of macromolecules; suppressor of the pheromone response pathway; potentially phosphorylated by Cdc28p	-0.00790101		1	-0.262615		0.156567	-0.582412	***	6.29693e-05
LSM3	Lsm (Like Sm) protein; part of heteroheptameric complexes (Lsm2p-7p and either Lsm1p or 8p): cytoplasmic Lsm1p complex involved in mRNA decay; nuclear Lsm8p complex part of U6 snRNP and possibly involved in processing tRNA, snoRNA, and rRNA; protein incre	-0.00491391		1	-0.262442		0.705922	-0.00499341		1
PAS_chr2-2_0396	Hypothetical protein_not annotated in NCBI	-0.392842		0.287515	-0.262274		0.813328	-0.326419		0.435539
STP22	Component of the ESCRT-I complex, which is involved in ubiquitin-dependent sorting of proteins into the endosome; homologous to the mouse and human Tsg101 tumor susceptibility gene; mutants exhibit a Class E Vps phenotype	0.135624		1	-0.262024		0.143307	0.67507	***	1.38686e-05
SFH5	Non-classical phosphatidylinositol transfer protein (PITP); exhibits PI- but not PC-transfer activity; localizes to the peripheral endoplasmic reticulum, cytosol and microsomes; similar to Sec14p; partially relocalizes to the plasma membrane upon DNA repl	-0.15542		1	-0.74029	***	0.000529437	-0.710154	***	5.22347e-05
PAS_chr3_0720	Unknown (not annotated in NCBI_no uniprot_ID)	-0.183876		0.259366	-0.261838	*	0.060711	0.0426002		1
CBP4	Mitochondrial protein required for assembly of cytochrome bc1 complex; interacts with the Cbp3p-Cbp6p complex and newly synthesized cytochrome b (Cobp) to promote assembly of Cobp into the cytochrome bc1 complex	-0.0682995		1	-0.261326		0.450176	-0.549623	***	0.00147732
PAS_chr4_0995	hypothetical protein	-0.186809		1	-0.261286		1	-0.231624		0.543352
VAS1	Mitochondrial and cytoplasmic valyl-tRNA synthetase	-0.337761		0.186592	-0.261132		0.578804	-1.24254	***	7.69051e-07
JAC1	Specialized J-protein that functions with Hsp70 in Fe-S cluster biogenesis in mitochondria, involved in iron metabolism; contains a J domain typical to J-type chaperones; localizes to the mitochondrial matrix	-0.0586254		1	0.067711		1	1.82437	***	2.28508e-07
TMA22	Protein of unknown function; associates with ribosomes and has a putative RNA binding domain; interacts with Tma20p; similar to human GRAP and human DRP1, which interacts with human Tma20p homolog MCT-1; protein abundance increases in response to DNA repl	-0.194917		1	-0.260615		0.163189	0.195025		0.358967
ABP1	Actin-binding protein of the cortical actin cytoskeleton, important for activation of the Arp2/3 complex that plays a key role actin in cytoskeleton organization; phosphorylation within its PRR (Proline-Rich Region), mediated by Cdc28p and Pho85p, protect	0.0993386		1	-0.260512		0.455053	0.413039	**	0.0310213
FAF1	Protein required for pre-rRNA processing and 40S ribosomal subunit assembly	-0.128209		1	-0.260258		0.286364	-0.960024	***	8.37016e-07
PAS_chr2-2_0485	hypothetical protein	-0.308928		0.912231	-0.259822		1	-0.813557	***	0.00206545
SWC3	Protein of unknown function, component of the SWR1 complex, which exchanges histone variant H2AZ (Htz1p) for chromatin-bound histone H2A; required for formation of nuclear-associated array of smooth endoplasmic reticulum known as karmellae	-0.121552		0.887932	-0.259796	**	0.0377988	-0.00375293		1
CCS1	Copper chaperone for superoxide dismutase Sod1p; involved in oxidative stress protection; Met-X-Cys-X2-Cys motif within the N-terminal portion is involved in insertion of copper into Sod1p under conditions of copper deprivation; protein abundance increase	0.00524168		1	0.0545141		1	1.02638	***	0.000154637
HPT1	Dimeric hypoxanthine-guanine phosphoribosyltransferase, catalyzes the transfer of the phosphoribosyl portion of 5-phosphoribosyl-alpha-1-pyrophosphate to a purine base (either guanine or hypoxanthine) to form pyrophosphate and a purine nucleotide (either	0.251461		0.101506	-0.259644	**	0.0445029	0.170189		0.342464
KNS1	Protein kinase involved in negative regulation of PolIII transcription; effector kinase of the TOR signaling pathway and phosphorylates Rpc53p to regulate ribosome and tRNA biosynthesis; member of the LAMMER family of protein kinases, which are serine/thr	0.267767		1	0.32103		1	2.44573	***	6.9146e-10
PAS_chr1-4_0636	Major facilitator superfamily	-0.233577		0.770956	-0.259299		0.813271	-0.547768	***	0.00969803
IDI1	Isopentenyl diphosphate:dimethylallyl diphosphate isomerase (IPP isomerase), catalyzes an essential activation step in the isoprenoid biosynthetic pathway; required for viability	-0.0710405		1	-0.259255		0.178412	-1.02451	***	5.84766e-07
CSR1	Phosphatidylinositol transfer protein; has a potential role in regulating lipid and fatty acid metabolism under heme-depleted conditions; interacts specifically with thioredoxin peroxidase; may have a role in oxidative stress resistance; protein abundance	0.0560065		1	0.202089		0.847756	-0.596601	***	0.000415113
PAS_chr4_0823	Polyamine oxidase, converts spermine to spermidine	-0.279067		0.442027	-0.258636		0.403414	-1.37616	***	7.73638e-06
RPS4B	Protein component of the small (40S) ribosomal subunit; homologous to mammalian ribosomal protein S4, no bacterial homolog; RPS4B has a paralog, RPS4A, that arose from the whole genome duplication	-0.0822323		1	-0.25849		1	-1.65526	***	0.000301412
AIM45	Putative ortholog of mammalian electron transfer flavoprotein complex subunit ETF-alpha; interacts with frataxin, Yfh1p; null mutant displays elevated frequency of mitochondrial genome loss; may have a role in oxidative stress response	-0.343068	*	0.0575959	-0.258101		0.237205	-0.655611	***	2.65693e-05
YOR022C	Putative carboxylic ester hydrolase; similar to bovine phospholipase A1; the authentic, non-tagged protein is detected in highly purified mitochondria in high-throughput studies	-0.249309		0.129174	-0.258055		0.270046	-0.325065		0.504035
PAM18	Constituent of the import motor (PAM complex) component of the Translocase of the Inner Mitochondrial membrane (TIM23 complex); essential J-protein cochaperone that stimulates Ssc1p ATPase activity to drive import; inhibited by Pam16p	0.0355514		1	-0.466056	**	0.033671	-0.818663	***	9.70349e-06
YAF9	Subunit of both the NuA4 histone H4 acetyltransferase complex and the SWR1 complex, may function to antagonize silencing near telomeres; interacts directly with Swc4p, has homology to human leukemogenic protein AF9, contains a YEATS domain	-0.500801	**	0.0100235	-0.257647		0.361432	-0.683959	***	0.000422488
STE12	Transcription factor that is activated by a MAP kinase signaling cascade, activates genes involved in mating or pseudohyphal/invasive growth pathways; cooperates with Tec1p transcription factor to regulate genes specific for invasive growth	0.17612		0.763111	0.0760114		1	0.569963	***	0.000269258
PAS_chr4_0652	ER membrane protein involved in a late step of glycosylphosphatidylinositol (GPI) anchor assembly	0.262777	*	0.0750072	0.282007	*	0.0563015	-0.700056	***	2.90832e-06
VRP1	Proline-rich actin-associated protein involved in cytoskeletal organization and cytokinesis; related to mammalian Wiskott-Aldrich syndrome protein (WASP)-interacting protein (WIP)	-0.00783214		1	-0.256508		1	0.432091	*	0.0721398
XDJ1	Chaperone with a role in facilitating mitochondrial protein import; ascomycete-specific member of the DnaJ-like family, closely related to Ydj1p; predicted to be C-terminally prenylated; the authentic, non-tagged protein is detected in highly purified mit	-0.18448		1	-0.147019		1	-1.43969	***	7.18489e-07
PET100	Chaperone that specifically facilitates the assembly of cytochrome c oxidase, integral to the mitochondrial inner membrane; interacts with a subcomplex of subunits VII, VIIa, and VIII (Cox7p, Cox9p, and Cox8p) but not with the holoenzyme	-0.11521		1	-0.256428		1	-0.767556	***	0.000954132
TYW3	tRNA methyltransferase required for synthesis of wybutosine, a modified guanosine found at the 3'-position adjacent to the anticodon of phenylalanine tRNA which supports reading frame maintenance by stabilizing codon-anticodon interactions	-0.274003		0.890682	-0.256289		0.917397	0.856904	***	0.000210861
RPL7A	Ribosomal 60S subunit protein L7A; contains a conserved C-terminal Nucleic acid Binding Domain (NDB2); homologous to mammalian ribosomal protein L7 and bacterial L30; RPL7A has a paralog, RPL7B, that arose from the whole genome duplication	-0.131319		1	-0.256131		0.733347	-2.17818	***	1.11714e-09
PAS_chr2-1_0612	Mitochondrial ATP synthase epsilon chain;Epsilon subunit of mitochondrial F1F0-ATP synthase	0.154402		1	-0.256038		0.822395	-0.241591		0.323109
MTC1	Protein of unknown function that may interact with ribosomes; green fluorescent protein (GFP)-fusion protein localizes to the cytoplasm and to COPI-coated vesicles (early Golgi); mtc1 is synthetically lethal with cdc13-1	0.153128		0.660095	0.0296459		1	1.02235	***	4.01466e-08
PAS_chr3_1071	Translation elongation factor EF-1 gamma	-0.0492152		1	7.00419	***	2.38763e-14	4.51009	***	1.05081e-11
PAS_chr3_0611	Hypothetical protein_not annotated in NCBI	0.0496572		1	-0.255055		1	-0.000954028		1
PAS_chr1-1_0246	SNARE domain;SNARE fusion complex	-0.0183695		1	-0.0433636		1	-0.184866		1
YPT7	Rab family GTPase; GTP-binding protein of the rab family; required for homotypic fusion event in vacuole inheritance, for endosome-endosome fusion; interacts with the cargo selection/retromer complex for retrograde sorting; similar to mammalian Rab7	0.118162		1	0.140514		1	0.894174	***	5.16946e-07
MRPS8	Mitochondrial ribosomal protein of the small subunit	-0.138844		1	-0.254354		1	-0.448137	*	0.0844367
THP3	Protein that forms a complex with Csn12p that is recruited to transcribed genes and may have a role in transcription elongation; possibly involved in splicing based on pre-mRNA accumulation defect for many intron-containing genes	-0.0416355		1	-0.254336		0.379144	-0.579334	***	0.000130989
INO1	Inositol-3-phosphate synthase, involved in synthesis of inositol phosphates and inositol-containing phospholipids; transcription is coregulated with other phospholipid biosynthetic genes by Ino2p and Ino4p, which bind the UASINO DNA element	1.4481	***	0.00239098	-1.54866		0.238352	-1.28906	***	0.00263992
YPT32	Rab family GTPase involved in the exocytic pathway; mediates intra-Golgi traffic or the budding of post-Golgi vesicles from the trans-Golgi; protein abundance increases in response to DNA replication stress; YPT32 has a paralog, YPT31, that arose from the	0.188838		0.453861	0.0944294		1	0.907211	***	2.7214e-06
BRF1	TFIIIB B-related factor, one of three subunits of RNA polymerase III transcription initiation factor TFIIIB, binds TFIIIC and TBP and recruits RNA pol III to promoters, amino-terminal half is homologous to TFIIB	-0.00328368		1	0.0750942		1	-0.098282		1
MUP3	Low affinity methionine permease, similar to Mup1p	-0.293183		1	-0.448322		0.630334	-0.948511	**	0.0275397
SQT1	Protein involved in 60S ribosomal subunit assembly or modification; contains multiple WD repeats; interacts with Qsr1p in a two-hybrid assay; protein abundance increases in response to DNA replication stress	-0.249057		1	-0.253337		0.426438	-1.01468	***	1.3669e-07
COQ5	2-hexaprenyl-6-methoxy-1,4-benzoquinone methyltransferase, involved in ubiquinone (Coenzyme Q) biosynthesis; localizes to the matrix face of the mitochondrial inner membrane in a large complex with other ubiquinone biosynthetic enzymes	-0.496301	**	0.0292801	-0.253335		0.197637	-0.910618	***	7.99725e-06
YTM1	Constituent of 66S pre-ribosomal particles, forms a complex with Nop7p and Erb1p that is required for maturation of the large ribosomal subunit; has seven C-terminal WD repeats	-0.224679		1	-0.253294		1	-2.61521	***	6.03888e-10
PAS_chr2-2_0289	RNA recognition motif. (a.k.a. RRM, RBD, or RNP dom;RNA-binding domain, RBD	0.324511		1	-0.252369		1	1.98029	***	5.68888e-08
YLR063W	Putative S-adenosylmethionine-dependent methyltransferase; green fluorescent protein (GFP)-fusion protein localizes to the cytoplasm; YLR063W is not an essential gene	-0.24754		0.831358	-0.25234		0.977461	-1.1825	***	2.89101e-07
RPL13B	Ribosomal 60S subunit protein L13B; not essential for viability; homologous to mammalian ribosomal protein L13, no bacterial homolog; RPL13B has a paralog, RPL13A, that arose from the whole genome duplication	-0.117477		1	-0.25234		1	-1.34943	***	0.000185885
YPT6	Rab family GTPase, Ras-like GTP binding protein involved in the secretory pathway, required for fusion of endosome-derived vesicles with the late Golgi, maturation of the vacuolar carboxypeptidase Y; has similarity to the human GTPase, Rab6	-0.0886055		1	-0.451275	**	0.0296626	0.225196		0.231282
ROY1	GTPase inhibitor with similarity to F-box proteins; inhibits Ypt52p GTPase activity by preventing Ypt52p from binding GTP; involved in regulating intracellular trafficking; physically interacts with Skp1p	-0.00840792		1	-0.251786		1	-0.426513	*	0.0794339
BUB2	Mitotic exit network regulator, forms GTPase-activating Bfa1p-Bub2p complex that binds Tem1p and spindle pole bodies, blocks cell cycle progression before anaphase in response to spindle and kinetochore damage	0.0286865		1	-0.251709		0.833546	-1.0614	***	3.54745e-06
CLD1	Mitochondrial cardiolipin-specific phospholipase; functions upstream of Taz1p to generate monolyso-cardiolipin; transcription increases upon genotoxic stress; involved in restricting Ty1 transposition; has homology to mammalian CGI-58	-0.177442		0.704159	-0.2513		0.360755	-0.879754	***	4.78008e-06
PAS_chr3_0161	Protein of unknown function (DUF2611)	0.248112		0.10205	-0.251109		0.669054	0.0467018		1
IKI1	Subunit of hexameric RecA-like ATPase Elp456 Elongator subcomplex; which is required for modification of wobble nucleosides in tRNA; iki1 mutations confer resistance to the K. lactis toxin zymocin	-0.27241	*	0.0807117	-0.251079	*	0.0887496	-0.0902781		1
PAS_chr4_0835	Protein required for respiratory growth and stability of the mitochondrial genome; Heme oxygenase-like	-0.187825		0.641024	-0.251032		0.130176	-0.0664186		1
PAS_chr1-1_0400	Sad1 / UNC-like C-terminal	0.0211824		1	-0.250847		0.772944	-0.549725	***	0.00675757
PAS_chr2-2_0300	hypothetical protein	0.0305947		1	-0.250769		0.595097	0.287433		0.396647
SEN1	Presumed helicase and subunit of the Nrd1 complex (Nrd1p-Nab3p-Sen1p); complex interacts with the exosome to mediate 3' end formation of some mRNAs, snRNAs, snoRNAs, and CUTs; has a separate role in coordinating DNA replication with transcription, by asso	-0.251431		0.350881	-0.25061		0.539953	-0.471724	***	0.000766882
PAS_chr4_0608	Protein that recognizes and binds damaged DNA in an ATP-dependent manner (with Rad7p)	-0.343694	**	0.0421285	-0.2506		0.45744	0.399829		0.156268
NNT1	S-adenosylmethionine-dependent methyltransferase; has a role in rDNA silencing and in lifespan determination	-0.126104		1	-0.249901		0.461933	-1.00327	***	2.01989e-05
HMX1	ER localized heme oxygenase, involved in heme degradation during iron starvation and in the oxidative stress response; expression is regulated by AFT1 and oxidative stress; relocates to the perinuclear region in the presence of oxidants	0.20358		0.662297	0.151259		1	1.38969	***	8.62232e-08
TRM10	tRNA methyltransferase; methylates the N-1 position of guanosine in tRNAs; protein abundance increases in response to DNA replication stress	-0.324412		0.595068	-0.249579		0.925772	-0.854504	***	9.31156e-05
GTB1	Glucosidase II beta subunit, forms a complex with alpha subunit Rot2p; involved in removal of two glucose residues from N-linked glycans during glycoprotein biogenesis in the ER; relocalizes from ER to cytoplasm upon DNA replication stress	-0.0643445		1	-0.235524		0.9035	0.535185		0.205018
PAS_chr3_0461	mRNA biogenesis factor	-0.518474		0.825697	-0.249527		0.932854	0.150241		1
LIP2	Lipoyl ligase, involved in the modification of mitochondrial enzymes by the attachment of lipoic acid groups	-0.0113509		1	-0.249343		0.784051	-0.40426		0.113882
NMD5	Karyopherin, a carrier protein involved in nuclear import of proteins; importin beta homolog	-0.161339		1	-0.249005		0.390625	-0.682254	***	0.000268101
PAS_chr3_0304	Hypothetical protein_not annotated in NCBI	-0.00722399		1	-0.248787		0.160905	0.660278	***	0.000887705
HOG1	Mitogen-activated protein kinase involved in osmoregulation; controls global reallocation of RNA Pol II in response to osmotic shock; acts via three independent osmosensors; mitophagy-specific regulator; mediates the recruitment and activation of RNA Pol	0.140397		1	-0.2487		0.12413	0.372472	***	0.00327027
NUP116	FG-nucleoporin component of central core of the nuclear pore complex (NPC); contributes directly to nucleocytoplasmic transport and maintenance of the NPC permeability barrier; forms a stable association with Nup82p, Gle2p and two other FG-nucleoporins (N	-0.0301011		1	-0.248561		0.48374	-0.892795	***	1.73663e-05
PAS_chr1-4_0647	hypothetical protein	-0.2005		0.694502	-0.248463		0.733937	-1.04119	***	3.98926e-05
PAS_chr4_0407	Protein of unknown function that associates with ribosomes; putative homolog of the F1F0-ATPase synthase regulator Stf2p	2.30513		0.154579	3.46581		0.138869	9.25183	***	1.28972e-10
HEM15	Ferrochelatase, a mitochondrial inner membrane protein, catalyzes the insertion of ferrous iron into protoporphyrin IX, the eighth and final step in the heme biosynthetic pathway	-0.0334689		1	-0.102515		1	2.23681	***	2.11219e-09
MNN4-1	Putative positive regulator of mannosylphosphate transferase Mnn6p; involved in mannosylphosphorylation of N-linked oligosaccharides; expression increases in late-logarithmic and stationary growth phases; MNN4 has a paralog, YJR061W, that arose from the w	0.22398		1	-0.211604		1	-0.100486		1
PAS_c121_0003	TBC domain;Ypt/Rab-GAP domain of gyp1p	0.0167903		1	-0.247471		0.715216	-0.226759		0.433023
PEP4	Vacuolar aspartyl protease (proteinase A), required for the posttranslational precursor maturation of vacuolar proteinases; important for protein turnover after oxidative damage; synthesized as a zymogen, self-activates	0.196284		1	0.936371		0.591051	1.1455	***	0.000193898
RIM1	Single-stranded DNA-binding protein essential for mitochondrial genome maintenance; involved in mitochondrial DNA replication	0.186182		0.466684	-0.246561	**	0.040631	-0.251216		0.120486
ALG7	UDP-N-acetyl-glucosamine-1-P transferase, transfers Glc-Nac-P from UDP-GlcNac to Dol-P in the ER in the first step of the dolichol pathway of protein asparagine-linked glycosylation; inhibited by tunicamycin	0.142928		1	-0.246248		0.723099	-0.890358	***	0.00398856
PAS_chr3_0514	hypothetical protein	-0.193937		0.998076	-0.245806		0.23317	-0.0535173		1
CDC10	Component of the septin ring, required for cytokinesis; septins are GTP-binding proteins that assemble into rod-like hetero-oligomers that can associate to form filaments; septin rings at the mother-bud neck act as scaffolds for recruiting cell division f	0.0335055		1	-0.24574	*	0.0538263	-0.1033		1
ATM1	Mitochondrial inner membrane ATP-binding cassette (ABC) transporter, exports mitochondrially synthesized precursors of iron-sulfur (Fe/S) clusters to the cytosol	0.17121		1	-0.0256205		1	0.637037	***	4.18622e-05
RCE1	Type II CAAX prenyl protease involved in the proteolysis and maturation of Ras and the a-factor mating pheromone	-0.250946		0.332886	-0.245529		0.165982	-0.0850667		1
PCL7	Pho85p cyclin of the Pho80p subfamily; forms a functional kinase complex with Pho85p which phosphorylates Mmr1p and is regulated by Pho81p; involved in glycogen metabolism, expression is cell-cycle regulated; PCL7 has a paralog, PCL6, that arose from the	0.0999243		1	-0.245198		0.370773	1.16231	***	7.53023e-08
RAX2	N-glycosylated protein involved in the maintenance of bud site selection during bipolar budding; localization requires Rax1p; RAX2 mRNA stability is regulated by Mpt5p	0.249366		1	-0.244708		0.908969	-1.11375	***	0.00117495
RSC4	Component of the RSC chromatin remodeling complex; found in close proximity to nucleosomal DNA; displaced from the surface of nucleosomal DNA after chromatin remodeling; acetylated (K25) by Gcn5p, altering replication stress tolerance; contains tandem bro	-0.0634434		1	-0.244523		0.63243	-0.63245	***	5.47553e-05
SWP1	Delta subunit of the oligosaccharyl transferase glycoprotein complex, which is required for N-linked glycosylation of proteins in the endoplasmic reticulum	0.22697		0.775303	-0.0458049		1	-0.428076	***	0.00803015
AIM10	Protein with similarity to tRNA synthetases; non-tagged protein is detected in purified mitochondria; null mutant is viable and displays elevated frequency of mitochondrial genome loss	-0.163243		0.743838	-0.244276		0.490163	-0.705098	***	0.00176038
PAS_chr1-1_0204	RNA recognition motif. (a.k.a. RRM, RBD, or RNP dom;RNA-binding domain, RBD	-0.17756		1	-0.244029		0.375021	-0.142916		0.785012
RPS20	Protein component of the small (40S) ribosomal subunit; overproduction suppresses mutations affecting RNA polymerase III-dependent transcription; homologous to mammalian ribosomal protein S20 and bacterial S10	-0.161646		1	-0.243976		0.554354	-1.41939	***	7.56141e-09
PAS_chr1-1_0075	Regulator of chromosome condensation (RCC1) repeat	-0.138366		1	-0.24368		0.849004	-0.0216401		1
PIPA10601	Unknown	0.00434343		1	-0.24363		0.379271	-0.374135	***	0.00141712
NRK1	Nicotinamide riboside kinase, catalyzes the phosphorylation of nicotinamide riboside and nicotinic acid riboside in salvage pathways for NAD+ biosynthesis	-0.0104625		1	-0.243401	**	0.0443009	0.546924	***	7.56242e-05
PAC1	Involved in nuclear migration, part of the dynein/dynactin pathway; targets dynein to microtubule tips, which is necessary for sliding of microtubules along bud cortex; serves at interface between dynein's ATPase site and its microtubule binding stalk, ca	0.050736		1	-0.243178		0.111057	0.269816	*	0.0864249
LRO1	Acyltransferase that catalyzes diacylglycerol esterification; one of several acyltransferases that contribute to triglyceride synthesis; Lro1p and Dga1p can O-acylate ceramides; putative homolog of human lecithin cholesterol acyltransferase	-0.0953551		1	-0.243072		1	0.144105		1
STM1	Protein required for optimal translation under nutrient stress; perturbs association of Yef3p with ribosomes; involved in TOR signaling; binds G4 quadruplex and purine motif triplex nucleic acid; helps maintain telomere structure; protein abundance increa	-0.152368		1	-0.545907		0.239777	-1.03918	***	0.000813265
PET191	Protein required for assembly of cytochrome c oxidase; exists as an oligomer; described as both an integral mitochondrial inner membrane protein facing the intermembrane space (IMS) and as a soluble IMS protein; contains a twin Cx9C motif; imported into t	-0.131674		1	-0.2429		1	0.544656	**	0.0467394
PAS_chr2-2_0452	FAD dependent oxidoreductase;FAD/NAD(P)-binding domain	-0.197235		1	-0.242882		1	-0.194324		1
PAS_chr4_0375	hypothetical protein	-0.120777		1	-0.242848		0.78752	4.34087	***	9.12239e-13
RPB7	RNA polymerase II subunit B16; forms two subunit dissociable complex with Rpb4p; involved in recruitment of 3'-end processing factors to transcribing RNA polymerase II complex and in export of mRNA to cytoplasm under stress conditions; also involved in tr	-0.0103826		1	-0.242714		0.251971	0.408123		0.195754
HEM4	Uroporphyrinogen III synthase, catalyzes the conversion of hydroxymethylbilane to uroporphyrinogen III, the fourth step in heme biosynthesis; deficiency in the human homolog can result in the disease congenital erythropoietic porphyria	-0.107868		1	-0.242635		0.674894	0.0888966		1
RAM1	Beta subunit of the CAAX farnesyltransferase (FTase) that prenylates the a-factor mating pheromone and Ras proteins; required for the membrane localization of Ras proteins and a-factor; homolog of the mammalian FTase beta subunit	-0.0138476		1	-0.242402		0.512822	0.013298		1
RPL4A	Ribosomal 60S subunit protein L4A; N-terminally acetylated; homologous to mammalian ribosomal protein L4 and bacterial L4; RPL4A has a paralog, RPL4B, that arose from the whole genome duplication	-0.174161		1	-0.242021		0.927045	-1.53894	***	1.44395e-06
PAS_chr2-1_0063	hypothetical protein	-0.400312	**	0.0203389	-0.241954		0.209931	-1.30278	***	3.91191e-07
YMR027W	Putative protein of unknown function; green fluorescent protein (GFP)-fusion protein localizes to the nucleus and cytoplasm; YMR027W is not an essential gene	-0.147147		1	-0.241689		0.300397	0.211297		0.260021
PAS_chr4_0851	hypothetical protein	-1.39412	***	1.69688e-05	-0.241658		1	-2.02633	***	7.07436e-08
BCS1	Protein translocase and chaperone required for Complex III assembly; member of the AAA ATPase family; forms a homo-oligomeric complex in the mitochondrial inner membrane that translocates the C-terminal domain of Rip1p from the matrix across the inner mem	-0.152403		1	-0.241396		0.7853	-0.695946	***	0.006906
PAS_chr4_0952	RNA recognition motif. (a.k.a. RRM, RBD, or RNP dom;RNA-binding domain, RBD	-0.282782		1	-0.241103		1	-2.13518	***	7.34049e-09
RLP24	Essential protein required for ribosomal large subunit biogenesis; associated with pre-60S ribosomal subunits; stimulates the ATPase activity of Afg2p, which is required for release of Rlp24p from the pre-60S particle; has similarity to Rpl24Ap and Rpl24B	-0.248823		1	-0.241051		1	-2.26601	***	5.23875e-09
RPL20A	Ribosomal 60S subunit protein L20A; homologous to mammalian ribosomal protein L18A, no bacterial homolog; RPL20A has a paralog, RPL20B, that arose from the whole genome duplication	-0.0906827		1	-0.240922		1	-1.43209	***	0.00118159
PMT5	Protein O-mannosyltransferase, transfers mannose residues from dolichyl phosphate-D-mannose to protein serine/threonine residues; acts in a complex with Pmt3p, can instead interact with Pmt2p in some conditions; target for new antifungals	0.139789		1	-0.0314826		1	-0.272325		0.848885
CWC15	Non-essential protein involved in pre-mRNA splicing, component of a complex containing Cef1p; has similarity to S. pombe Cwf15p	-0.386526		0.491874	-0.240479		0.343881	1.02797	***	2.39141e-06
RPS16B	Protein component of the small (40S) ribosomal subunit; homologous to mammalian ribosomal protein S16 and bacterial S9; RPS16B has a paralog, RPS16A, that arose from the whole genome duplication	-0.0554917		1	-0.240347		1	-0.9994	***	0.000672254
MST1	Mitochondrial threonyl-tRNA synthetase; aminoacylates both the canonical threonine tRNA tT(UGU)Q1 and the unusual threonine tRNA tT(UAG)Q2 in vitro	-0.106026		1	-0.240054		1	-0.931056	***	0.00433877
RPL33A	Ribosomal 60S subunit protein L33A; N-terminally acetylated; rpl33a null mutant exhibits slow growth while rpl33a rpl33b double null mutant is inviable; homologous to mammalian ribosomal protein L35A, no bacterial homolog; RPL33A has a paralog, RPL33B, th	-0.186379		1	-0.239796		0.380519	-1.42812	***	1.88157e-07
PAS_chr3_0828	Hypothetical protein_not annotated in NCBI	-0.398498		0.829339	-0.239167		1	-0.0498805		1
RAD52	Protein that stimulates strand exchange by facilitating Rad51p binding to single-stranded DNA; anneals complementary single-stranded DNA; involved in the repair of double-strand breaks in DNA during vegetative growth and meiosis	0.0763968		1	-0.239137		1	0.0364032		1
RPL25	Ribosomal 60S subunit protein L25; primary rRNA-binding ribosomal protein component of large ribosomal subunit; binds to 25S rRNA via a conserved C-terminal motif; homologous to mammalian ribosomal protein L23A and bacterial L23	-0.0653093		1	-0.239118		1	-1.11601	***	0.000962828
OST2	Epsilon subunit of the oligosaccharyltransferase complex of the ER lumen, which catalyzes asparagine-linked glycosylation of newly synthesized proteins	0.279615	**	0.0349035	-0.00956793		1	0.290023	**	0.0197843
ZIM17	Heat shock protein with a zinc finger motif; essential for protein import into mitochondria; may act with Pam18p to facilitate recognition and folding of imported proteins by Ssc1p (mtHSP70) in the mitochondrial matrix	-0.0784018		1	-0.238814		0.661674	-0.306728		0.133626
RTG1	Transcription factor (bHLH) involved in interorganelle communication between mitochondria, peroxisomes, and nucleus	0.242921		0.273901	0.0713222		1	0.226143		0.398952
RSM10	Mitochondrial ribosomal protein of the small subunit, has similarity to E. coli S10 ribosomal protein; essential for viability, unlike most other mitoribosomal proteins	-0.269653		1	-0.238344		1	-1.54148	***	5.64695e-07
PAS_chr3_1220	hypothetical protein	0.0394798		1	-0.238297		0.151547	0.252423	**	0.0363089
LYS1	Saccharopine dehydrogenase (NAD+, L-lysine-forming), catalyzes the conversion of saccharopine to L-lysine, which is the final step in the lysine biosynthesis pathway; also has mRNA binding activity	-0.33936		1	-0.444313		0.814861	-0.939896	***	0.000813547
UPS2	Mitochondrial intermembrane space protein; involved in phospholipid metabolism; has role in regulation of phospholipid metabolism by inhibiting conversion of phosphatidylethanolamine to phosphatidylcholine; null mutant has defects in mitochondrial morphol	0.246225		0.621976	-0.237874		0.710658	0.163731		1
PMT4	Protein O-mannosyltransferase, transfers mannose residues from dolichyl phosphate-D-mannose to protein serine/threonine residues; appears to form homodimers in vivo and does not complex with other Pmt proteins; target for new antifungals	0.0758046		1	0.0537943		1	-0.333905		0.105133
PAS_chr1-1_0499	Ribonuclease H2 non-catalytic subunit (Ylr154p-like)	0.0988435		1	-0.237654		0.787154	0.355174		0.302425
UNG1	Uracil-DNA glycosylase; required for repair of uracil in DNA formed by spontaneous cytosine deamination; efficiently excises uracil from single-stranded DNA in vivo; not required for strand-specific mismatch repair; cell-cycle regulated, expressed in late	-0.0401145		1	-0.237624	*	0.0802935	0.4985	***	0.00033082
RPL42B	Ribosomal 60S subunit protein L42B; required for propagation of the killer toxin-encoding M1 double-stranded RNA satellite of the L-A double-stranded RNA virus; homologous to mammalian ribosomal protein L36A, no bacterial homolog; RPL42B has a paralog, RP	-0.042035		1	-0.237471		1	-1.41134	***	1.471e-05
PAS_chr2-1_0451	ATP synthase complex subunit h	0.162519		0.763541	-0.237234		0.450357	0.212874		0.323236
YKR051W	Putative protein of unknown function	-0.148089		1	-0.237136		0.591	-0.0649441		1
PAS_chr2-2_0386	Hypothetical protein_not annotated in NCBI	-0.0469836		1	-0.236955		0.960071	0.218115		0.61221
PMT1	Protein O-mannosyltransferase of the ER membrane; transfers mannose from dolichyl phosphate-D-mannose to protein serine and threonine residues; 1 of 7 related proteins involved in O-glycosylation which is essential for cell wall rigidity; involved in ER q	0.316923		1	0.223314		1	-0.294685		0.65924
PAS_chr4_0890	SIS domain;SIS domain	0.088296		1	-0.236599		0.129884	0.514668	***	9.72169e-05
PRP43	RNA helicase in the DEAH-box family; functions in both RNA polymerase I and polymerase II transcript metabolism; catalyzes removal of U2, U5, and U6 snRNPs from the postsplicing lariat-intron ribonucleoprotein complex; required for efficient biogenesis of	-0.254044		0.976879	-0.236511		0.818334	-0.681778	***	3.31964e-05
ACB1	Acyl-CoA-binding protein, transports newly synthesized acyl-CoA esters from fatty acid synthetase (Fas1p-Fas2p) to acyl-CoA-consuming processes; subject to starvation-induced, Grh1p-mediated unconventional secretion; protein abundance increases in respons	0.367738		0.732818	-0.236457		1	3.01579	***	1.00192e-08
MNN4-2	Putative positive regulator of mannosylphosphate transferase Mnn6p; involved in mannosylphosphorylation of N-linked oligosaccharides; expression increases in late-logarithmic and stationary growth phases; MNN4 has a paralog, YJR061W, that arose from the w	0.000295779		1	0.501872	***	0.000567446	0.534772	***	9.85902e-05
PAS_chr2-2_0442	hypothetical protein	0.142101		0.680956	-0.236135	*	0.0900893	-0.0645236		1
RTS2	Basic zinc-finger protein, similar to human and mouse Kin17 proteins which are chromatin-associated proteins involved in UV response and DNA replication	-0.00789734		1	-0.235972		0.445834	0.887204	***	5.19563e-07
PAS_chr2-1_0647	P-loop containing nucleoside triphosphate hydrolase	-0.0948754		1	-0.235584		0.609434	-0.602763	***	5.17305e-05
EOS1	Protein involved in N-glycosylation; deletion mutation confers sensitivity to exidative stress and shows synthetic lethality with mutations in the spindle checkpoint genes BUB3 and MAD1; YNL080C is not an essential gene	-0.194995		0.985775	-0.446337		0.233285	0.644175	***	0.00232526
PAS_chr1-3_0308	hypothetical protein	-0.176144		0.822045	-0.235351		0.692715	0.0413962		1
YCR023C	Vacuolar membrane protein of unknown function; member of the multidrug resistance family; YCR023C is not an essential gene	-0.169458		1	-0.234875		1	-0.761432	***	0.000147375
PAS_chr3_0811	hypothetical protein	-0.136084		1	-0.234793		1	-0.712	***	0.00278199
PKR1	V-ATPase assembly factor; functions with other V-ATPase assembly factors in the ER to efficiently assemble the V-ATPase membrane sector (V0); protein abundance increases in response to DNA replication stress	-0.132981		1	-0.234363		0.347188	0.0393887		1
PAS_chr2-2_0008	Hypothetical protein_not annotated in NCBI	-0.108477		1	-0.234088		0.872123	-0.448277	***	0.00309897
PAS_chr2-1_0281	Subunit of Elongator complex, which is required for modification of wobble nucleosides in tRNA	0.0274489		1	-0.233998		0.260127	-0.863917	***	1.71107e-06
PAS_chr1-4_0240	hypothetical protein	-0.135229		1	-0.23371		0.945074	0.254781		0.820127
SNF5	Subunit of the SWI/SNF chromatin remodeling complex; involved in transcriptional regulation; functions interdependently in transcriptional activation with Snf2p and Snf6p; relocates to the cytosol under hypoxic conditions	0.162812		0.394072	0.0696538		1	0.43622	***	0.000534201
RPS10A	Protein component of the small (40S) ribosomal subunit; homologous to mammalian ribosomal protein S10, no bacterial homolog; RPS10A has a paralog, RPS10B, that arose from the whole genome duplication	-0.000368225		1	-0.233523		1	-1.23908	***	5.69429e-05
URA3	Orotidine-5'-phosphate (OMP) decarboxylase, catalyzes the sixth enzymatic step in the de novo biosynthesis of pyrimidines, converting OMP into uridine monophosphate (UMP); converts 5-FOA into 5-fluorouracil, a toxic compound	-0.0601767		1	-0.233512		0.636045	-1.03183	***	6.32001e-08
RLP7	Nucleolar protein with similarity to large ribosomal subunit L7 proteins; constituent of 66S pre-ribosomal particles; plays an essential role in processing of precursors to the large ribosomal subunit RNAs	-0.303469		0.836059	-0.233374		0.838177	-0.395253	*	0.0723301
PAS_chr1-4_0237	Archaeal protein of unknown function (DUF651)	0.0468564		1	-0.233193		1	-0.273943		0.800273
MSS116	DEAD-box protein required for efficient splicing of mitochondrial Group I and II introns; non-polar RNA helicase that also facilities strand annealing	-0.149049		1	-0.232988		1	-2.12019	***	7.36907e-08
DIB1	17-kDa component of the U4/U6aU5 tri-snRNP, plays an essential role in pre-mRNA splicing, orthologue of hDIM1, the human U5-specific 15-kDa protein	0.0207419		1	-0.232778		0.890234	0.057066		1
DSF2	Deletion suppressor of mpt5 mutation; relocalizes from bud neck to cytoplasm upon DNA replication stress	0.237948		0.351698	-0.232613		0.394648	0.859699	***	2.66027e-06
PAS_chr3_0829	Domain of unknown function (DUF718);Dimeric alpha+beta barrel	0.0697544		1	-0.232599		1	1.59202	***	5.54244e-07
PAS_chr1-4_0070	Dolichol phosphate-mannose biosynthesis regulatory	-0.175494		0.737505	-0.23253		0.748312	-0.0513179		0.951605
SEC53	Phosphomannomutase, involved in synthesis of GDP-mannose and dolichol-phosphate-mannose; required for folding and glycosylation of secretory proteins in the ER lumen	-0.127643		1	-0.595846	**	0.0178154	-2.2704	***	8.74938e-10
YNL011C	Putative protein of unknown function; YNL011C is not an essential gene	-0.0454434		1	-0.232338		1	-0.270436		0.735255
PAS_c121_0018	Calcipressin	-0.113095		1	-0.232056		0.393018	1.47099	***	1.01892e-07
PIPA06802	Unknown	-0.186754		1	-0.231789		1	-0.0141975		1
YNL134C-3	Protein of unknown function; similar to dehydrogenases from other model organisms; green fluorescent protein (GFP)-fusion protein localizes to both the cytoplasm and nucleus; protein abundance increases in response to DNA replication stress	-0.694481	*	0.0510083	-0.231425		1	2.17539	***	8.94243e-09
PAS_chr1-4_0568	Single strand annealing-weakened 1	0.0216843		1	-0.231239		0.16543	0.503779	***	0.00639838
PCT1	Cholinephosphate cytidylyltransferase; a rate-determining enzyme of the CDP-choline pathway for phosphatidylcholine synthesis, inhibited by Sec14p, activated upon lipid-binding; contains an element within the regulatory domain involved in both silencing a	-0.0253976		1	-0.231234		0.452619	-0.52348	***	0.000788254
STT3	Subunit of the oligosaccharyltransferase complex of the ER lumen, which catalyzes asparagine-linked glycosylation of newly synthesized proteins; forms a subcomplex with Ost3p and Ost4p and is directly involved in catalysis	-0.022388		1	-0.31777		0.256458	-0.891113	**	0.0100769
CCR4	Component of the CCR4-NOT transcriptional complex, which is involved in regulation of gene expression; component of the major cytoplasmic deadenylase, which is involved in mRNA poly(A) tail shortening	0.0761738		1	0.0696195		1	0.289502	***	0.0053631
HBN1	Protein of unknown function; similar to bacterial nitroreductases; green fluorescent protein (GFP)-fusion protein localizes to the cytoplasm and nucleus; protein becomes insoluble upon intracellular iron depletion; protein abundance increases in response	-0.0401314		1	0.0317413		1	0.813127	***	2.92135e-06
MNS1	Alpha-1,2-mannosidase involved in ER-associated protein degradation (ERAD); catalyzes the removal of one mannose residue from a glycosylated protein, converting the modification from Man9GlcNAc to Man8GlcNAc; catalyzes the last step in glycoprotein matura	-0.281187	*	0.0544018	-0.260684	*	0.0954767	-1.22588	***	9.52082e-07
RPL36A	Ribosomal 60S subunit protein L36A; N-terminally acetylated; binds to 5.8 S rRNA; homologous to mammalian ribosomal protein L36, no bacterial homolog; RPL36A has a paralog, RPL36B, that arose from the whole genome duplication	-0.124756		1	-0.230507		0.924099	-0.847147	***	8.74299e-05
PAS_chr2-2_0025	DASH complex subunit Duo1	0.0566263		1	-0.230413		0.390753	0.932417	***	1.98553e-06
RDL2	Protein with rhodanese activity; contains a rhodanese-like domain similar to Rdl1p, Uba4p, Tum1p, and Ych1p; overexpression causes a cell cycle delay; null mutant displays elevated frequency of mitochondrial genome loss	-0.135577		1	-0.230355		0.759483	0.472975	***	0.00395153
TOA2	TFIIA small subunit; involved in transcriptional activation, acts as antirepressor or as coactivator; homologous to smallest subunit of human and Drosophila TFIIA; protein abundance increases in response to DNA replication stress	0.0337971		1	0.0673982		1	0.579887	***	1.61917e-05
PAS_chr1-1_0252	FUN14 family	0.468115		0.128422	-0.229875		0.108212	0.761149	***	1.05257e-06
PAS_chr4_0155	Optic atrophy 3 protein (OPA3)	-0.106574		1	-0.229837		1	-0.556661		0.121003
PPN1	Vacuolar endopolyphosphatase with a role in phosphate metabolism; functions as a homodimer; relocalizes from vacuole to cytoplasm upon DNA replication stress	0.269492		1	-0.229146		1	-0.55394	**	0.027996
CWH41	Processing alpha glucosidase I, ER type II integral membrane N-glycoprotein involved in assembly of cell wall beta 1,6 glucan and asparagine-linked protein glycosylation; also involved in ER protein quality control and sensing of ER stress	0.0302181		1	-0.219777		0.932875	-0.94167	***	0.00148523
PAS_chr1-4_0540	hypothetical protein	-0.0428275		1	-0.228439		0.608672	-1.59143	***	7.5704e-08
PAS_chr3_0090	Protein of unknown function (DUF2423)	-0.156392		1	-0.228427		1	-1.96166	***	6.5099e-09
PAS_FragB_0035	hypothetical protein	0.23329		1	-0.22837		1	-0.28509		0.386973
YHR202W	Putative protein of unknown function; green fluorescent protein (GFP)-fusion protein localizes to the vacuole, while HA-tagged protein is found in the soluble fraction, suggesting cytoplasmic localization	-0.0905897		1	-0.228344		0.893985	-1.2551	***	2.37063e-06
POP7	Subunit of both RNase MRP and nuclear RNase P; RNase MRP cleaves pre-rRNA, while nuclear RNase P cleaves tRNA precursors to generate mature 5' ends and facilitates turnover of nuclear RNAs	-0.334782		1	-0.228083		1	-0.093669		1
YJR111C	Putative protein of unknown function; green fluorescent protein (GFP)-fusion protein localizes to the mitochondria	-0.304712		0.953888	-0.228067		1	-0.010081		1
RPA43	RNA polymerase I subunit A43	-0.129368		1	-0.22779		1	-1.80912	***	2.5247e-08
RRG9	Protein of unknown function; null mutant lacks mitochondrial DNA and cannot grow on glycerol; the authentic, non-tagged protein is detected in highly purified mitochondria in high-throughput studies	-0.018432		1	-0.227787		0.6775	-0.302291	**	0.0327775
SEN34	Subunit of the tRNA splicing endonuclease, which is composed of Sen2p, Sen15p, Sen34p, and Sen54p; Sen34p contains the active site for tRNA 3' splice site cleavage and has similarity to Sen2p and to Archaeal tRNA splicing endonuclease	-0.0312378		1	-0.226626		1	-0.539183	*	0.0654394
PAS_FragD_0006	Hypothetical protein_not annotated in NCBI	-0.0567342		1	-0.226465		1	-0.0841368		1
PAS_chr2-1_0483	Ribosomal L39 protein;Ribosomal protein L39e	-0.163786		1	-0.226217		0.878457	-1.01561	***	3.75159e-07
PAS_chr3_1019	Dynactin p62 family	-0.163784		0.58388	-0.226028		0.5991	-0.611684	***	0.000626556
PMT6	Protein O-mannosyltransferase, transfers mannose from dolichyl phosphate-D-mannose to protein serine/threonine residues of secretory proteins; reaction is essential for cell wall rigidity; member of a family of mannosyltransferases	-0.0279004		1	-0.154119		0.788407	-0.911127	***	3.15436e-06
UTP30	Putative subunit of U3-containing 90S preribosome complex; complex is involved in production of 18S rRNA and assembly of small ribosomal subunit	-0.115745		1	-0.225735		0.857963	-1.29696	***	1.98932e-07
RPL30	Ribosomal 60S subunit protein L30; involved in pre-rRNA processing in the nucleolus; autoregulates splicing of its transcript; homologous to mammalian ribosomal protein L30, no bacterial homolog	-0.108693		1	-0.225296		0.833862	-1.49558	***	2.27829e-07
PAS_chr1-3_0177	Poxvirus P35 protein	0.012215		1	-0.224798		0.595844	0.223692		0.56668
DPL1	Dihydrosphingosine phosphate lyase, regulates intracellular levels of sphingolipid long-chain base phosphates (LCBPs), degrades phosphorylated long chain bases, prefers C16 dihydrosphingosine-l-phosphate as a substrate	-0.0134435		1	-0.224648		0.579538	0.503422	***	0.000471363
PAS_chr4_0782	PRP38 family	-0.230722		1	-0.224421		1	-0.467103	**	0.036842
PAS_chr3_0420	THO complex subunit 1 transcription elongation fact	-0.0770314		1	-0.224413		1	-0.0778664		1
PAS_chr4_0440	Putative zinc finger in N-recognin (UBR box);FYVE/PHD zinc finger	0.266683		0.208024	-0.224369		0.115031	0.235342		0.458073
PAS_chr3_0917	hypothetical protein	-0.136818		1	-0.224149		0.783381	-0.658562	***	0.000399754
SUV3	ATP-dependent RNA helicase, component of the mitochondrial degradosome along with the RNase Dss1p; the degradosome associates with the ribosome and mediates RNA turnover; also required during splicing of the COX1 AI5_beta intron	-0.106838		1	-0.223847		1	-1.153	***	8.63977e-06
PAS_chr3_1116	hypothetical protein	-0.198571		0.414881	-0.223645		0.814304	-0.181224		0.569703
MSC2	Endoplasmic reticulum zinc transporter; part of a heterodimeric transporter with Zrg17p that transfers zinc from the cytosol to the ER lumen; member of the cation diffusion facilitator family of efflux pumps; localizes to ER and nucleus; mutations affect	-0.0627359		1	-0.223614		0.5963	-0.180537		1
MRPL35	Mitochondrial ribosomal protein of the large subunit	-0.541282	***	0.00987719	-0.223454		0.784757	-1.49221	***	1.49246e-07
LEO1	Component of the Paf1 complex; which associates with RNA polymerase II and is involved in histone methylation; plays a role in regulating Ty1 transposition; involved in transcription elongation as demonstrated by the G-less-based run-on (GLRO) assay	0.0143777		1	-0.223346		0.50829	-0.512193	***	0.000186261
ENT3	Protein containing an N-terminal epsin-like domain involved in clathrin recruitment and traffic between the Golgi and endosomes; associates with the clathrin adaptor Gga2p	0.103147		1	-0.223095		0.293998	0.700213	***	4.76092e-05
HST3	Member of the Sir2 family of NAD(+)-dependent protein deacetylases; involved along with Hst4p in telomeric silencing, cell cycle progression, radiation resistance, genomic stability and short-chain fatty acid metabolism	0.378853	***	0.00396667	-0.222696		0.408423	-0.19414		0.378537
ROT2	Glucosidase II catalytic subunit required for normal cell wall synthesis; mutations in rot2 suppress tor2 mutations, and are synthetically lethal with rot1 mutations	-0.0473089		1	-0.153542		1	-1.00515	***	1.6012e-06
CYK3	SH3-domain protein located in the bud neck and cytokinetic actin ring; relocalizes from bud neck to nucleus upon DNA replication stress; activates the chitin synthase activity of Chs2p during cytokinesis; suppressor of growth and cytokinesis defects of ch	0.347782	**	0.0358713	-0.222622		0.434627	-0.228193		0.718326
MSM1	Mitochondrial methionyl-tRNA synthetase (MetRS), functions as a monomer in mitochondrial protein synthesis; functions similarly to cytoplasmic MetRS although the cytoplasmic form contains a zinc-binding domain not found in Msm1p	-0.282384		0.142142	-0.222611		0.967547	-0.691683	***	0.00349903
RAD10	Single-stranded DNA endonuclease (with Rad1p), cleaves single-stranded DNA during nucleotide excision repair and double-strand break repair; subunit of Nucleotide Excision Repair Factor 1 (NEF1); homolog of human ERCC1 protein	-0.118651		1	-0.222603		1	0.358117		0.464859
POA1	Phosphatase that is highly specific for ADP-ribose 1''-phosphate, a tRNA splicing metabolite; may have a role in regulation of tRNA splicing	0.154375		0.885025	-0.222579		0.390779	-0.58271	***	6.98105e-05
MFM1	Mitochondrial inner membrane magnesium transporter, involved in maintenance of mitochondrial magnesium concentrations and membrane potential; indirectly affects splicing of group II introns; functionally and structurally related to Mrs2p	-0.2157		0.767339	-0.222315		0.515977	0.054832		1
PAS_chr1-3_0298	hypothetical protein	0.0197719		1	-0.222148		1	-1.48281	***	2.71736e-06
MAK3	Catalytic subunit of the NatC type N-terminal acetyltransferase; involved in subcellular targeting of select N-terminally acetylated substrates to the Golgi apparatus (Arl3p and Grh1p) and the inner nuclear membrane (Trm1p); required for replication of ds	0.130157		1	-0.221563		1	-0.00948084		1
PIPA10311	Unknown	-0.288026		0.965917	-0.221487		0.949161	0.609017	**	0.0193842
AIM29	Putative protein of unknown function; epitope-tagged protein localizes to the cytoplasm; YKR074W is not an essential gene; null mutant displays elevated frequency of mitochondrial genome loss	-0.0877883		1	-0.221454		1	0.100521		0.97756
PMT2	Protein O-mannosyltransferase of the ER membrane; transfers mannose residues from dolichyl phosphate-D-mannose to protein serine/threonine residues; involved in ER quality control; acts in a complex with Pmt1p, can instead interact with Pmt5p; antifungal	0.308856		0.833344	-0.0206076		1	-0.640517	***	0.00554124
MTQ2	S-adenosylmethionine-dependent methyltransferase of the seven beta-strand family; subunit of complex with Trm112p that methylates translation release factor Sup45p (eRF1) in the ternary complex eRF1-eRF3-GTP; similar to E.coli PrmC	-0.385598		0.199038	-0.806378	**	0.0141689	-1.25552	***	5.93755e-07
CWH43	Putative sensor/transporter protein involved in cell wall biogenesis; contains 14-16 transmembrane segments and several putative glycosylation and phosphorylation sites; null mutation is synthetically lethal with pkc1 deletion	-0.0771874		1	-0.220972		0.240408	-0.457873	***	0.00452518
PAS_chr1-4_0346	hypothetical protein	0.0362795		1	-0.220658		1	-0.767075	***	0.000806082
PAS_chr4_0643	Glycosyl hydrolase family 45;Barwin-like endoglucanases	0.971652		0.358982	-0.22029		1	-1.01222	**	0.0112161
PAS_chr3_0201	Unknown (not annotated in NCBI_no uniprot_ID)	-0.0592859		1	-0.22028		0.669274	-0.332654	*	0.0911356
AIM19	Putative protein of unknown function; the authentic, non-tagged protein is detected in purified mitochondria in high-throughput studies; null mutant displays reduced respiratory growth	0.139229		1	-0.220256		0.985332	0.674222	***	0.00121677
RPL32	Ribosomal 60S subunit protein L32; overexpression disrupts telomeric silencing; homologous to mammalian ribosomal protein L32, no bacterial homolog	-0.128523		1	-0.220199		0.772592	-1.58951	***	1.46974e-07
PAS_chr1-1_0260	Protein trafficking PGA2	-0.220441		1	-0.22001		0.281788	-0.4947	***	0.000318741
MET6	Cobalamin-independent methionine synthase, involved in methionine biosynthesis and regeneration; requires a minimum of two glutamates on the methyltetrahydrofolate substrate, similar to bacterial metE homologs	-0.100257		1	-0.443869		1	-3.05541	***	6.43061e-08
PAS_chr2-1_0822	Protein of unknown function (DUF727);Hypothetical protein c14orf129, hspc210	-0.15663		1	-0.219934		1	-0.0373483		1
TRM82	Catalytic subunit of a tRNA methyltransferase complex; Trm8p and Trm82p comprise an enzyme that catalyzes a methyl-transfer from S-adenosyl-l-methionine to the N(7) atom of guanine at position 46 in tRNA; Trm8 lacks catalytic activity if not bound to Trm8	-0.197089		1	-0.219888		1	-0.875127	***	0.000136651
OST1	Alpha subunit of the oligosaccharyltransferase complex of the ER lumen, which catalyzes asparagine-linked glycosylation of newly synthesized proteins	0.160754		1	-0.00234742		1	-0.854353	***	2.11627e-05
PAS_chr2-1_0818	Leucine Rich repeats (2 copies);L domain-like	-0.0100539		1	-0.218965		0.33457	0.155067		0.78342
DUT1	deoxyuridine triphosphate diphosphatase (dUTPase); catalyzes hydrolysis of dUTP to dUMP and PPi, thereby preventing incorporation of uracil into DNA during replication; critical for the maintenance of genetic stability; also has diphosphatase activity on	0.199304		0.898796	-0.218568		0.498049	-0.605043	***	0.00730126
CAB5	Probable dephospho-CoA kinase (DPCK) that catalyzes the last step in coenzyme A biosynthesis; null mutant lethality is complemented by E. coli coaE (encoding DPCK); detected in purified mitochondria in high-throughput studies	-0.0297819		1	-0.218412		0.767547	0.608666	**	0.0186495
SNF12	73 kDa subunit of the SWI/SNF chromatin remodeling complex; involved in transcriptional regulation; relocates to the cytosol under hypoxic conditions; deletion mutants are temperature-sensitive; SNF12 has a paralog, RSC6, that arose from the whole genome	0.10183		1	0.0636685		1	-0.372701	***	0.00108241
RRP14	Essential protein, constituent of 66S pre-ribosomal particles; interacts with proteins involved in ribosomal biogenesis and cell polarity; member of the SURF-6 family	-0.10607		1	-0.217637		1	-1.37675	***	6.51537e-07
PAS_chr1-3_0127	Eukaryotic initiation factor 4E;eIF4e-like	-0.0199054		1	-0.217575		0.947898	-0.175969		0.957659
PAS_chr1-4_0073	WD40 repeat-like	-0.00375501		1	-0.217016		0.472252	0.209531		0.672314
LSM5	Lsm (Like Sm) protein; part of heteroheptameric complexes (Lsm2p-7p and either Lsm1p or 8p): cytoplasmic Lsm1p complex involved in mRNA decay; nuclear Lsm8p complex part of U6 snRNP and possibly involved in processing tRNA, snoRNA, and rRNA	0.0392827		1	-0.216592		0.858922	0.501554	***	0.000892274
MRP49	Mitochondrial ribosomal protein of the large subunit, not essential for mitochondrial translation	-0.282324		0.67773	-0.785161	***	0.00311983	-2.14153	***	6.06494e-08
GPN2	Putative GTPase with a role in biogenesis of RNA pol II and polIII; may be involved in assembly of RNA polymerases II and III and in their transport into the nucleus; contains a Gly-Pro-Asn motif in the G domain; similar to Npa3p and Gpn3p; highly conserv	-0.150624		1	-0.216117		0.933839	-0.203666		0.733217
RPL2A	Ribosomal 60S subunit protein L2A; homologous to mammalian ribosomal protein L2 and bacterial L2; RPL2A has a paralog, RPL2B, that arose from the whole genome duplication	-0.0599644		1	-0.215735		1	-1.2368	**	0.0365161
PAS_chr2-1_0569	Mitochondrial export protein Som1	-0.0231891		1	-0.215193		0.985332	1.02368	***	2.20893e-06
OST6	Subunit of the oligosaccharyltransferase complex of the ER lumen, which catalyzes asparagine-linked glycosylation of newly synthesized proteins; similar to and partially functionally redundant with Ost3p	0.169804		0.755278	0.0177542		1	-0.684675	***	0.000125119
YPR011C	Putative transporter, member of the mitochondrial carrier family; the authentic, non-tagged protein is detected in highly purified mitochondria in high-throughput studies	-0.142966		1	-0.215107		0.616427	0.166778		0.890897
PAS_chr2-1_0093	GDP-mannose pyrophosphorylase (mannose-1-phosphate guanyltransferase), synthesizes GDP-mannose from GTP and mannose-1-phosphate in cell wall biosynthesis; required for normal cell wall structure	0.104334		1	-0.214703		1	-0.147911		1
PAS_chr1-4_0383	Sterol-sensing domain of SREBP cleavage-activ;WD40 repeat-like	-0.157879		1	-0.214672		1	-0.82705	***	0.000213124
PAS_chr1-4_0554	hypothetical protein	0.00624215		1	-0.214296		1	-0.111546		1
ETT1	Nuclear protein that inhibits replication of Brome mosaic virus in S. cerevisiae, which is a model system for studying replication of positive-strand RNA viruses in their natural hosts; deletion increases stop codon readthrough	-0.577523	*	0.055567	-0.214016		0.928046	-2.32111	***	1.76121e-08
PAS_chr1-1_0026	ARM repeat	-0.204513		1	-0.213641		0.945871	-0.317016		0.132276
RPS24A	Protein component of the small (40S) ribosomal subunit; homologous to mammalian ribosomal protein S24, no bacterial homolog; RPS24A has a paralog, RPS24B, that arose from the whole genome duplication	-0.087956		1	-0.213012		0.888193	-1.17033	***	1.48817e-07
RPS19B	Protein component of the small (40S) ribosomal subunit, required for assembly and maturation of pre-40 S particles; homologous to mammalian ribosomal protein S19, no bacterial homolog; mutations in human RPS19 are associated with Diamond Blackfan anemia;	-0.0394491		1	-0.21281		1	-1.03185	**	0.018193
CNE1	Calnexin; integral membrane ER chaperone involved in folding and quality control of glycoproteins; chaperone activity is inhibited by Mpd1p, with which Cne1p interacts; 24% identical to mammalian calnexin; Ca+ binding not yet shown in yeast	-0.11144		1	0.0683222		1	-0.966263	***	0.00183135
SLD5	Subunit of the GINS complex (Sld5p, Psf1p, Psf2p, Psf3p), which is localized to DNA replication origins and implicated in assembly of the DNA replication machinery	0.084073		1	-0.212636		0.690096	-0.155493		0.888065
PAS_chr2-1_0590	Cytoplasmic protein of unknown function predicted to encode a DNA-3-methyladenine glycosidase II	-0.0666554		1	-0.212507		0.96048	0.570898	**	0.0425092
COX11	Mitochondrial inner membrane protein required for delivery of copper to the Cox1p subunit of cytochrome c oxidase; association with mitochondrial ribosomes suggests that copper delivery may occur during translation of Cox1p	-0.490593	**	0.0437009	-0.552114	**	0.0117323	-0.914569	***	7.37046e-05
RAD28	Protein involved in DNA repair, related to the human CSA protein that is involved in transcription-coupled repair nucleotide excision repair	-0.158936		1	-0.212148		1	-0.190212		0.544674
MRPL39	Mitochondrial ribosomal protein of the large subunit	-0.106039		1	-0.211976		1	-0.846793	***	0.000110841
DPM1	Dolichol phosphate mannose (Dol-P-Man) synthase of the ER membrane, catalyzes the formation of Dol-P-Man from Dol-P and GDP-Man; required for glycosyl phosphatidylinositol membrane anchoring, O mannosylation, and protein glycosylation	0.323088		0.158815	-0.41444	***	0.00528545	0.749621	***	2.91465e-06
PAS_chr1-1_0329	MRC1-like domain	0.229838		1	-0.211927		0.788902	-0.565156	**	0.0232362
PAS_chr3_0180	F-box-like	0.0403914		1	-0.211866		1	0.229708		0.684033
PAS_chr3_1193	hypothetical protein	-0.0542784		1	-0.21167		0.376858	-0.059087		1
WBP1	Beta subunit of the oligosaccharyl transferase (OST) glycoprotein complex; required for N-linked glycosylation of proteins in the endoplasmic reticulum	0.035036		1	0.109837		1	-0.973633	***	1.32079e-06
PAS_chr2-1_0703	NAD(P)-binding Rossmann-fold domains; Ornithine cyclodeaminase/mu-crystallin famil	0.0249577		1	-0.211457		0.536984	0.175002		0.541083
HXK1	Hexokinase isoenzyme 1; a cytosolic protein that catalyzes phosphorylation of glucose during glucose metabolism; expression is highest during growth on non-glucose carbon sources; glucose-induced repression involves hexokinase Hxk2p; HXK1 has a paralog, H	0.296526		1	-0.211407		1	1.69446	***	9.28268e-05
OST3	Gamma subunit of the oligosaccharyltransferase complex of the ER lumen, which catalyzes asparagine-linked glycosylation of newly synthesized proteins; Ost3p is important for N-glycosylation of a subset of proteins	0.119339		1	0.172673		0.901721	-0.693914	***	3.92653e-05
PAP1	Poly(A) polymerase, one of three factors required for mRNA 3'-end polyadenylation, forms multiprotein complex with polyadenylation factor I (PF I), also required for mRNA nuclear export; may also polyadenylate rRNAs; required for gene looping	-0.20035		0.652685	-0.316636		0.279513	-0.704837	***	2.34607e-05
NOP12	Nucleolar protein involved in pre-25S rRNA processing and biogenesis of large 60S ribosomal subunit; contains an RNA recognition motif (RRM); binds to Ebp2; similar to Nop13p and Nsr1p	-0.0970826		1	-0.210208		1	-1.65924	***	2.67928e-06
PAS_chr1-1_0474	Ydr279p protein family (RNase H2 complex component	0.0973653		1	-0.210024		0.947546	0.443082		0.177182
RPS14A	Protein component of the small (40S) ribosomal subunit; required for ribosome assembly and 20S pre-rRNA processing; mutations confer cryptopleurine resistance; homologous to mammalian ribosomal protein S14 and bacterial S11; RPS14A has a paralog, RPS14B,	-0.0624457		1	-0.210004		0.513568	-1.20293	***	3.92811e-08
ENP1	Protein associated with U3 and U14 snoRNAs, required for pre-rRNA processing and 40S ribosomal subunit synthesis; localized in the nucleus and concentrated in the nucleolus	-0.111205		1	-0.209607		0.761537	-1.49961	***	4.90685e-09
PAS_chr2-1_0711	hypothetical protein	-0.258631		1	-0.209311		1	-0.648405		0.118037
HTS1	Cytoplasmic and mitochondrial histidine tRNA synthetase; efficient mitochondrial localization requires both a presequence and an amino-terminal sequence; mutations in human ortholog HARS2 are associated with Perrault syndrome	-0.169634		1	-0.209293		0.346102	-0.149724		1
CDC14	Protein phosphatase required for mitotic exit; located in the nucleolus until liberated by the FEAR and Mitotic Exit Network in anaphase, enabling it to act on key substrates to effect a decrease in CDK/B-cyclin activity and mitotic exit; required for mei	0.357638	*	0.0572548	-0.208852		0.234001	0.0106326		1
PAS_chr3_0897	Transcription factor AFT	0.20114		0.575722	0.0611086		1	0.154778		0.643175
BUD22	Protein required for 18S rRNA maturation and small ribosomal subunit biogenesis; cosediments with pre-ribosomal particles; mutation decreases efficiency of +1 Ty1 frameshifting and transposition, and affects budding pattern	0.053431		1	-0.208714		1	-0.827791	***	9.83573e-06
PAS_chr3_0401	Protein whose expression suppresses a secretory pathway mutation in E. coli; has similarity to the mammalian RAMP4 protein involved in secretion	0.228342		0.190824	0.0552147		1	0.0857602		1
SEY1	Dynamin-like GTPase that mediates homotypic ER fusion; has a role in ER morphology; interacts physically and genetically with Yop1p and Rtn1p; functional ortholog of the human atlastin ATL1, defects in which cause a form of the human disease hereditary sp	0.0621987		1	0.194211		1	1.052	***	4.12827e-06
COX23	Mitochondrial intermembrane space protein that functions in mitochondrial copper homeostasis, essential for functional cytochrome oxidase expression; homologous to Cox17p; contains twin cysteine-x9-cysteine motifs	-0.113309		1	0.0347937		1	0.717618	***	2.08449e-05
PAS_chr1-1_0488	hypothetical protein	0.00237028		1	-0.207627		0.776189	-0.367362	***	0.00911099
DAP1	Heme-binding protein involved in regulation of cytochrome P450 protein Erg11p; damage response protein, related to mammalian membrane progesterone receptors; mutations lead to defects in telomeres, mitochondria, and sterol synthesis	-0.246307		0.61081	-0.207159		0.738212	0.0157179		1
PAS_chr1-1_0208	hypothetical protein	-0.0058663		1	-0.206307		1	0.0126402		1
TRM11	Catalytic subunit of an adoMet-dependent tRNA methyltransferase complex (Trm11p-Trm112p), required for the methylation of the guanosine nucleotide at position 10 (m2G10) in tRNAs; contains a THUMP domain and a methyltransferase domain	-0.0383605		1	-0.206053		0.989059	-1.53791	***	3.09221e-09
PTC4	Cytoplasmic type 2C protein phosphatase (PP2C); identified as a high-copy number suppressor of cnb1 mpk1 synthetic lethality; overexpression decreases high-osmolarity induced Hog1p phosphorylation and kinase activity	-0.112934		1	-0.205744		0.971657	-0.177773		0.820703
PAS_chr4_0888	pH-response regulator protein	-0.278119		0.392939	-0.20573		1	-0.541723	*	0.091054
RRP8	Nucleolar S-adenosylmethionine-dependent rRNA methyltransferase; methylates adenine (m1A) of the large subunit (LSU) rRNA at position 645; involved in pre-rRNA cleavage at site A2; mutation is synthetically lethal with a gar1 mutation; deletion disrupts t	-0.113948		1	-0.205681		1	-1.60434	***	0.00173656
HRQ1	3'-5' DNA helicase that has DNA strand annealing activity; helicase activity is stimulated by fork structure and 3'-tail length of substrates; belongs to the widely conserved RecQ family of proteins which are involved in maintaining genomic integrity; sim	-0.15377		0.675885	-0.205231		1	0.429678	***	0.00410042
PAS_chr1-3_0234	Vacuolar sorting protein 9 (VPS9) domain;VPS9 domain	-0.228365		0.892519	-0.205151		1	-0.151148		1
PAS_chr2-2_0440	Protein of unknown function, required for growth at high temperature	-0.0852547		1	-0.205139		1	-0.322122		0.830217
PAS_chr4_0591	hypothetical protein	-0.0870529		1	-0.205112		1	-0.200705		1
PAS_chr2-1_0729	Tim17/Tim22/Tim23/Pmp24 family	0.0492051		1	-0.204935		0.891204	1.11865	***	5.57477e-06
TMA20	Protein of unknown function that associates with ribosomes; has a putative RNA binding domain; interacts with Tma22p; null mutant exhibits translation defects; has homology to human oncogene MCT-1; protein abundance increases in response to DNA replicatio	-0.140201		1	-0.623174	**	0.0447022	-0.871562	***	0.000196871
DUR3-4	Plasma membrane transporter for both urea and polyamines, expression is highly sensitive to nitrogen catabolite repression and induced by allophanate, the last intermediate of the allantoin degradative pathway	-0.274559		0.41113	-0.204442		1	-1.70079	***	8.24298e-09
PCC1	Component of the EKC/KEOPS protein complex with Kae1p, Gon7p, Bud32p, and Cgi121p; EKC/KEOPS complex is required for t6A tRNA modification and may have roles in telomere maintenance and transcription	-0.21688		1	0.058041		1	-0.0627633		1
PAS_chr3_0820	Homeodomain-like	-0.0384734		1	-0.204184		0.876345	-0.265613	*	0.0992562
CYC2	Mitochondrial peripheral inner membrane protein, contains a FAD cofactor in a domain exposed in the intermembrane space; exhibits redox activity in vitro; likely participates in ligation of heme to acytochromes c and c1 (Cyc1p and Cyt1p)	-0.244538		0.330877	-0.20406		0.373419	0.0110286		1
YBR287W	Protein of unknown function; green fluorescent protein (GFP)-fusion protein localizes to the ER; YBR287W is not an essential gene	-0.262109		1	0.347515		1	-0.607956	**	0.0404438
RNA1	GTPase activating protein (GAP) for Gsp1p, involved in nuclear transport	-0.0116675		1	-0.203987		0.170281	-0.150185		0.58699
VBA1-1	Permease of basic amino acids in the vacuolar membrane	-0.110424		1	-0.203402		1	-1.32824	***	4.03492e-07
PAS_chr2-2_0122	Mitochondrial matrix protein	-0.231134		0.126113	-0.203285		0.809811	-0.425271	***	0.00382115
PIPA06139	Unknown	-0.110197		1	-0.203128		1	-0.156382		0.998204
SAC1	Phosphatidylinositol phosphate (PtdInsP) phosphatase; involved in hydrolysis of PtdIns[4]P in the early and medial Golgi; regulated by interaction with Vps74p; ER localized transmembrane protein which cycles through the Golgi; involved in protein traffick	0.121421		1	-0.114218		1	0.599424	***	0.00064306
PAS_chr2-1_0035	hypothetical protein	0.0186867		1	-0.202778		1	0.677983		0.189
PAS_chr3_0889	hypothetical protein	0.0284477		1	-0.202227		1	-0.399443		0.210816
CUS2	Protein that binds to U2 snRNA and Prp11p, may be involved in U2 snRNA folding; contains two RNA recognition motifs (RRMs)	-0.0558502		1	-0.20215		0.870295	0.0480081		1
PAS_chr4_0882	Hypothetical protein_not annotated in NCBI	-0.689855		0.963571	-0.202114		1	-1.14959	**	0.0432232
LEU3	Zinc-knuckle transcription factor, repressor and activator; regulates genes involved in branched chain amino acid biosynthesis and ammonia assimilation; acts as a repressor in leucine-replete conditions and as an activator in the presence of alpha-isoprop	0.226831		0.733413	0.0495621		1	0.607817	*	0.088038
PTK2	Putative serine/threonine protein kinase; involved in regulation of ion transport across plasma membrane; enhances spermine uptake; PTK2 has a paralog, PTK1, that arose from the whole genome duplication	-0.204412		0.860293	-0.201142		0.900931	-0.0640388		1
SWI1	Subunit of the SWI/SNF chromatin remodeling complex; regulates transcription by remodeling chromatin; required for transcription of many genes, including ADH1, ADH2, GAL1, HO, INO1 and SUC2; can form the prion [SWI+]; human homolog ARID1A is a candidate t	0.182913		0.988445	0.0492292		1	-0.476919	***	0.00594768
YDR089W	Protein of unknown function; deletion confers resistance to nickel; contains an SPX domain, which is found in proteins involved in phosphate homeostasis; relocalizes from vacuole to cytoplasm upon DNA replication stress	-0.0995968		1	-0.200705		0.721409	-0.629018	***	8.16699e-05
RPS12	Protein component of the small (40S) ribosomal subunit; homologous to mammalian ribosomal protein S12, no bacterial homolog	-0.188015		1	-0.200685		0.578065	-1.74325	***	4.28419e-09
IST3	Component of the U2 snRNP, required for the first catalytic step of splicing and for spliceosomal assembly; interacts with Rds3p and is required for Mer1p-activated splicing	-0.130289		0.960883	-0.200243		0.613197	0.165819		0.596068
RRP9	Protein involved in pre-rRNA processing, associated with U3 snRNP; component of small ribosomal subunit (SSU) processosome; ortholog of the human U3-55k protein	-0.157682		1	-0.200197		1	-2.31655	***	4.14868e-10
COR1	Core subunit of the ubiquinol-cytochrome c reductase complex (bc1 complex), which is a component of the mitochondrial inner membrane electron transport chain	-0.179882		1	-0.200007		1	-0.21908		0.947592
KRR1	Essential nucleolar protein required for the synthesis of 18S rRNA and for the assembly of 40S ribosomal subunit	-0.192305		1	-0.199513		1	-1.13427	***	4.60926e-06
DBP3	RNA-Dependent ATPase, member of DExD/H-box family; involved in cleavage of site A3 within the ITS1 spacer during rRNA processing; not essential for growth, but deletion causes severe slow-growth phenotype	-0.131718		1	-0.199459		1	-2.16498	***	1.55101e-09
STS1	Protein required for localizing proteasomes to the nucleus; interacts with the karyopherin Srp1p; involved in ubiquitin-mediated protein degradation	-0.0835522		1	-0.198814		0.982764	-0.397013	**	0.0365162
PAS_chr3_0805	Tricorn protease domain 2	-0.11955		1	-0.198769		0.66955	-1.09412	***	0.000140539
PAS_chr2-1_0693	Whi5 like	0.310472		0.280258	-0.198447		0.842296	-0.217054		1
SUI3	Beta subunit of the translation initiation factor eIF2, involved in the identification of the start codon; proposed to be involved in mRNA binding	-0.30577	*	0.0523605	-0.536188	***	0.00115435	-2.04957	***	2.01266e-10
PAS_chr4_0549	SHNi-TPR;TPR-like	0.226128		0.958634	-0.198026		1	1.1209	***	4.28386e-06
PNO1	Essential nucleolar protein required for pre-18S rRNA processing, interacts with Dim1p, an 18S rRNA dimethyltransferase, and also with Nob1p, which is involved in proteasome biogenesis; contains a KH domain	-0.146582		1	-0.197497		1	-2.62722	***	5.05011e-09
RPS30A	Protein component of the small (40S) ribosomal subunit; homologous to mammalian ribosomal protein S30, no bacterial homolog; RPS30A has a paralog, RPS30B, that arose from the whole genome duplication	-0.109713		1	-0.197135		0.390784	-0.0965264		1
RTT107	Protein implicated in Mms22-dependent DNA repair during S phase; involved in recruiting the SMC5/6 complex to double-strand breaks; DNA damage induces phosphorylation by Mec1p at one or more SQ/TQ motifs; interacts with Mms22p and Slx4p; has four BRCT dom	0.13637		1	-0.196961		0.869201	-0.494655	***	0.00474378
SPT5	Component of the universally conserved Spt4/5 complex (DSIF complex); the complex has multiple roles in concert with RNA polymerases I and II, including regulation of transcription elongation, RNA processing, quality control, and transcription-coupled DNA	0.041912		1	-0.196772		0.971601	0.420666	***	0.00976374
BUD31	Component of the SF3b subcomplex of the U2 snRNP; diploid mutants display a random budding pattern instead of the wild-type bipolar pattern; facilitates passage through G1/S Start, but is not required for G2/M transition or exit from mitosis	0.0931951		1	-0.19635		1	1.36976	***	0.000128195
FET5	Multicopper oxidase, integral membrane protein with similarity to Fet3p; may have a role in iron transport	0.272512		0.99427	0.0918396		1	0.583636	***	0.00307531
UTP21	Subunit of U3-containing 90S preribosome and Small Subunit (SSU) processome complexes involved in production of 18S rRNA and assembly of small ribosomal subunit; synthetic defect with STI1 Hsp90 cochaperone; human homolog linked to glaucoma	-0.251714		1	-0.196134		1	-1.42605	***	6.67519e-07
PAS_chr4_0480	Fungal Zn(2)-Cys(6) binuclear cluster domain;Zn2/Cys6 DNA-binding domain	0.193619		1	0.0475622		1	0.244067		0.627588
PAS_chr4_0126	SART-1 family;alpha/beta knot	0.109236		1	-0.195406		0.500867	0.490775	***	0.00073672
YTA7	Protein that localizes to chromatin; has a role in regulation of histone gene expression; has a bromodomain-like region that interacts with the N-terminal tail of histone H3, and an ATPase domain; relocalizes to the cytosol in response to hypoxia; potenti	-0.165024		1	-0.195399		1	-1.02253	***	0.00394421
YGR210C	Putative protein of unknown function; green fluorescent protein (GFP)-fusion protein localizes to the cytoplasm	-0.0410652		1	-0.195155		0.720358	-0.790935	***	0.00382837
PAS_chr2-1_0131	NADH ubiquinone oxidoreductase subunit NDUFA12;Virus ectodomain	-0.102638		1	-0.194901		1	1.19584	***	0.00011032
DIP2	Nucleolar protein, specifically associated with the U3 snoRNA, part of the large ribonucleoprotein complex known as the small subunit (SSU) processome, required for 18S rRNA biogenesis, part of the active pre-rRNA processing complex	-0.387927		0.511162	-0.194771		1	-1.55567	***	5.46847e-08
PAS_chr1-4_0398	Universal stress protein family;Adenine nucleotide alpha hydrolases-like	-0.329558		0.698873	-0.194712		1	-0.635478	**	0.0113274
NAT1	Subunit of the N-terminal acetyltransferase NatA (Nat1p, Ard1p, Nat5p); N-terminally acetylates many proteins, which influences multiple processes such as the cell cycle, heat-shock resistance, mating, sporulation, and telomeric silencing	-0.102866		1	-0.194685		1	-0.259623	*	0.0952096
PER1	Protein of the endoplasmic reticulum, required for GPI-phospholipase A2 activity that remodels the GPI anchor as a prerequisite for association of GPI-anchored proteins with lipid rafts; functionally complemented by human ortholog PERLD1	-0.0835702		1	-0.194557		0.663443	-0.481686	***	0.00120823
THI7	Plasma membrane transporter responsible for the uptake of thiamine, member of the major facilitator superfamily of transporters; mutation of human ortholog causes thiamine-responsive megaloblastic anemia	0.0146657		1	-0.194372		1	-0.901164	***	0.000147199
PAS_chr4_0259	Delta(9) fatty acid desaturase	-0.0761273		1	-0.19426		1	0.849585	**	0.012088
PAS_chr2-1_0313	Bifunctional enzyme containing both alcohol dehydrogenase and glutathione-dependent formaldehyde dehydrogenase activities, functions in formaldehyde detoxification and formation of long chain and complex alcohols, regulated by Hog1p-Sko1p	-0.121935		1	-1.41811		0.829356	-1.61141	***	0.00979823
ROT1	Molecular chaperone involved in protein folding in the ER; mutation causes defects in cell wall synthesis and in lysis of autophagic bodies, suppresses tor2 mutations, and is synthetically lethal with kar2-1 and with rot2 mutations; involved in N-linked g	0.0407371		1	0.289903		0.195963	0.174628		0.69667
FLC3	Putative FAD transporter, similar to Flc1p and Flc2p; localized to the ER; FLC3 has a paralog, FLC1, that arose from the whole genome duplication	0.269118		0.620477	0.513885	**	0.0217475	-0.0366393		1
RRP42	Exosome non-catalytic core component; involved in 3'-5' RNA processing and degradation in both the nucleus and the cytoplasm; has similarity to E. coli RNase PH and to human hRrp42p (EXOSC7)	-0.0382038		1	-0.193273		0.523538	0.215982		0.119893
PAS_chr1-1_0021	Pre-mRNA splicing Prp18-interacting factor	0.0283195		1	-0.193149		1	0.406252		0.505034
MCM21	Component of the kinetochore sub-complex COMA; COMA (Ctf19p, Okp1p, Mcm21p, Ame1p) bridges kinetochore subunits in contact with centromeric DNA with subunits bound to microtubules during kinetochore assembly; involved in minichromosome maintenance; orthol	-0.0978325		1	-0.192901		0.46062	-0.556767	***	0.000340179
VMA1	Subunit A of the eight-subunit V1 peripheral membrane domain of the vacuolar H+-ATPase; protein precursor undergoes self-catalyzed splicing to yield the extein Tfp1p and the intein Vde (PI-SceI), which is a site-specific endonuclease	-0.0274543		1	-0.192878		0.441557	0.274679	*	0.0584445
FLC2	Putative FAD transporter; required for uptake of FAD into endoplasmic reticulum; involved in cell wall maintenance; FLC2 has a paralog, YOR365C, that arose from the whole genome duplication	0.503364	***	0.0034907	0.893214	***	8.16864e-06	0.65755	***	3.84733e-05
PAS_chr2-1_0034	hypothetical protein	0.202737		0.139729	-0.19218		0.268046	0.47592	***	0.000280352
SWI3	Subunit of the SWI/SNF chromatin remodeling complex; SWI/SNF regulates transcription by remodeling chromosomes; required for transcription of many genes, including ADH1, ADH2, GAL1, HO, INO1 and SUC2; relocates to the cytosol under hypoxic conditions	0.171672		0.484231	0.0366976		1	-0.398671	**	0.0225374
TDA3	Putative oxidoreductase involved in late endosome to Golgi transport; physical and genetical interactions with Btn2p; null mutant is viable, has extended S phase, and sensitive to expression of top1-T722A allele; similar to human FOXRED1	0.06431		1	-0.191223		1	-0.378472		0.502307
SFM1	SPOUT methyltransferase; catalyzes omega-monomethylation of Rps3p on Arg-146; not an essential gene; predicted to be involved in rRNA processing and ribosome biogenesis and in biopolymer catabolism	-0.280966		1	-0.191124		1	-0.807027	***	0.00018341
ERV2	Flavin-linked sulfhydryl oxidase localized to the endoplasmic reticulum lumen, involved in disulfide bond formation within the ER	0.088313		1	-0.174972		1	0.407665		0.369662
YML018C	Protein of unknown function; green fluorescent protein (GFP)-fusion protein localizes to the membrane of the vacuole; physical interaction with Atg27p suggests a possible role in autophagy; YML018C is not an essential gene; relative distribution to the va	0.0384536		1	-0.190918		0.711109	-0.977482	***	0.00016766
DUN1	Cell-cycle checkpoint serine-threonine kinase; required for DNA damage-induced transcription of certain target genes, phosphorylation of Rad55p and Sml1p, and transient G2/M arrest after DNA damage; Mec1p and Dun1p function in same pathway to regulate bot	-0.0468154		1	-0.190596		0.766477	-0.315903	***	0.00746395
FYV4	Protein of unknown function, required for survival upon exposure to K1 killer toxin	-0.280918		1	-0.433358		0.36528	-0.995181	***	0.000369555
PAS_chr2-2_0307	Cdc14 phosphatase binding protein N-terminus	-0.123513		0.8717	-0.19006		0.516317	-0.188184		0.120178
PAS_chr4_0479	hypothetical protein	-0.331826	**	0.0189942	-0.189813		0.365289	-0.0215526		1
GDB1	Glycogen debranching enzyme; contains glucanotranferase and alpha-1,6-amyloglucosidase activities; required for glycogen degradation; phosphorylated in mitochondria; activity is inhibited by Igd1p; protein abundance increases in response to DNA replicatio	0.271397		1	-0.18963		0.992407	0.505676	***	0.00246132
SHY1	Mitochondrial inner membrane protein required for assembly of cytochrome c oxidase (complex IV); associates with complex IV assembly intermediates and complex III/complex IV supercomplexes; similar to human SURF1 involved in Leigh Syndrome	-0.137565		1	-0.189616		0.918603	-0.835565	***	1.64083e-05
CAC2	Subunit of chromatin assembly factor I (CAF-1), with Rlf2p and Msi1p; chromatin assembly by CAF-1 is important for multiple processes including silencing at telomeres, mating type loci, and rDNA; maintenance of kinetochore structure, deactivation of the D	0.0251286		1	-0.189498		0.177921	-0.205293		0.106135
PGC1	Phosphatidyl Glycerol phospholipase C; regulates the phosphatidylglycerol (PG) content via a phospholipase C-type degradation mechanism; contains glycerophosphodiester phosphodiesterase motifs	-0.0925134		1	-0.189402		1	1.26431	***	2.21555e-06
SOD1	Cytosolic copper-zinc superoxide dismutase; detoxifies superoxide and is involved in repressing respiration in the presence of glucose, via stabilization of Yck1p and Yck2p kinases; some mutations are analogous to those that cause ALS (amyotrophic lateral	0.391722		0.976216	1.9911	***	0.00019778	3.49039	***	9.28706e-08
PIPA10274	Unknown	-0.178999		0.997285	-0.188885		1	-0.0193159		1
PAS_chr3_0650	Unknown (not annotated in NCBI_no uniprot_ID)	0.0923464		1	-0.188752		1	0.111139		1
VPS41	Vacuolar membrane protein that is a subunit of the homotypic vacuole fusion and vacuole protein sorting (HOPS) complex; essential for membrane docking and fusion at the Golgi-to-endosome and endosome-to-vacuole stages of protein transport	-0.0367109		1	-0.188685		1	-0.133459		1
OCA1	Putative protein tyrosine phosphatase, required for cell cycle arrest in response to oxidative damage of DNA	0.158797		1	-0.188624		1	0.853213		0.123755
TMA16	Protein of unknown function that associates with ribosomes	-0.157796		1	-0.188265		1	-0.730996	***	7.66642e-06
SHS1	Component of the septin ring that is required for cytokinesis; septins are GTP-binding proteins that assemble into rod-like hetero-oligomers that can associate with other rods to form filaments; septin rings at the mother-bud neck act as scaffolds for rec	0.0840469		1	-0.188056		1	-0.118699		1
PAS_chr1-1_0043	Mitochondrial ATPase expression;V-type ATP synthase subunit C	-0.272197		0.470007	-0.187785		1	-0.903368	***	4.35319e-05
MRM2	Mitochondrial 2' O-ribose methyltransferase, required for methylation of U(2791) in 21S rRNA; MRM2 deletion confers thermosensitive respiration and loss of mitochondrial DNA; has similarity to Spb1p and Trm7p, and to E. coli FtsJ/RrmJ	-0.101666		1	-0.187734		1	-1.59499	***	2.44291e-07
SCP160	Essential RNA-binding G protein effector of mating response pathway, mainly associated with nuclear envelope and ER, interacts in mRNA-dependent manner with translating ribosomes via multiple KH domains, similar to vertebrate vigilins	-0.124282		0.864461	-0.187188		0.204105	-0.812993	***	2.92036e-07
PAS_chr4_0154	RNA polymerase I specific initiation factor	-0.145455		1	-0.186808		0.959288	0.462965	**	0.0281766
PET309	Specific translational activator for the COX1 mRNA, also influences stability of intron-containing COX1 primary transcripts; localizes to the mitochondrial inner membrane; contains seven pentatricopeptide repeats (PPRs)	-0.286927		0.170301	-0.528188	**	0.0153222	-1.71678	***	2.87402e-09
CCL1	Cyclin associated with protein kinase Kin28p, which is the TFIIH-associated carboxy-terminal domain (CTD) kinase involved in transcription initiation at RNA polymerase II promoters	-0.103045		1	-0.186082		1	-0.527706	***	0.00462335
RSR1	GTP-binding protein of the ras superfamily required for bud site selection, morphological changes in response to mating pheromone, and efficient cell fusion; localized to the plasma membrane; significantly similar to mammalian Rap GTPases	0.210057		0.236545	-0.186005		0.481817	-0.15943		0.896801
RPS22B	Protein component of the small (40S) ribosomal subunit; homologous to mammalian ribosomal protein S15A and bacterial S8; RPS22B has a paralog, RPS22A, that arose from the whole genome duplication	-0.0551492		1	-0.185995		0.65062	-1.75768	***	2.60046e-07
YJL171C	GPI-anchored cell wall protein of unknown function; induced in response to cell wall damaging agents and by mutations in genes involved in cell wall biogenesis; sequence similarity to YBR162C/TOS1, a covalently bound cell wall protein; protein abundance i	0.450728		1	-0.185987		1	-0.111817		1
APT1	Adenine phosphoribosyltransferase; catalyzes the formation of AMP from adenine and 5-phosphoribosylpyrophosphate; involved in the salvage pathway of purine nucleotide biosynthesis; APT1 has a paralog, APT2, that arose from the whole genome duplication	-0.0262776		1	-0.185532		0.269144	-0.155105		0.373334
VPS29	Endosomal protein that is a subunit of the membrane-associated retromer complex essential for endosome-to-Golgi retrograde transport; forms a subcomplex with Vps35p and Vps26p that selects cargo proteins for endosome-to-Golgi retrieval	0.140275		1	-0.18547		0.921006	0.404261	***	0.00551306
GCG1	Gamma-glutamyl cyclotransferase; cleaves the gamma-glutamyl bond of glutathione to yield 5-oxoproline and a Cys-Gly dipeptide; similar to mammalian pro-apoptotic protein ChaC1; expression of mouse ChaC1 in yeast increases apoptosis; green fluorescent prot	-0.0677172		1	0.47481	*	0.0588506	2.07157	***	2.2389e-08
YDL114W	Putative short-chain dehydrogenase/reductase; YDL114W is not an essential gene	-0.221999		0.694223	-0.185074		0.926509	-0.176403		1
PAS_chr4_0732	Cu(+2)-transporting P-type ATPase, required for export of copper from the cytosol into an extracytos	0.0284497		1	0.124247		1	0.84193	***	0.00451401
PAS_chr3_0478	hypothetical protein	-0.211143		0.700246	-0.184682		0.633645	-0.593922	***	0.000802719
PAS_chr3_0400	WD domain, G-beta repeat;Tricorn protease domain 2	0.0918654		1	-0.184659		0.306719	-0.420722	***	0.000950911
MRPL49	Mitochondrial ribosomal protein of the large subunit	-0.165137		1	-0.184445		1	-0.621577	*	0.0576807
PAS_chr1-1_0268	Dynamitin	0.225203		0.20576	-0.184315		0.910384	0.2484	**	0.0495448
DIM1	Essential 18S rRNA dimethylase (dimethyladenosine transferase), responsible for conserved m6(2)Am6(2)A dimethylation in 3'-terminal loop of 18S rRNA, part of 90S and 40S pre-particles in nucleolus, involved in pre-ribosomal RNA processing	-0.130701		1	-0.184249		1	-1.53748	***	6.27782e-09
PAS_chr4_0379	Probable type-III integral membrane protein of unknown function	-0.0264508		1	-0.184234		0.85132	-0.0842911		1
TSC10	3-ketosphinganine reductase, catalyzes the second step in phytosphingosine synthesis, essential for growth in the absence of exogenous dihydrosphingosine or phytosphingosine, member of short chain dehydrogenase/reductase protein family	0.0228821		1	-0.184165		0.38791	0.787904	***	3.00499e-06
RPL16A	Ribosomal 60S subunit protein L16A; N-terminally acetylated, binds 5.8 S rRNA; transcriptionally regulated by Rap1p; homologous to mammalian ribosomal protein L13A and bacterial L13; RPL16A has a paralog, RPL16B, that arose from the whole genome duplicati	-0.105537		1	-0.184139		1	-1.42147	***	0.00379966
SPT16	Subunit of the heterodimeric FACT complex (Spt16p-Pob3p), which associates with chromatin via interaction with Nhp6Ap and Nhp6Bp, and reorganizes nucleosomes to facilitate access to DNA by RNA and DNA polymerases; some mutations cause reduced nucleosome o	0.0423099		1	-0.184081		0.741544	-0.477467	***	0.00164809
DEG1	tRNA:pseudouridine synthase, introduces pseudouridines at position 38 or 39 in tRNA, important for maintenance of translation efficiency and normal cell growth, localizes to both the nucleus and cytoplasm; non-essential for viability	-0.237371		0.854503	-0.509728	*	0.080859	-1.77251	***	1.93671e-09
PAS_chr4_0481	Protein involved in inhibition of translation and nonsense-mediated decay	-0.163411		1	-0.491299		0.414905	-1.19451	***	9.68917e-06
YOR390W	Putative protein of unknown function	-0.0663221		1	-0.18347		1	-0.174376		0.622465
BRX1	Nucleolar protein, constituent of 66S pre-ribosomal particles; depletion leads to defects in rRNA processing and a block in the assembly of large ribosomal subunits; possesses a sigma(70)-like RNA-binding motif	-0.153947		1	-0.183432		1	-2.19574	***	2.08563e-08
PAS_chr2-2_0100	GTPase component of U5 snRNP involved in mRNA splicing via spliceosome	-0.164372		0.734359	-0.183196		1	-0.656958	***	1.09399e-05
PAS_chr2-1_0605	Putative Nedd8 ligase	-0.137432		1	-0.183073		1	-0.00290122		1
HCM1	Forkhead transcription factor that drives S-phase specific expression of genes involved in chromosome segregation, spindle dynamics, and budding; suppressor of calmodulin mutants with specific SPB assembly defects; telomere maintenance role	0.408409		0.240177	0.0348412		1	-0.563138	***	0.00356634
MEC1	Genome integrity checkpoint protein and PI kinase superfamily member; Mec1p and Dun1p function in same pathway to regulate both dNTP pools and telomere length; signal transducer required for cell cycle arrest and transcriptional responses prompted by dama	-0.107125		1	-0.182974		1	-1.07249	***	0.000191161
ARC18	Subunit of the ARP2/3 complex, which is required for the motility and integrity of cortical actin patches	0.0713053		1	-0.18288		0.427148	0.855267	***	1.49353e-06
LHP1	RNA binding protein required for maturation of tRNA and U6 snRNA precursors; acts as a molecular chaperone for RNAs transcribed by polymerase III; homologous to human La (SS-B) autoantigen	-0.24552		1	-0.182651		1	-2.52162	***	2.67719e-09
PAS_chr4_0765	TPR-like; Tetratricopeptide repeat	0.0481315		1	-0.527366	**	0.0176813	-0.288582		0.219062
DPB2	Second largest subunit of DNA polymerase II (DNA polymerase epsilon), required for maintenance of fidelity of chromosomal replication; expression peaks at the G1/S phase boundary; Cdc28p substrate	0.222919		0.73387	-0.182334		0.843867	-0.657659	***	0.00167436
YGR021W	Putative protein of unknown function; the authentic, non-tagged protein is detected in highly purified mitochondria in high-throughput studies	-0.11911		1	-0.182157		1	-0.585872	***	0.0030646
PAS_chr1-4_0518	Permease family	-0.192022		0.91914	-0.181749		1	-0.391966	**	0.0202465
MRP4	Mitochondrial ribosomal protein of the small subunit	-0.293221		0.136606	-0.181303		1	-1.26499	***	1.77226e-08
CDC21	Thymidylate synthase, required for de novo biosynthesis of pyrimidine deoxyribonucleotides; expression is induced at G1/S	0.143014		1	-0.181224		0.799573	-0.53715	***	0.00263723
PAS_chr4_0111	Low affinity methionine permease	-0.095528		1	-0.439128		0.501223	-0.77729		0.121293
ERG3	C-5 sterol desaturase, glycoprotein that catalyzes the introduction of a C-5(6) double bond into episterol, a precursor in ergosterol biosynthesis; mutants are viable, but cannot grow on non-fermentable carbon sources; substrate of the HRD ubiquitin ligas	-0.129687		1	-0.18082		1	-1.49548	***	0.00077833
MRP20	Mitochondrial ribosomal protein of the large subunit	-0.114642		1	-0.180265		1	-1.61769	***	1.50684e-07
MGA1	Protein similar to heat shock transcription factor; multicopy suppressor of pseudohyphal growth defects of ammonium permease mutants	0.541782		0.360031	0.0338997		1	-0.388973		0.219745
SMI1-2	Protein involved in the regulation of cell wall synthesis; proposed to be involved in coordinating cell cycle progression with cell wall integrity	-0.00405863		1	-0.17963		1	-0.561513	**	0.0153944
PAS_chr3_0005	hypothetical protein	-0.123779		1	-0.179371		1	-0.253629		1
PAS_chr3_1009	hypothetical protein	0.216382		0.977686	-0.17918		1	0.832896	***	0.000840782
PAS_chr1-3_0089	Protein chaperone involved in regulation of the HSP90 and HSP70 functions	-0.158438		1	-0.179111		0.9799	-0.10507		0.96895
TRK2	Component of the Trk1p-Trk2p potassium transport system; TRK2 has a paralog, TRK1, that arose from the whole genome duplication	0.0707117		1	-0.17892		1	-0.562149	***	0.00826395
PPR1	Zinc finger transcription factor containing a Zn(2)-Cys(6) binuclear cluster domain, positively regulates transcription of URA1, URA3, URA4, and URA10, which are involved in de novo pyrimidine biosynthesis, in response to pyrimidine starvation; activity m	-0.0250085		1	0.0318923		1	0.395477	***	0.000507056
EFB1	Translation elongation factor 1 beta; stimulates nucleotide exchange to regenerate EF-1 alpha-GTP for the next elongation cycle; part of the EF-1 complex, which facilitates binding of aminoacyl-tRNA to the ribosomal A site	0.0809066		1	-0.490884		0.129756	-0.840256	***	0.000103
PRS4	5-phospho-ribosyl-1(alpha)-pyrophosphate synthetase, synthesizes PRPP, which is required for nucleotide, histidine, and tryptophan biosynthesis; one of five related enzymes, which are active as heteromultimeric complexes; PRS4 has a paralog, PRS2, that ar	-0.130627		1	-0.437046	**	0.0254249	-0.773651	***	3.37448e-07
BRE2	Subunit of COMPASS (Set1C) complex, which methylates Lys4 of histone H3 and functions in silencing at telomeres; has a C-terminal Sdc1 Dpy-30 Interaction (SDI) domain that mediates binding to Sdc1p; similar to trithorax-group protein ASH2L	-0.0995476		1	-0.178241		0.418426	-0.151469		0.887511
COX18	Mitochondrial integral inner membrane protein required for membrane insertion of C-terminus of Cox2p; interacts genetically and physically with Mss2p and Pnt1p; similar to S. cerevisiae Oxa1, N. crassa Oxa2p, and E. coli YidC	-0.167317		0.853171	-0.177997		0.849235	-1.44214	***	1.95318e-05
EMC4	Member of conserved ER transmembrane complex; required for efficient folding of proteins in the ER; null mutant displays induction of the unfolded protein response; homologous to worm ZK616.6/EMC-4, fly CG11137, human TMM85	0.0515813		1	-0.52399	**	0.0126148	-0.461589	**	0.0105849
PAS_chr1-4_0485	DASH complex subunit Hsk3 like	0.213045		0.767542	-0.177815		0.748312	-0.273374		0.149695
GSC2	Catalytic subunit of 1,3-beta-glucan synthase; involved in formation of the inner layer of the spore wall; activity positively regulated by Rho1p and negatively by Smk1p; GSC2 has a paralog, FKS1, that arose from the whole genome duplication	0.188317		1	-0.177697		1	-0.067004		1
PAS_FragB_0015	Life-span regulatory factor	-0.277181		1	-0.177062		1	0.571351		0.346145
EMC6	Member of conserved ER transmembrane complex; required for efficient folding of proteins in the ER; null mutant displays induction of the unfolded protein response; homologous to worm F33D4.7/EMC-6, fly CG11781, human TMEM93	-0.0844927		1	-0.237811		0.684313	0.0968841		1
SLA1	Cytoskeletal protein binding protein required for assembly of the cortical actin cytoskeleton; interacts with proteins regulating actin dynamics and proteins required for endocytosis; found in the nucleus and cell cortex; has 3 SH3 domains	0.155007		0.590933	-0.176748		0.689356	-0.384189	***	0.00204552
LCL2	Putative protein of unknown function; mutant is deficient in amounts of cell wall mannosylphosphate and has long chronological lifespan; genetic interactions suggest a role in ER-associated protein degradation (ERAD)	0.229724		0.532569	-0.17648		1	0.556622	***	0.00028829
ACA1	ATF/CREB family basic leucine zipper (bZIP) transcription factor; binds as a homodimer to the ATF/CREB consensus sequence TGACGTCA; important for carbon source utilization; target genes include GRE2 and COS8; ACA1 has a paralog, CST6, that arose from the	0.203038		0.4008	0.0125253		1	0.501396	***	0.000226406
PPX1	Exopolyphosphatase, hydrolyzes inorganic polyphosphate (poly P) into Pi residues; located in the cytosol, plasma membrane, and mitochondrial matrix	0.0372417		1	-0.176314		0.206171	-0.282715	**	0.0110296
PAS_chr2-2_0225	Hypothetical protein_not annotated in NCBI	-0.00214681		1	-0.176161		1	0.0327098		1
EMC1	Member of conserved endoplasmic reticulum membrane complex; involved in efficient folding of proteins in the ER; null mutant displays induction of the unfolded protein response; interacts with Gal80p; homologous to worm H17B01.4/EMC-1, fly CG2943, and hum	-0.120054		1	-0.184966		1	-0.517795	**	0.0131788
ATP5	Subunit 5 of the stator stalk of mitochondrial F1F0 ATP synthase, which is an evolutionarily conserved enzyme complex required for ATP synthesis; homologous to bovine subunit OSCP (oligomycin sensitivity-conferring protein); phosphorylated	0.270452		0.615963	-0.17581		1	0.182969		0.946652
ARG3	Ornithine carbamoyltransferase; also known as carbamoylphosphate:L-ornithine carbamoyltransferase; catalyzes the biosynthesis of the arginine precursor citrulline	-0.130545		1	-0.436342		0.621052	-0.409706		0.120517
PAS_chr3_0541	Membrane magnesium transporter	0.037494		1	-0.175879		0.527717	-0.203687		0.19657
PAS_chr1-1_0470	close to DEF1: RNAPII degradation factor, forms a complex with Rad26p in chromatin, enables ubiquitination and proteolysis of RNAPII present in an elongation complex	0.0207618		1	-0.175354		0.874613	-0.099033		1
EMC3	Member of conserved ER transmembrane complex; required for efficient folding of proteins in the ER; required for respiratory growth; null mutant displays induction of the unfolded protein response; homologous to worm Y62E10A.10/EMC-3, fly CG6750, human TM	0.0616025		1	-0.0104511		1	-0.083805		1
SLM5	Mitochondrial asparaginyl-tRNA synthetase	-0.162054		1	-0.174894		1	-0.798581	***	0.000121021
CDC73	Component of the Paf1p complex; binds to and modulates the activity of RNA polymerases I and II; required for expression of certain genes, modification of some histones, and telomere maintenance; involved in transcription elongation as demonstrated by the	-0.0476852		1	-0.174884		0.520064	-0.28583	**	0.0159442
PMC1	Vacuolar Ca2+ ATPase involved in depleting cytosol of Ca2+ ions; prevents growth inhibition by activation of calcineurin in the presence of elevated concentrations of calcium; similar to mammalian PMCA1a	-0.161914		1	-0.174618		1	-0.239844		0.546288
PAS_c034_0031	Oxidoreductase-like protein, N-terminal	-0.00718773		1	-0.174519		0.992232	1.67873	***	1.84652e-08
OCA6	Cytoplasmic protein required for replication of Brome mosaic virus in S. cerevisiae, which is a model system for studying positive-strand RNA virus replication; null mutation confers sensitivity to tunicamycin and DTT	0.192563		0.890476	-0.174163		0.961816	0.300485	*	0.0622149
STB5	Transcription factor, involved in regulating multidrug resistance and oxidative stress response; forms a heterodimer with Pdr1p; contains a Zn(II)2Cys6 zinc finger domain that interacts with a pleiotropic drug resistance element in vitro	-0.0613772		1	0.0114558		1	-0.425776		0.165381
GUA1	GMP synthase; highly conserved enzyme that catalyzes the second step in the biosynthesis of GMP from inosine 5'-phosphate (IMP); transcription is not subject to regulation by guanine but is negatively regulated by nutrient starvation; reduction-of-functio	-0.376368		0.783054	-0.434427		0.407804	-1.33584	***	1.00719e-08
STP3	Zinc-finger protein of unknown function; possibly involved in pre-tRNA splicing and in uptake of branched-chain amino acids; STP3 has a paralog, STP4, that arose from the whole genome duplication	0.184894		1	-0.173751		1	1.26391	***	9.19153e-05
STE4	G protein beta subunit, forms a dimer with Ste18p to activate the mating signaling pathway, forms a heterotrimer with Gpa1p and Ste18p to dampen signaling; may recruit Rho1p to the polarized growth site during mating; contains WD40 repeats	-0.128783		1	-0.173412		1	1.30209	***	5.78349e-06
PIPA01096	Unknown	-0.114789		1	-0.173394		1	0.608133	***	0.00122981
PAS_c131_0006	F-actin capping protein alpha subunit;Subunits of heterodimeric actin filament capping pr	-0.025834		1	-0.173088		1	-0.827599	***	0.00139524
CSM1	Nucleolar protein that forms a complex with Lrs4p and then Mam1p at kinetochores during meiosis I to mediate accurate homolog segregation; required for condensin recruitment to the replication fork barrier site and rDNA repeat segregation	0.0578288		1	-0.172651		0.393683	0.0262278		1
ATX1	Cytosolic copper metallochaperone that transports copper to the secretory vesicle copper transporter Ccc2p for eventual insertion into Fet3p, which is a multicopper oxidase required for high-affinity iron uptake	0.397103		1	0.12844		1	1.11864	***	0.000110589
UTP23	Component of the small subunit processome, involved in 40S ribosomal subunit biogenesis; interacts with snR30 and is required for dissociation of snR30 from large pre-ribosomal particles; has homology to PINc domain protein Fcf1p, although the PINc domain	0.0194693		1	-0.172318		1	-1.92113	***	4.56494e-07
RRP15	Nucleolar protein, constituent of pre-60S ribosomal particles; required for proper processing of the 27S pre-rRNA at the A3 and B1 sites to yield mature 5.8S and 25S rRNAs	-0.14002		1	-0.172249		0.948451	0.314489	*	0.0513848
PAS_FragB_0010	BolA-like protein;BolA-like	0.122473		1	-0.171068		1	-0.20769		0.57602
RPS27B	Protein component of the small (40S) ribosomal subunit; homologous to mammalian ribosomal protein S27, no bacterial homolog; RPS27B has a paralog, RPS27A, that arose from the whole genome duplication	-0.0673447		1	-0.171028		1	-0.647411		0.248217
NHA1	Na+/H+ antiporter involved in sodium and potassium efflux through the plasma membrane; required for alkali cation tolerance at acidic pH	0.139984		1	-0.171012		0.976274	-0.437986	**	0.0264898
GTF1	Subunit of the trimeric GatFAB AmidoTransferase(AdT) complex; involved in the formation of Q-tRNAQ; transposon insertion mutant is salt sensitive and null mutant has growth defects; non-tagged protein is detected in purified mitochondria	-0.0876854		1	-0.170192		1	0.0288655		1
RTC5	Protein of unknown function; green fluorescent protein (GFP)-fusion protein localizes to the cytoplasm; null mutation suppresses cdc13-1 temperature sensitivity	0.120872		1	-0.169756		1	2.86739	***	3.72435e-09
PAS_chr4_0651	Protein of unknown function DUF124;TRAP-like	-0.174822		1	-0.169573		1	0.107937		1
PAS_chr3_0383	Bromodomain;Bromodomain	0.160444		0.875912	-0.16954		1	-0.0591608		1
YET1	Endoplasmic reticulum transmembrane protein; may interact with ribosomes, based on co-purification experiments; homolog of human BAP31 protein; YET1 has a paralog, YET2, that arose from the whole genome duplication	-0.288199		0.487032	-0.0548844		1	-0.56976	**	0.0137411
NRG1	Transcriptional repressor; recruits the Cyc8p-Tup1p complex to promoters; mediates glucose repression and negatively regulates a variety of processes including filamentous growth and alkaline pH response; NRG1 has a paralog, NRG2, that arose from the whol	0.0791848		1	0.0101455		1	0.542384	***	0.00252585
YET3	Protein of unknown function; YET3 null mutant decreases the level of secreted invertase; homolog of human BAP31 protein; protein abundance increases in response to DNA replication stress	0.574243	*	0.0950377	0.576136		0.182577	2.1827	***	1.60747e-09
RPL43B	Ribosomal 60S subunit protein L43B; homologous to mammalian ribosomal protein L37A, no bacterial homolog; RPL43B has a paralog, RPL43A, that arose from the whole genome duplication; protein abundance increases in response to DNA replication stress	-0.108913		1	-0.168403		0.857827	-1.33522	***	5.54557e-07
TIM13	Mitochondrial intermembrane space protein, forms a complex with Tim8p that delivers a subset of hydrophobic proteins to the TIM22 complex for insertion into the inner membrane	-0.101337		1	-0.168313		1	-1.37103	***	5.10037e-05
PIPA05294	Unknown	-0.0685701		1	-0.168203		1	0.227234		0.966863
DIS3	Exosome core complex catalytic subunit; possesses both endonuclease and 3'-5' exonuclease activity; involved in 3'-5' RNA processing and degradation in both the nucleus and the cytoplasm; has similarity to E. coli RNase R and to human DIS3; protein abunda	-0.295943		0.270655	-0.168073		1	-0.920835	***	5.44513e-07
PUS4	Pseudouridine synthase, catalyzes only the formation of pseudouridine-55 (Psi55), a highly conserved tRNA modification, in mitochondrial and cytoplasmic tRNAs; PUS4 overexpression leads to translational derepression of GCN4 (Gcd- phenotype)	-0.37025	*	0.089315	-0.479502	**	0.0335674	-1.43895	***	8.13627e-07
CSL4	Exosome non-catalytic core component; involved in 3'-5' RNA processing and degradation in both the nucleus and the cytoplasm; predicted to contain an S1 RNA binding domain; has similarity to human hCsl4p (EXOSC1)	-0.087671		1	-0.168058		1	-0.254842		0.131607
RPS15	Protein component of the small (40S) ribosomal subunit; homologous to mammalian ribosomal protein S15 and bacterial S19	-0.0461724		1	-0.167742		1	-1.03323	***	0.00032629
TUP1	General repressor of transcription, forms complex with Cyc8p, involved in the establishment of repressive chromatin structure through interactions with histones H3 and H4, appears to enhance expression of some genes	0.26509		0.107574	0.00866284		1	-0.178384		0.379654
APN1	Major apurinic/apyrimidinic endonuclease, 3'-repair diesterase involved in repair of DNA damage by oxidation and alkylating agents; also functions as a 3'-5' exonuclease to repair 7,8-dihydro-8-oxodeoxyguanosine	-0.089928		1	-0.167206		0.510062	0.812878	***	1.2707e-06
RIA1	Cytoplasmic GTPase/eEF2-like factor involved in ribosomal biogenesis; with Sdo1p, promotes release of Tif6p from 60S ribosomal subunits in the cytoplasm so that they can assemble with 40S subunits to generate mature ribosomes; required for quality control	-0.0904079		1	-0.16712		1	0.0104426		1
DTD1	D-Tyr-tRNA(Tyr) deacylase, functions in protein translation, may affect nonsense suppression via alteration of the protein synthesis machinery; ubiquitous among eukaryotes	-0.0546357		1	-0.476119	**	0.0200769	-0.599282	***	0.000629456
ECM16	Essential DEAH-box ATP-dependent RNA helicase specific to the U3 snoRNP, predominantly nucleolar in distribution, required for 18S rRNA synthesis	-0.139935		1	-0.166781		1	-0.506163	***	0.000267186
WSC4	ER membrane protein involved in the translocation of soluble secretory proteins and insertion of membrane proteins into the ER membrane; may also have a role in the stress response but has only partial functional overlap with WSC1-3	-0.370444		0.804506	-0.43622		0.223766	-0.930006	***	0.00163359
PAS_chr1-4_0177	hypothetical protein	-0.162085		1	-0.166191		0.82003	0.0734814		1
ERO1	Thiol oxidase required for oxidative protein folding in the ER; essential for maintaining proper redox balance in ER; feedback regulation of Ero1p occurs via reduction and oxidation of Ero1p regulatory bonds; reduced Pdi1p activates Ero1p by direct reduct	-0.297799		1	-0.368855		1	-0.894286	***	0.00858811
OTU1	Deubiquitylation enzyme that binds to the chaperone-ATPase Cdc48p; may contribute to regulation of protein degradation by deubiquitylating substrates that have been ubiquitylated by Ufd2p; member of the Ovarian Tumor (OTU) family; protein abundance increa	-0.220787		1	-0.165747		1	-0.161671		1
UTP22	Component of the small-subunit processome; required for nuclear export of tRNAs; may facilitate binding of Utp8p to aminoacylated tRNAs and their delivery to Los1p for export; conserved from yeast to mammals	-0.215239		1	-0.165687		1	-1.58213	***	1.42545e-08
NUP57	FG-nucleoporin component of central core of the nuclear pore complex (NPC); contributes directly to nucleocytoplasmic transport and maintenance of the NPC permeability barrier; found in stable complex with Nic96p and two other FG-nucleoproteins (Nsp1p and	0.0691232		1	-0.164314		0.632788	-0.655347	***	3.59695e-05
PAS_chr1-1_0188	Hypothetical protein_not annotated in NCBI	-0.0355915		1	-0.164131		1	-0.209011		1
PPG1	Putative serine/threonine protein phosphatase of the type 2A-like phosphatase family, required for glycogen accumulation; interacts with Tap42p, which binds to and regulates other protein phosphatases	-0.00934763		1	-0.163819		0.813362	-0.314332	**	0.0436744
SKI8	Ski complex component and WD-repeat protein, mediates 3'-5' RNA degradation by the cytoplasmic exosome; also required for meiotic double-strand break recombination; null mutants have superkiller phenotype	-0.0509562		1	-0.163707		0.856703	-0.302932	**	0.0139603
NRP1	Putative RNA binding protein of unknown function; localizes to stress granules induced by glucose deprivation; predicted to be involved in ribosome biogenesis	0.0687823		1	-0.163683		1	-1.70193	***	5.40863e-08
SGS1	Nucleolar DNA helicase of the RecQ family; involved in genome integrity maintenance; regulates chromosome synapsis and meiotic joint molecule/crossover formation; potential role as repressor of a subset of rapamycin responsive genes; rapidly lost in respo	0.243034		0.829339	0.00612333		1	-0.0707175		1
RAX1	Protein involved in bud site selection during bipolar budding; localization requires Rax2p; has similarity to members of the insulin-related peptide superfamily	0.0182492		1	-0.163381		1	-0.520121	***	0.00740793
PAS_chr1-1_0431	hypothetical protein	-0.0200543		1	-0.163268		0.491373	1.19975	***	9.10384e-08
PEX29	Peroxisomal integral membrane peroxin; involved in the regulation of peroxisomal size, number and distribution; genetic interactions suggest that Pex28p and Pex29p act at steps upstream of those mediated by Pex30p, Pex31p, and Pex32p; forms ER foci upon D	-0.235086		0.681705	-0.163232		0.975	0.4776	**	0.0109757
ALG5	UDP-glucose:dolichyl-phosphate glucosyltransferase, involved in asparagine-linked glycosylation in the endoplasmic reticulum	0.224189		0.349713	-0.162974		1	-1.10842	***	4.34101e-07
PAS_chr2-1_0614	hypothetical protein	-0.255991		1	-0.162559		1	-0.471621		0.309441
UTR1	ATP-NADH kinase; phosphorylates both NAD and NADH; active as a hexamer; enhances the activity of ferric reductase (Fre1p); UTR1 has a paralog, YEF1, that arose from the whole genome duplication	-0.127307		1	-0.162475		0.926801	-0.152044		0.656791
CDC45	DNA replication initiation factor; recruited to MCM pre-RC complexes at replication origins; promotes release of MCM from Mcm10p, recruits elongation machinery; mutants in human homolog may cause velocardiofacial and DiGeorge syndromes	0.269729		0.907741	-0.162455		1	-0.516697	*	0.0546447
YOL098C	Putative metalloprotease	-0.243577		1	-0.162439		1	-1.17821	***	3.67313e-07
PAS_chr1-1_0502	EVE domain;PUA domain-like	0.0370645		1	-0.162184		0.980962	0.0377912		1
HER2	Subunit of the trimeric GatFAB AmidoTransferase(AdT) complex; involved in the formation of Q-tRNAQ; required for remodeling of ER caused by Hmg2p overexpression; similar to bacterial GatA glutamyl-tRNA amidotransferase	-0.245676		0.368962	-0.161717		1	-0.206872		0.615547
GCD14	Subunit of tRNA (1-methyladenosine) methyltransferase, with Gcd10p, required for the modification of the adenine at position 58 in tRNAs, especially tRNAi-Met; first identified as a negative regulator of GCN4 expression	-0.179576		1	-0.161713		1	-2.82619	***	1.03221e-07
PAS_chr1-4_0186	U1 snRNP protein involved in splicing	0.0478106		1	-0.1615		0.634195	0.309111	**	0.0252357
SNP1	Component of U1 snRNP required for mRNA splicing via spliceosome; substrate of the arginine methyltransferase Hmt1p; may interact with poly(A) polymerase to regulate polyadenylation; homolog of human U1 70K protein; protein abundance increases in response	-0.123351		1	-0.161225		0.834406	-1.10558	***	6.13017e-05
EBP2	Required for 25S rRNA maturation and 60S ribosomal subunit assembly; localizes to the nucleolus and in foci along nuclear periphery; constituent of 66S pre-ribosomal particles; cooperates with Rrs1p and Mps3p to mediate telomere clustering by binding Sir4	0.0237836		1	-0.161185		1	-1.83692	***	4.96962e-08
PAS_chr4_0209	Hypothetical protein_not annotated in NCBI	0.0505982		1	-0.160844		1	0.0239289		1
PAS_chr1-4_0321	hypothetical protein	0.279408		1	-0.160741		1	1.2629	***	0.000282747
PAS_chr4_0690	Domain of unknown function UPF0086;Rof/RNase P subunit-like	-0.0477285		1	-0.160712		1	1.1289	***	2.97799e-06
PAS_chr1-4_0026	Tc5 transposase DNA-binding domain;Homeodomain-like	-0.000802116		1	-0.160659		0.814387	-0.409111	***	0.00272895
ERF2	Subunit of a palmitoyltransferase, composed of Erf2p and Shr5p, that adds a palmitoyl lipid moiety to heterolipidated substrates such as Ras1p and Ras2p through a thioester linkage; mutants partially mislocalize Ras2p to the vacuole	-0.0914331		1	-0.160467		1	1.44873	***	1.0287e-08
RPP2B	Ribosomal protein P2 beta, a component of the ribosomal stalk, which is involved in the interaction between translational elongation factors and the ribosome; regulates the accumulation of P1 (Rpp1Ap and Rpp1Bp) in the cytoplasm	-0.132948		1	-0.453723	**	0.0403916	-1.52806	***	6.71529e-08
YIP1	Integral membrane protein required for the biogenesis of ER-derived COPII transport vesicles; interacts with Yif1p and Yos1p; localizes to the Golgi, the ER, and COPII vesicles; homolog of human YIPF4	-0.0361672		1	-0.267697		0.142511	0.492645	***	0.00274652
[truncated: 3,517 more rows]

## Sheet: Table_S2
Short_Name_Pp	Description	TG-TD_logFC	TG-TD_ adjPV	TM-TD_logFC	TM-TD_ adjPV	TX-TD_logFC	TX-TD_ adjPV
[truncated: 5,354 more rows]

[truncated: 2 more sheets: Table_S3, Table_S4]
