# Supplementary material for: Pichia pastoris regulates its gene-specific response to different carbon sources at the transcriptional, rather than the translational, level
Source: BMC Genomics. 2015 Mar 11;16(1):167. doi: 10.1186/s12864-015-1393-8 (PMC4408588; doi:10.1186/s12864-015-1393-8)
Supplement: Additional file 2: — Enriched GO terms in differentially expressed genes in P. pastoris cells grown in excess glycerol, limiting glucose and methanol fed cells compared to excess glucose. Result details are provided: FDR (false discovery rate), corrected p-value and false positives. [file 12864_2015_1393_MOESM2_ESM.xlsx]

## Sheet: Sheet1
GMX_down	Gene Ontology term	Cluster frequency	Genome frequency	Corrected P-value	FDR	False Positives	Genes annotated to the term
	alpha-amino acid biosynthetic process	10 of 54 genes, 18.5%	118 of 5351 genes, 2.2%	4.03e-05	0.00%	0.00	MET1, FAU1, ARO9, STR3, LEU2, THR1, LYS12, IDP1, ASN2, SER3
	alpha-amino acid metabolic process	11 of 54 genes, 20.4%	158 of 5351 genes, 3.0%	6.91e-05	0.00%	0.00	FAU1, ARO9, STR3, LEU2, THR1, LYS12, IDP1, PDC1, SER3, MET1, ASN2
	glycolytic process	5 of 54 genes, 9.3%	18 of 5351 genes, 0.3%	0.00013	0.00%	0.00	PFK1, PGI1, PFK2, CDC19, GPM3
	cellular amino acid biosynthetic process	10 of 54 genes, 18.5%	140 of 5351 genes, 2.6%	0.00020	5.00%	0.20	MET1, FAU1, ARO9, STR3, LEU2, THR1, LYS12, IDP1, ASN2, SER3
	aspartate family amino acid biosynthetic process	6 of 54 genes, 11.1%	44 of 5351 genes, 0.8%	0.00086	4.40%	0.22	MET1, ARO9, STR3, THR1, LYS12, ASN2
	organonitrogen compound biosynthetic process	13 of 54 genes, 24.1%	299 of 5351 genes, 5.6%	0.00114	3.67%	0.22	FAU1, ARO9, STR3, LEU2, THR1, LYS12, IDP1, SER3, MET1, URK1, AMD1, COX10, ASN2
	organic acid biosynthetic process	10 of 54 genes, 18.5%	174 of 5351 genes, 3.3%	0.00145	3.14%	0.22	MET1, FAU1, ARO9, STR3, LEU2, THR1, LYS12, IDP1, ASN2, SER3
	carboxylic acid biosynthetic process	10 of 54 genes, 18.5%	174 of 5351 genes, 3.3%	0.00145	2.75%	0.22	MET1, FAU1, ARO9, STR3, LEU2, THR1, LYS12, IDP1, ASN2, SER3
	carboxylic acid metabolic process	13 of 54 genes, 24.1%	315 of 5351 genes, 5.9%	0.00202	3.11%	0.28	FAU1, ARO9, STR3, LEU2, THR1, LYS12, IDP1, PDC1, SER3, MET1, CDC19, ACS2, ASN2
	single-organism carbohydrate catabolic process	6 of 54 genes, 11.1%	51 of 5351 genes, 1.0%	0.00208	2.80%	0.28	PFK1, PGI1, PFK2, CDC19, GPM3, PDC1
	aspartate family amino acid metabolic process	6 of 54 genes, 11.1%	53 of 5351 genes, 1.0%	0.00261	2.55%	0.28	MET1, ARO9, STR3, THR1, LYS12, ASN2
	oxoacid metabolic process	13 of 54 genes, 24.1%	326 of 5351 genes, 6.1%	0.00293	2.33%	0.28	FAU1, ARO9, STR3, LEU2, THR1, LYS12, IDP1, PDC1, SER3, MET1, CDC19, ACS2, ASN2
	organic acid metabolic process	13 of 54 genes, 24.1%	327 of 5351 genes, 6.1%	0.00303	2.15%	0.28	FAU1, ARO9, STR3, LEU2, THR1, LYS12, IDP1, PDC1, SER3, MET1, CDC19, ACS2, ASN2
	cellular amino acid metabolic process	11 of 54 genes, 20.4%	237 of 5351 genes, 4.4%	0.00371	2.00%	0.28	FAU1, ARO9, STR3, LEU2, THR1, LYS12, IDP1, PDC1, SER3, MET1, ASN2
	carbohydrate catabolic process	6 of 54 genes, 11.1%	57 of 5351 genes, 1.1%	0.00400	2.00%	0.30	PFK1, PGI1, PFK2, CDC19, GPM3, PDC1
	small molecule biosynthetic process	11 of 54 genes, 20.4%	256 of 5351 genes, 4.8%	0.00763	2.00%	0.32	FAU1, ARO9, STR3, LEU2, THR1, LYS12, IDP1, PDC1, SER3, MET1, ASN2
	carbohydrate metabolic process	10 of 54 genes, 18.5%	220 of 5351 genes, 4.1%	0.01130	1.88%	0.32	PGI1, EXG1, DOG1, LEU2, IDP1, PDC1, PFK1, CDC19, PFK2, GPM3
	single-organism carbohydrate metabolic process	9 of 54 genes, 16.7%	189 of 5351 genes, 3.5%	0.01955	1.78%	0.32	PGI1, DOG1, LEU2, IDP1, PDC1, PFK1, CDC19, PFK2, GPM3
	fructose 6-phosphate metabolic process	2 of 54 genes, 3.7%	2 of 5351 genes, 0.0%	0.02059	2.00%	0.38	PFK1, PFK2
	generation of precursor metabolites and energy	7 of 54 genes, 13.0%	111 of 5351 genes, 2.1%	0.02231	1.90%	0.38	PFK1, PGI1, PFK2, CDC19, GPM3, IDP1, PDC1
	pyruvate metabolic process	3 of 54 genes, 5.6%	10 of 5351 genes, 0.2%	0.02284	1.81%	0.38	CDC19, ACS2, PDC1
	copper ion transport	3 of 54 genes, 5.6%	12 of 5351 genes, 0.2%	0.04129	1.73%	0.38	SCO1, FET4, FRE1
G_down	Gene Ontology term	Cluster frequency	Genome frequency	Corrected P-value	FDR	False Positives	Genes annotated to the term
	thiamine biosynthetic process	3 of 15 genes, 20.0%	5 of 5351 genes, 0.1%	1.27e-05	0.00%	0.00	THI20, THI4, THI21
	thiamine-containing compound biosynthetic process	3 of 15 genes, 20.0%	5 of 5351 genes, 0.1%	1.27e-05	0.00%	0.00	THI20, THI4, THI21
	thiamine metabolic process	3 of 15 genes, 20.0%	6 of 5351 genes, 0.1%	2.55e-05	0.00%	0.00	THI20, THI4, THI21
	thiamine-containing compound metabolic process	3 of 15 genes, 20.0%	6 of 5351 genes, 0.1%	2.55e-05	0.00%	0.00	THI20, THI4, THI21
	sulfur compound biosynthetic process	4 of 15 genes, 26.7%	52 of 5351 genes, 1.0%	0.00072	0.00%	0.00	THI20, YGR012W, THI4, THI21
	pyrimidine-containing compound biosynthetic process	3 of 15 genes, 20.0%	22 of 5351 genes, 0.4%	0.00191	0.00%	0.00	THI20, THI4, THI21
	pyrimidine-containing compound metabolic process	3 of 15 genes, 20.0%	25 of 5351 genes, 0.5%	0.00284	0.00%	0.00	THI20, THI4, THI21
	thiamine diphosphate biosynthetic process	2 of 15 genes, 13.3%	4 of 5351 genes, 0.1%	0.00315	0.50%	0.04	THI20, THI21
	thiamine diphosphate metabolic process	2 of 15 genes, 13.3%	4 of 5351 genes, 0.1%	0.00315	0.44%	0.04	THI20, THI21
	sulfur compound metabolic process	4 of 15 genes, 26.7%	76 of 5351 genes, 1.4%	0.00328	0.40%	0.04	THI20, YGR012W, THI4, THI21
	vitamin biosynthetic process	3 of 15 genes, 20.0%	32 of 5351 genes, 0.6%	0.00606	0.36%	0.04	THI20, THI4, THI21
	water-soluble vitamin biosynthetic process	3 of 15 genes, 20.0%	32 of 5351 genes, 0.6%	0.00606	0.33%	0.04	THI20, THI4, THI21
	vitamin metabolic process	3 of 15 genes, 20.0%	35 of 5351 genes, 0.7%	0.00796	0.46%	0.06	THI20, THI4, THI21
	water-soluble vitamin metabolic process	3 of 15 genes, 20.0%	35 of 5351 genes, 0.7%	0.00796	0.43%	0.06	THI20, THI4, THI21
	small molecule metabolic process	8 of 15 genes, 53.3%	666 of 5351 genes, 12.4%	0.01146	0.40%	0.06	THI20, YGR012W, VID24, THI4, THI21, ALD5, PDR12, GOR1
	small molecule biosynthetic process	5 of 15 genes, 33.3%	256 of 5351 genes, 4.8%	0.03508	2.12%	0.34	THI20, YGR012W, THI4, THI21, ALD5
M_down	Gene Ontology term	Cluster frequency	Genome frequency	Corrected P-value	FDR	False Positives	Genes annotated to the term
	coenzyme metabolic process	12 of 82 genes, 14.6%	112 of 5351 genes, 2.1%	3.46e-05	0.00%	0.00	ADH2, BNA6, PNP1, TKL1, COQ9, GPD1, CIT1, LAT1, SAM4, TAL1, PDX1, BNA1
	nucleobase-containing small molecule metabolic process	17 of 82 genes, 20.7%	257 of 5351 genes, 4.8%	8.08e-05	0.00%	0.00	ADE13, BNA6, PDR5, TKL1, GCS1, CDD1, TAL1, YRB2, UGP1, DAL4, DAL7, PNP1, ADH2, RDI1, GPD1, SAM4, BNA1
	oxidoreduction coenzyme metabolic process	8 of 82 genes, 9.8%	46 of 5351 genes, 0.9%	0.00012	0.00%	0.00	COQ9, GPD1, TAL1, ADH2, BNA6, PNP1, TKL1, BNA1
	nicotinamide nucleotide metabolic process	7 of 82 genes, 8.5%	32 of 5351 genes, 0.6%	0.00013	0.00%	0.00	GPD1, TAL1, ADH2, BNA6, PNP1, TKL1, BNA1
	pyridine nucleotide metabolic process	7 of 82 genes, 8.5%	33 of 5351 genes, 0.6%	0.00017	0.00%	0.00	GPD1, TAL1, ADH2, BNA6, PNP1, TKL1, BNA1
	cofactor metabolic process	12 of 82 genes, 14.6%	130 of 5351 genes, 2.4%	0.00018	0.00%	0.00	ADH2, BNA6, PNP1, TKL1, COQ9, GPD1, CIT1, LAT1, SAM4, TAL1, PDX1, BNA1
	pyridine-containing compound metabolic process	7 of 82 genes, 8.5%	41 of 5351 genes, 0.8%	0.00082	0.00%	0.00	GPD1, TAL1, ADH2, BNA6, PNP1, TKL1, BNA1
	NAD metabolic process	5 of 82 genes, 6.1%	17 of 5351 genes, 0.3%	0.00146	0.00%	0.00	GPD1, ADH2, BNA6, PNP1, BNA1
	carbohydrate metabolic process	14 of 82 genes, 17.1%	220 of 5351 genes, 4.1%	0.00174	0.00%	0.00	UGP1, YPR1, TDH3, DAL7, MNN2, BCH2, TKL1, TPS2, GPD1, CIT1, TAL1, ENO1, FBA1, PFK26
	small molecule metabolic process	25 of 82 genes, 30.5%	666 of 5351 genes, 12.4%	0.00402	0.00%	0.00	ADE13, MET22, BNA6, PDR5, TKL1, GCS1, CDD1, COQ9, CIT1, LAT1, TAL1, YAT1, YRB2, UGP1, DAL4, DAL7, ADH2, PNP1, RDI1, PRO2, GPD1, SAM4, ARG7, PDX1, BNA1
	single-organism carbohydrate metabolic process	12 of 82 genes, 14.6%	189 of 5351 genes, 3.5%	0.00922	0.00%	0.00	UGP1, YPR1, TDH3, DAL7, MNN2, BCH2, TKL1, TPS2, TAL1, ENO1, FBA1, PFK26
	nucleotide metabolic process	13 of 82 genes, 15.9%	226 of 5351 genes, 4.2%	0.01176	0.00%	0.00	ADE13, UGP1, ADH2, BNA6, PNP1, RDI1, PDR5, TKL1, GCS1, GPD1, TAL1, YRB2, BNA1
	monosaccharide metabolic process	7 of 82 genes, 8.5%	61 of 5351 genes, 1.1%	0.01255	0.00%	0.00	YPR1, TAL1, TDH3, ENO1, FBA1, PFK26, TKL1
	oxidation-reduction process	15 of 82 genes, 18.3%	298 of 5351 genes, 5.6%	0.01320	0.00%	0.00	UGP1, YPR1, TDH3, DAL7, AHP1, ADH2, DOT5, IRC24, TKL1, PRO2, COQ9, GPD1, CIT1, TAL1, BNA1
	nucleoside phosphate metabolic process	13 of 82 genes, 15.9%	229 of 5351 genes, 4.3%	0.01352	0.00%	0.00	ADE13, UGP1, ADH2, BNA6, PNP1, RDI1, PDR5, TKL1, GCS1, GPD1, TAL1, YRB2, BNA1
	organonitrogen compound metabolic process	21 of 82 genes, 25.6%	557 of 5351 genes, 10.4%	0.02386	0.00%	0.00	ADE13, MET22, BNA6, BCH2, PDR5, TKL1, GCS1, CDD1, CIT1, TAL1, YRB2, DAL4, DAL7, PNP1, ADH2, RDI1, PRO2, GPD1, SAM4, ARG7, BNA1
	organophosphate metabolic process	16 of 82 genes, 19.5%	359 of 5351 genes, 6.7%	0.03083	0.00%	0.00	ADE13, MET22, YSA1, UGP1, ADH2, BNA6, PNP1, RDI1, PDR5, TKL1, GCS1, GPD1, TAL1, YRB2, PFK26, BNA1
	phosphorus metabolic process	22 of 82 genes, 26.8%	617 of 5351 genes, 11.5%	0.03554	0.00%	0.00	ADE13, MET22, BNA6, PDR5, TKL1, GCS1, CIT1, LAT1, TAL1, IPP1, YRB2, PFK26, YSA1, UGP1, NBP2, ADH2, PNP1, RDI1, YOR283W, GPD1, PDX1, BNA1
	single-organism metabolic process	39 of 82 genes, 47.6%	1492 of 5351 genes, 27.9%	0.03842	0.00%	0.00	ADE13, YPR1, AHP1, PDR5, IRC24, TKL1, CIT1, LAT1, TAL1, ENO1, YRB2, FBA1, SWD2, PFK26, NBP2, ADH2, PNP1, DOT5, RDI1, ARG7, PDX1, BNA1, MET22, TDH3, BNA6, MNN2, BCH2, GCS1, CDD1, TPS2, COQ9, YAT1, UGP1, DAL4, COA3, DAL7, PRO2, GPD1, SAM4
	single-organism carbohydrate catabolic process	6 of 82 genes, 7.3%	51 of 5351 genes, 1.0%	0.04093	0.00%	0.00	YPR1, TAL1, TDH3, ENO1, FBA1, TKL1
GX_down	no significant terms
MX_down	Gene Ontology term	Cluster frequency	Genome frequency	Corrected P-value	FDR	False Positives	Genes annotated to the term
	single-organism biosynthetic process	47 of 128 genes, 36.7%	641 of 5351 genes, 12.0%	1.03e-10	0.00%	0.00	ADK1, ADE3, RML2, FOL2, MRPL40, ARO4, GPM1, ARO1, HEM14, MRPL10, LEU4, MTD1, ISM1, LYS9, PGK1, MSD1, RNR2, RSM7, ERC1, YPC1, SEC53, MSS51, SER1, GEP4, EHT1, ERG12, CAX4, HOM2, ERG1, ARO2, PDX3, SPE4, PMI40, MRPS35, PDR16, HIS4, HOM3, IDH2, YML6, MRPL31, TRS65, CYS3, URA5, LIP5, MRP49, COQ4, PDB1
	carboxylic acid metabolic process	29 of 128 genes, 22.7%	315 of 5351 genes, 5.9%	6.81e-08	0.00%	0.00	GCV3, ADE3, SER1, FOL2, ARO4, EHT1, HOM2, ARO1, ASP1, ARO2, SPE4, LEU4, MTD1, GCV2, ISM1, HIS4, HOM3, IDH2, MAE1, LYS9, SHM2, YDR248C, CYS3, THS1, SKP2, MSD1, LIP5, ERC1, PDB1
	cellular amino acid metabolic process	25 of 128 genes, 19.5%	237 of 5351 genes, 4.4%	8.80e-08	0.00%	0.00	GCV3, ADE3, SER1, FOL2, ARO4, HOM2, ARO1, ASP1, ARO2, SPE4, LEU4, MTD1, GCV2, ISM1, HIS4, HOM3, IDH2, MAE1, LYS9, SHM2, CYS3, THS1, SKP2, MSD1, ERC1
	oxoacid metabolic process	29 of 128 genes, 22.7%	326 of 5351 genes, 6.1%	1.56e-07	0.00%	0.00	GCV3, ADE3, SER1, FOL2, ARO4, EHT1, HOM2, ARO1, ASP1, ARO2, SPE4, LEU4, MTD1, GCV2, ISM1, HIS4, HOM3, IDH2, MAE1, LYS9, SHM2, YDR248C, CYS3, THS1, SKP2, MSD1, LIP5, ERC1, PDB1
	organic acid metabolic process	29 of 128 genes, 22.7%	327 of 5351 genes, 6.1%	1.68e-07	0.00%	0.00	GCV3, ADE3, SER1, FOL2, ARO4, EHT1, HOM2, ARO1, ASP1, ARO2, SPE4, LEU4, MTD1, GCV2, ISM1, HIS4, HOM3, IDH2, MAE1, LYS9, SHM2, YDR248C, CYS3, THS1, SKP2, MSD1, LIP5, ERC1, PDB1
	small molecule metabolic process	41 of 128 genes, 32.0%	666 of 5351 genes, 12.4%	1.63e-06	0.00%	0.00	ADK1, ADE3, FOL2, ARO4, ADH6, ARO1, HCH1, LEU4, MTD1, ISM1, MAE1, LYS9, SHM2, MSD1, RNR2, ERC1, SEC53, GCV3, SER1, ERG12, EHT1, HOM2, ERG1, ASP1, ARO2, PDX3, SPE4, PMI40, PDR16, GCV2, HIS4, HOM3, IDH2, YDR248C, CYS3, THS1, SKP2, URA5, LIP5, COQ4, PDB1
	small molecule biosynthetic process	23 of 128 genes, 18.0%	256 of 5351 genes, 4.8%	1.20e-05	0.00%	0.00	ADE3, SER1, FOL2, ARO4, EHT1, ERG12, HOM2, ARO1, ERG1, ARO2, PDX3, SPE4, LEU4, MTD1, PDR16, HIS4, HOM3, IDH2, LYS9, CYS3, LIP5, ERC1, COQ4
	single-organism metabolic process	64 of 128 genes, 50.0%	1492 of 5351 genes, 27.9%	3.32e-05	0.00%	0.00	ASF1, ADK1, ADE3, RML2, ARD1, FOL2, SUS1, MRPL40, ARO4, ADH6, GPM1, ARO1, HCH1, HEM14, LEU4, MRPL10, MTD1, ISM1, PAF1, MAE1, LYS9, SHM2, PGK1, MSD1, RNR2, RSM7, ERC1, SEC53, YPC1, GCV3, MSS51, SFH5, SER1, GEP4, EHT1, CAX4, ERG12, HOM2, ERG1, ASP1, ARO2, PDX3, SPE4, PMI40, MRPS35, PDR16, GCV2, HIS4, HOM3, IDH2, YML6, MRPL31, CYS3, TRS65, YDR248C, THS1, NAT4, SKP2, URA5, LIP5, MRP49, CIR1, COQ4, PD…
	organic acid biosynthetic process	18 of 128 genes, 14.1%	174 of 5351 genes, 3.3%	5.66e-05	0.00%	0.00	ADE3, SER1, FOL2, ARO4, EHT1, HOM2, ARO1, ARO2, SPE4, LEU4, MTD1, HIS4, HOM3, IDH2, LYS9, CYS3, LIP5, ERC1
	carboxylic acid biosynthetic process	18 of 128 genes, 14.1%	174 of 5351 genes, 3.3%	5.66e-05	0.00%	0.00	ADE3, SER1, FOL2, ARO4, EHT1, HOM2, ARO1, ARO2, SPE4, LEU4, MTD1, HIS4, HOM3, IDH2, LYS9, CYS3, LIP5, ERC1
	cellular amino acid biosynthetic process	16 of 128 genes, 12.5%	140 of 5351 genes, 2.6%	7.64e-05	0.00%	0.00	ADE3, SER1, FOL2, ARO4, HOM2, ARO1, ARO2, SPE4, LEU4, MTD1, HIS4, HOM3, IDH2, LYS9, CYS3, ERC1
	dicarboxylic acid metabolic process	8 of 128 genes, 6.2%	37 of 5351 genes, 0.7%	0.00090	0.00%	0.00	HOM3, IDH2, MAE1, FOL2, ARO4, ARO1, HOM2, ARO2
	alpha-amino acid metabolic process	15 of 128 genes, 11.7%	158 of 5351 genes, 3.0%	0.00209	0.31%	0.04	LEU4, GCV3, ADE3, MTD1, GCV2, HOM3, HIS4, SER1, IDH2, LYS9, FOL2, SHM2, CYS3, HOM2, ASP1
	organonitrogen compound metabolic process	31 of 128 genes, 24.2%	557 of 5351 genes, 10.4%	0.00215	0.29%	0.04	GCV3, ADK1, ADE3, SER1, FOL2, ARO4, HOM2, ARO1, HCH1, ASP1, ARO2, PDX3, HEM14, SPE4, LEU4, MTD1, GCV2, ISM1, HIS4, HOM3, IDH2, MAE1, LYS9, SHM2, CYS3, THS1, MSD1, URA5, SKP2, ERC1, YPC1
	organonitrogen compound biosynthetic process	21 of 128 genes, 16.4%	299 of 5351 genes, 5.6%	0.00312	0.67%	0.10	ADK1, ADE3, SER1, FOL2, ARO4, HOM2, ARO1, ARO2, PDX3, HEM14, SPE4, LEU4, MTD1, HIS4, HOM3, IDH2, LYS9, CYS3, URA5, ERC1, YPC1
	organic substance biosynthetic process	56 of 128 genes, 43.8%	1398 of 5351 genes, 26.1%	0.00459	0.62%	0.10	ASF1, ADK1, ADE3, RML2, FOL2, SUS1, MRPL40, ARO4, HAC1, MTQ2, GPM1, ARO1, HEM14, LEU4, MRPL10, MTD1, ISM1, PAF1, LYS9, PGK1, MSD1, RNR2, RSM7, ERC1, SEC53, YPC1, MSS51, SER1, GEP4, EHT1, CAX4, ERG12, HOM2, ERG1, ARO2, PDX3, SPE4, PMI40, MRPS35, PDR16, HIS4, HOM3, IDH2, YML6, MRPL31, YNR063W, TRS65, CYS3, RPB8, THS1, TMA20, URA5, LIP5, MRP49, COQ4, PDB1
	serine family amino acid metabolic process	7 of 128 genes, 5.5%	34 of 5351 genes, 0.6%	0.00583	0.71%	0.12	SHM2, CYS3, GCV3, GCV2, HOM3, HOM2, SER1
	one-carbon metabolic process	5 of 128 genes, 3.9%	14 of 5351 genes, 0.3%	0.00595	0.78%	0.14	SHM2, GCV3, ADE3, MTD1, GCV2
	single-organism cellular process	76 of 128 genes, 59.4%	2191 of 5351 genes, 40.9%	0.00782	0.74%	0.14	RML2, FOL2, ARO4, OXA1, ARO1, HEM14, PAF1, MAE1, LYS9, VPS51, PGK1, MSD1, YPC1, GCV3, SFH5, SER1, GDT1, EHT1, CAX4, ASP1, PDX3, SPE4, VHT1, HIS4, IDH2, YML6, HNM1, MRPL31, TRS65, SKP2, URA5, MRP49, TPO3, COQ4, STE2, ASF1, ADE3, ADK1, ARD1, SUS1, HIP1, MRPL40, ADH6, HAC1, GPM1, HCH1, MRPL10, LEU4, MTD1, ISM1, SHM2, RNR2, RSM7, ERC1, SEC53, MSS51, GEP4, ERG12, HOM2, ERG1, ARO2, DSE4, AMN1, PMI40, M…
	biosynthetic process	56 of 128 genes, 43.8%	1423 of 5351 genes, 26.6%	0.00812	0.70%	0.14	ASF1, ADK1, ADE3, RML2, FOL2, SUS1, MRPL40, ARO4, HAC1, MTQ2, GPM1, ARO1, HEM14, LEU4, MRPL10, MTD1, ISM1, PAF1, LYS9, PGK1, MSD1, RNR2, RSM7, ERC1, SEC53, YPC1, MSS51, SER1, GEP4, EHT1, CAX4, ERG12, HOM2, ERG1, ARO2, PDX3, SPE4, PMI40, MRPS35, PDR16, HIS4, HOM3, IDH2, YML6, MRPL31, YNR063W, TRS65, CYS3, RPB8, THS1, TMA20, URA5, LIP5, MRP49, COQ4, PDB1
	mitochondrial translation	11 of 128 genes, 8.6%	103 of 5351 genes, 1.9%	0.01432	0.95%	0.20	MRPL10, MRPS35, ISM1, RML2, MSS51, YML6, MRPL31, MRPL40, MSD1, MRP49, RSM7
	cellular biosynthetic process	54 of 128 genes, 42.2%	1378 of 5351 genes, 25.8%	0.01491	0.91%	0.20	ASF1, ADK1, ADE3, RML2, FOL2, SUS1, MRPL40, ARO4, HAC1, MTQ2, ARO1, HEM14, LEU4, MRPL10, MTD1, ISM1, PAF1, LYS9, MSD1, RNR2, RSM7, ERC1, SEC53, YPC1, MSS51, SER1, GEP4, EHT1, CAX4, ERG12, HOM2, ERG1, ARO2, PDX3, SPE4, PMI40, MRPS35, PDR16, HIS4, HOM3, IDH2, YML6, MRPL31, YNR063W, TRS65, CYS3, RPB8, THS1, TMA20, URA5, LIP5, MRP49, COQ4, PDB1
	cofactor biosynthetic process	10 of 128 genes, 7.8%	89 of 5351 genes, 1.7%	0.02156	0.87%	0.20	ADE3, MTD1, FOL2, LIP5, ERC1, COQ4, HEM14, PDX3, SPE4, PDB1
	single-organism process	81 of 128 genes, 63.3%	2462 of 5351 genes, 46.0%	0.02542	0.92%	0.22	RML2, FOL2, ARO4, OXA1, ARO1, HEM14, NTF2, RSB1, PAF1, MAE1, LYS9, VPS51, PGK1, MSD1, YPC1, GCV3, SFH5, SER1, GDT1, EHT1, CAX4, ASP1, PDX3, SPE4, VHT1, HIS4, IDH2, YML6, HNM1, MRPL31, TRS65, SKP2, URA5, MRP49, CIR1, TPO3, COQ4, STE2, ASF1, ADE3, ADK1, HRB1, ARD1, SUS1, HIP1, MRPL40, ADH6, HAC1, GPM1, HCH1, MRPL10, LEU4, YHL008C, MTD1, ISM1, SHM2, RNR2, RSM7, ERC1, SEC53, MSS51, GEP4, ERG12, HOM2,…
	chorismate biosynthetic process	3 of 128 genes, 2.3%	4 of 5351 genes, 0.1%	0.02565	1.12%	0.28	ARO4, ARO1, ARO2
	cofactor metabolic process	12 of 128 genes, 9.4%	130 of 5351 genes, 2.4%	0.02675	1.15%	0.30	ADE3, MTD1, FOL2, SHM2, ERG12, LIP5, ERC1, COQ4, HEM14, PDX3, SPE4, PDB1
	coenzyme biosynthetic process	9 of 128 genes, 7.0%	75 of 5351 genes, 1.4%	0.03125	1.11%	0.30	ADE3, MTD1, FOL2, LIP5, COQ4, PDX3, ERC1, SPE4, PDB1
	coenzyme metabolic process	11 of 128 genes, 8.6%	112 of 5351 genes, 2.1%	0.03140	1.07%	0.30	ADE3, MTD1, FOL2, SHM2, ERG12, LIP5, ERC1, COQ4, PDX3, SPE4, PDB1
GM_down	Gene Ontology term	Cluster frequency	Genome frequency	Corrected P-value	FDR	False Positives	Genes annotated to the term
	L-phenylalanine metabolic process	2 of 15 genes, 13.3%	6 of 5351 genes, 0.1%	0.01060	2.00%	0.02	PHA2, ARO10
	erythrose 4-phosphate/phosphoenolpyruvate family amino acid metabolic process	2 of 15 genes, 13.3%	6 of 5351 genes, 0.1%	0.01060	1.00%	0.02	PHA2, ARO10
X_down	Gene Ontology term	Cluster frequency	Genome frequency	Corrected P-value	FDR	False Positives	Genes annotated to the term
	gene expression	500 of 1080 genes, 46.3%	1159 of 5351 genes, 21.7%	9.51e-92	0.00%	0.00	RIX1, THO2, CWC22, HAS1, MRPL8, FCF1, RPG1, RPT3, UTP18, SUB2, GCN4, RPL23A, MSH2, MRP10, RPL32, TRM10, RPL5, RPA190, RPS31, TRA1, ILS1, RPS29A, YSH1, RPB11, NOP9, RPB9, RPS2, RPC11, RPS1B, RPS11B, SPB4, PUS4, RPC82, BMS1, CLU1, YNL122C, NOP6, UTP13, RPL13B, CBP6, DED1, RPA34, TSR1, MAK16, RSM18, NCL1, FCF2, VHR2, MRPL25, GAR1, CLP1, RPS8A, RPL33A, RSM27, HHT2, NUG1, MST1, DBP3, RPP1B, NOP14, DUS…
	ribosome biogenesis	213 of 1080 genes, 19.7%	285 of 5351 genes, 5.3%	1.47e-90	0.00%	0.00	MTR4, RIX1, RPL35B, NOP1, NAN1, HAS1, FCF1, REI1, UTP18, RPL12B, SQT1, RPL5, ROK1, RPS31, NOG2, MAK21, UTP10, NOP9, RRP5, RPS2, RPS1B, RPS11B, SPB4, MRPL11, BMS1, NOP6, UTP13, RLP24, SSB2, TSR1, MAK16, TSR2, FCF2, GAR1, PXR1, RPS8A, PWP1, NUG1, DBP3, HCR1, NOP14, RRP6, PUS7, RPS9B, ARX1, KRE33, NOP8, NMD3, UTP8, DIS3, DIP2, DBP7, NHP2, RPS7B, RPS13, BUD22, LTV1, BRX1, TRM112, NOP58, RNT1, RRP7, T…
	ribonucleoprotein complex biogenesis	229 of 1080 genes, 21.2%	336 of 5351 genes, 6.3%	2.13e-84	0.00%	0.00	MTR4, RIX1, RPL35B, NOP1, NAN1, HAS1, FCF1, REI1, RPG1, UTP18, RPL12B, SQT1, RPL5, ROK1, RPS31, EDC3, NOG2, MAK21, UTP10, NOP9, RRP5, RPS2, RPS1B, RPS11B, SPB4, MRPL11, BMS1, NOP6, UTP13, RLP24, SSB2, TSR1, MAK16, TSR2, FCF2, GAR1, PXR1, RPS8A, HSP82, PWP1, NUG1, DBP3, HCR1, NOP14, RRP6, PUS7, RPS9B, ARX1, KRE33, NOP8, NMD3, UTP8, DIS3, DIP2, DBP7, NHP2, RPS7B, RPS13, BUD22, LTV1, BRX1, TRM112, R…
	translation	218 of 1080 genes, 20.2%	315 of 5351 genes, 5.9%	5.91e-82	0.00%	0.00	MRPL37, RPL35B, MRPL8, CBP3, RPG1, MSE1, RPL23A, FRS1, RPL12B, MRP10, TMA19, RPL32, SRO9, RPL5, RPS31, DIA4, MRPL9, PET123, MRPS28, ILS1, RPS29A, MDM38, RPS2, RPS1B, RPS11B, MRPL27, MRPL11, CLU1, YNL122C, RPL13B, CBP6, DED1, SSB2, RSM18, RSM26, MRP51, RPP1A, MRPL25, RPS8A, RPL33A, RSM27, MRPL6, RSM22, MST1, HCR1, RPP1B, MSS116, AIM10, NAM9, RPS9B, RPL43B, MRPL22, SLH1, RPL28, RPS7B, RPS13, MRPS9,…
	cellular process	888 of 1080 genes, 82.2%	3069 of 5351 genes, 57.4%	1.12e-79	0.00%	0.00	ERG2, RIX1, THO2, ERG11, RPG1, RPT3, GCN4, RPL23A, MSH2, CRH1, SQT1, RPL5, RPS31, MEP1, AGX1, EDC3, YSH1, TSA1, DNF1, RPB11, SVF1, CCT7, RPC11, RPS1B, PUS4, BMS1, YNL122C, CLU1, RPL13B, CPA1, CBP6, DED1, RSM18, NCL1, FCF2, PLM2, HMG1, MRPL25, BNA2, CLP1, HTA2, NUG1, MET14, COQ1, LYS1, PST1, PUS7, ITR2, CYM1, SPR3, POL5, RPL43B, HUT1, LCB1, RPL28, NHP2, RPS7B, ERG5, RPS13, TRM112, MUP3, GFA1, RVB1…
	ncRNA metabolic process	231 of 1080 genes, 21.4%	354 of 5351 genes, 6.6%	2.97e-79	0.00%	0.00	MTR4, RIX1, RPL35B, NOP1, NAN1, HAS1, FCF1, SET2, UTP18, MSE1, FRS1, TRM10, DUS1, KTI11, ROK1, RPS31, DIA4, TCD2, ILS1, YSH1, UTP10, NOP9, RRP5, RPS2, RPS1B, RPS11B, SPB4, PUS4, BMS1, NOP6, UTP13, SSB2, TSR1, MAK16, NCL1, TSR2, FCF2, TRM5, GAR1, PXR1, RPS8A, PWP1, NUG1, SLM3, MST1, DBP3, HCR1, AIM10, NOP14, RRP6, DUS4, PUS7, RPS9B, ELP2, NOP8, UTP8, DIS3, DBP7, DIP2, NHP2, RPS7B, RPS13, BUD22, TR…
	primary metabolic process	760 of 1080 genes, 70.4%	2390 of 5351 genes, 44.7%	3.27e-78	0.00%	0.00	ERG2, CYB5, RIX1, THO2, ERG11, RPG1, RPT3, GCN4, RPL23A, MSH2, CRH1, RPL5, RPS31, AGX1, EDC3, YSH1, TSA1, RPB11, CCT7, RPC11, RPS1B, PUS4, BMS1, YNL122C, CLU1, RPL13B, CPA1, CBP6, DED1, RSM18, NCL1, FCF2, HMG1, MRPL25, BNA2, CLP1, HTA2, NUG1, MET14, COQ1, LYS1, PUS7, CYM1, POL5, RPL43B, LCB1, RPL28, NHP2, RPS7B, ERG5, RPS13, TRM112, GFA1, RVB1, NOP58, SFL1, KIC1, TRM3, SCW10, RBK1, RRP7, RPL14B, …
	organic substance metabolic process	774 of 1080 genes, 71.7%	2477 of 5351 genes, 46.3%	2.36e-76	0.00%	0.00	ERG2, CYB5, RIX1, THO2, ERG11, RPG1, RPT3, GCN4, RPL23A, MSH2, CRH1, RPL5, RPS31, AGX1, EDC3, YSH1, TSA1, RPB11, CCT7, RPC11, RPS1B, PUS4, BMS1, YNL122C, CLU1, RPL13B, CPA1, CBP6, DED1, RSM18, NCL1, FCF2, HMG1, MRPL25, BNA2, CLP1, HTA2, NUG1, MET14, COQ1, LYS1, PUS7, CYM1, POL5, RPL43B, LCB1, RPL28, NHP2, RPS7B, ERG5, RPS13, TRM112, GFA1, RVB1, NOP58, SFL1, KIC1, TRM3, SCW10, RBK1, RRP7, RPL14B, …
	cellular macromolecule metabolic process	626 of 1080 genes, 58.0%	1782 of 5351 genes, 33.3%	2.09e-75	0.00%	0.00	RIX1, THO2, RPG1, RPT3, GCN4, RPL23A, MSH2, CRH1, RPL5, RPS31, EDC3, YSH1, TSA1, RPB11, CCT7, RPC11, RPS1B, PUS4, BMS1, YNL122C, CLU1, RPL13B, CBP6, DED1, RSM18, NCL1, FCF2, MRPL25, CLP1, HTA2, NUG1, PUS7, CYM1, POL5, RPL43B, RPL28, NHP2, RPS7B, RPS13, TRM112, GFA1, RVB1, NOP58, SFL1, KIC1, TRM3, RRP7, RPL14B, BCD1, RRP46, TRM12, KAR2, RPS22B, RPP0, NOP7, MRPL35, URB1, SEC61, UTP5, PCL5, RPS26B, …
	ncRNA processing	205 of 1080 genes, 19.0%	300 of 5351 genes, 5.6%	5.62e-75	0.00%	0.00	MTR4, RIX1, RPL35B, NOP1, NAN1, HAS1, FCF1, UTP18, TRM10, DUS1, KTI11, ROK1, RPS31, TCD2, YSH1, UTP10, NOP9, RRP5, RPS2, RPS1B, RPS11B, SPB4, PUS4, BMS1, NOP6, UTP13, SSB2, TSR1, MAK16, NCL1, TSR2, FCF2, TRM5, GAR1, PXR1, RPS8A, PWP1, NUG1, SLM3, DBP3, HCR1, NOP14, RRP6, DUS4, PUS7, RPS9B, ELP2, NOP8, UTP8, DIS3, DIP2, DBP7, NHP2, RPS7B, RPS13, BUD22, TRM732, TRM112, NOP58, TRM3, RNT1, RRP7, TIF6…
	cellular metabolic process	770 of 1080 genes, 71.3%	2483 of 5351 genes, 46.4%	2.25e-73	0.00%	0.00	ERG2, RIX1, THO2, ERG11, RPG1, RPT3, GCN4, RPL23A, MSH2, CRH1, RPL5, RPS31, AGX1, EDC3, YSH1, TSA1, RPB11, CCT7, RPC11, RPS1B, PUS4, BMS1, YNL122C, CLU1, RPL13B, CPA1, CBP6, DED1, RSM18, NCL1, FCF2, HMG1, MRPL25, BNA2, CLP1, HTA2, NUG1, MET14, COQ1, LYS1, PUS7, CYM1, POL5, RPL43B, LCB1, RPL28, NHP2, RPS7B, ERG5, RPS13, TRM112, GFA1, RVB1, NOP58, SFL1, KIC1, TRM3, RBK1, RRP7, RPL14B, BCD1, ADE6, R…
	macromolecule metabolic process	638 of 1080 genes, 59.1%	1853 of 5351 genes, 34.6%	3.48e-73	0.00%	0.00	RIX1, THO2, RPG1, RPT3, GCN4, RPL23A, MSH2, CRH1, RPL5, RPS31, EDC3, YSH1, TSA1, RPB11, CCT7, RPC11, RPS1B, PUS4, BMS1, YNL122C, CLU1, RPL13B, CBP6, DED1, RSM18, NCL1, FCF2, MRPL25, CLP1, HTA2, NUG1, PUS7, CYM1, POL5, RPL43B, RPL28, NHP2, RPS7B, RPS13, TRM112, GFA1, RVB1, NOP58, SFL1, KIC1, TRM3, RRP7, RPL14B, BCD1, RRP46, TRM12, KAR2, RPS22B, RPP0, NOP7, MRPL35, URB1, SEC61, UTP5, PCL5, RPS26B, …
	metabolic process	798 of 1080 genes, 73.9%	2635 of 5351 genes, 49.2%	1.32e-72	0.00%	0.00	ERG2, CYB5, RIX1, THO2, ERG11, RPG1, RPT3, GCN4, RPL23A, MSH2, CRH1, RPL5, RPS31, AGX1, EDC3, YSH1, TSA1, RPB11, CCT7, RPC11, RPS1B, PUS4, BMS1, YNL122C, CLU1, RPL13B, CPA1, CBP6, DED1, RSM18, NCL1, FCF2, HMG1, MRPL25, BNA2, CLP1, HTA2, NUG1, MET14, COQ1, LYS1, PUS7, CYM1, POL5, RPL43B, LCB1, RPL28, NHP2, RPS7B, ERG5, RPS13, TRM112, GFA1, RVB1, NOP58, SFL1, KIC1, TRM3, SCW10, RBK1, RRP7, RPL14B, …
	rRNA processing	163 of 1080 genes, 15.1%	212 of 5351 genes, 4.0%	7.02e-71	0.00%	0.00	MTR4, RIX1, RPL35B, NOP1, NAN1, HAS1, FCF1, UTP18, ROK1, RPS31, UTP10, NOP9, RRP5, RPS2, RPS1B, RPS11B, SPB4, BMS1, NOP6, UTP13, SSB2, TSR1, MAK16, TSR2, FCF2, GAR1, PXR1, RPS8A, PWP1, NUG1, DBP3, HCR1, NOP14, RRP6, PUS7, RPS9B, NOP8, UTP8, DIS3, DIP2, DBP7, NHP2, RPS7B, RPS13, BUD22, TRM112, NOP58, RNT1, RRP7, TIF6, RRP46, UTP15, YTM1, EMG1, NOP7, NOC3, URB1, UTP5, RRP3, NOP16, DBP2, UTP21, MTR3…
	rRNA metabolic process	164 of 1080 genes, 15.2%	223 of 5351 genes, 4.2%	2.51e-66	0.00%	0.00	MTR4, RIX1, RPL35B, NOP1, NAN1, HAS1, FCF1, UTP18, ROK1, RPS31, UTP10, NOP9, RRP5, RPS2, RPS1B, RPS11B, SPB4, BMS1, NOP6, UTP13, SSB2, TSR1, MAK16, TSR2, FCF2, GAR1, PXR1, RPS8A, PWP1, NUG1, DBP3, HCR1, NOP14, RRP6, PUS7, RPS9B, NOP8, UTP8, DIS3, DIP2, DBP7, NHP2, RPS7B, RPS13, BUD22, TRM112, NOP58, RNT1, RRP7, TIF6, RRP46, UTP15, YTM1, EMG1, NOP7, NOC3, URB1, UTP5, RRP3, NOP16, DBP2, UTP21, MTR3…
	RNA processing	236 of 1080 genes, 21.9%	412 of 5351 genes, 7.7%	1.35e-64	0.00%	0.00	FIP1, MTR4, RIX1, RPL35B, THO2, NOP1, NAN1, CWC22, HAS1, FCF1, UTP18, SUB2, TRM10, DUS1, SMD2, KTI11, ROK1, RPS31, TCD2, YSH1, UTP10, NOP9, RRP5, RPS2, RPS1B, RPS11B, SPB4, PUS4, BMS1, NOP6, UTP13, CBP6, SSB2, TSR1, MAK16, NCL1, TSR2, FCF2, TRM5, GAR1, CLP1, PXR1, RPS8A, PWP1, NUG1, SLM3, DBP3, HCR1, MSS116, NOP14, RRP6, DUS4, PUS7, RPS9B, ELP2, NOP8, UTP8, DIS3, DBP7, DIP2, NHP2, RPS7B, RPS13, B…
	cellular biosynthetic process	482 of 1080 genes, 44.6%	1378 of 5351 genes, 25.8%	2.29e-49	0.00%	0.00	ERG2, RIX1, THO2, MRPL8, ERG11, RPG1, RPT3, SUB2, GCN4, RPL23A, MSH2, MRP10, RPL32, SMP3, MET17, SPO7, RPL5, RPA190, RPS31, AGX1, TRA1, ILS1, MIS1, RPS29A, YSH1, MNS1, RPB11, RPB9, RPS2, RPC11, RPS1B, RPS11B, ALG7, RPC82, CLU1, YNL122C, RPL13B, CPA1, CBP6, DED1, RPA34, RSM18, HMG1, RNR1, VHR2, MRPL25, BNA2, RPS8A, RPL33A, RSM27, LIA1, HHT2, COX15, MST1, CHS3, MET14, RPP1B, COQ1, LYS1, POL5, RPL43…
	organic substance biosynthetic process	482 of 1080 genes, 44.6%	1398 of 5351 genes, 26.1%	4.45e-47	0.00%	0.00	ERG2, CYB5, RIX1, THO2, MRPL8, ERG11, RPG1, RPT3, SUB2, GCN4, RPL23A, MSH2, MRP10, RPL32, SMP3, MET17, SPO7, RPL5, RPA190, RPS31, AGX1, TRA1, ILS1, MIS1, RPS29A, YSH1, MNS1, RPB11, RPB9, RPS2, RPC11, RPS1B, RPS11B, ALG7, RPC82, CLU1, YNL122C, RPL13B, CPA1, CBP6, DED1, RPA34, RSM18, HMG1, RNR1, VHR2, MRPL25, BNA2, RPS8A, RPL33A, RSM27, LIA1, HHT2, COX15, MST1, CHS3, MET14, RPP1B, COQ1, LYS1, POL5,…
	biosynthetic process	486 of 1080 genes, 45.0%	1423 of 5351 genes, 26.6%	3.67e-46	0.00%	0.00	ERG2, CYB5, RIX1, THO2, MRPL8, ERG11, RPG1, RPT3, SUB2, GCN4, RPL23A, MSH2, MRP10, RPL32, SMP3, MET17, SPO7, RPL5, RPA190, RPS31, AGX1, TRA1, ILS1, MIS1, RPS29A, YSH1, MNS1, RPB11, RPB9, RPS2, RPC11, RPS1B, RPS11B, ALG7, RPC82, CLU1, YNL122C, RPL13B, CPA1, CBP6, DED1, RPA34, RSM18, HMG1, RNR1, VHR2, MRPL25, BNA2, RPS8A, RPL33A, RSM27, LIA1, HHT2, COX15, MST1, CHS3, MET14, RPP1B, COQ1, LYS1, POL5,…
	cytoplasmic translation	88 of 1080 genes, 8.1%	105 of 5351 genes, 2.0%	2.81e-42	0.00%	0.00	RPL35B, RPL8B, RPL22A, RPG1, TIF34, RPL23A, RPL36A, RPL12B, TMA19, RPL32, TIF3, RPL8A, SRO9, RPL5, RPS31, RPS0B, MRPL9, RPS29A, RPS1B, RPS11B, RPL13B, RPS16B, SSB2, RPS6A, RPP1A, RPL29, RPL30, RPS4B, RPS17B, RPS8A, RPL33A, HCR1, RPP1B, SSA1, RPL24B, RPL6B, RPL43B, SLH1, RPS27A, RPL11B, RPL28, RPS7B, RPS13, RPS3, RPL9A, RPL17B, RPL14B, RPS20, RPL18B, RPL2B, RPL10, RPP0, RPS22B, RPS28B, RPL34A, RPL…
	ribosomal small subunit biogenesis	86 of 1080 genes, 8.0%	103 of 5351 genes, 1.9%	5.50e-41	0.00%	0.00	PNO1, NAN1, HAS1, MRD1, FCF1, UTP18, ROK1, RPS31, RPS0B, UTP10, NOP9, RRP5, EFG1, RPS1B, RPS11B, NOB1, NOP6, UTP13, RPS16B, UTP14, UTP30, RPS6A, TSR2, RRP12, FCF2, PRP43, SNU13, RPS17B, KRI1, RPS8A, FAL1, FUN12, HCR1, NEW1, NOP14, RPS9B, RIO1, KRE33, RPS27A, UTP8, DIP2, RPS7B, MPP10, BUD22, RPS13, YAR1, ENP1, LTV1, TRM112, NOP58, RRP7, RPS20, UTP15, EMG1, BUD23, NOP7, DBP8, UTP5, RPS6B, RPS23A, R…
	cellular macromolecule biosynthetic process	367 of 1080 genes, 34.0%	988 of 5351 genes, 18.5%	8.61e-41	0.00%	0.00	RIX1, THO2, MRPL8, RPG1, RPT3, SUB2, GCN4, RPL23A, MSH2, MRP10, RPL32, SMP3, RPL5, RPA190, RPS31, TRA1, ILS1, RPS29A, YSH1, MNS1, RPB11, RPB9, RPS2, RPC11, RPS1B, RPS11B, ALG7, RPC82, CLU1, YNL122C, RPL13B, CBP6, DED1, RPA34, RSM18, RNR1, VHR2, MRPL25, RPS8A, RPL33A, RSM27, HHT2, MST1, CHS3, RPP1B, POL5, RPL43B, RPC25, UTP8, RPL28, RPS7B, RPS13, RSM25, GFA1, RVB1, SFL1, RPL17B, RPL14B, RPL2B, RPS…
	cellular component organization or biogenesis	496 of 1080 genes, 45.9%	1517 of 5351 genes, 28.3%	9.55e-41	0.00%	0.00	RIX1, HAS1, MRPL8, FCF1, RPG1, RPT3, UTP18, GCN4, MSH2, CRH1, MRP10, SQT1, SPO7, RPL5, RPS31, EDC3, NOG2, TRA1, DNF1, NOP9, MDJ1, RPS2, RPS1B, RPS11B, SPB4, BMS1, CLU1, MYO2, NOP6, UTP13, RLP24, CDC12, CBP6, TSR1, MAK16, RSM18, FCF2, FIG1, MRPL25, GAR1, RPS8A, HTA2, RSM27, LIA1, HHT2, NUG1, MST1, DBP3, CHS3, RPN9, PST1, NOP14, PUS7, ARX1, KRE33, NMD3, UTP8, DBP7, DIP2, NHP2, RPS7B, RPS13, RSM25, …
	macromolecule biosynthetic process	367 of 1080 genes, 34.0%	993 of 5351 genes, 18.6%	3.58e-40	0.00%	0.00	RIX1, THO2, MRPL8, RPG1, RPT3, SUB2, GCN4, RPL23A, MSH2, MRP10, RPL32, SMP3, RPL5, RPA190, RPS31, TRA1, ILS1, RPS29A, YSH1, MNS1, RPB11, RPB9, RPS2, RPC11, RPS1B, RPS11B, ALG7, RPC82, CLU1, YNL122C, RPL13B, CBP6, DED1, RPA34, RSM18, RNR1, VHR2, MRPL25, RPS8A, RPL33A, RSM27, HHT2, MST1, CHS3, RPP1B, POL5, RPL43B, RPC25, UTP8, RPL28, RPS7B, RPS13, RSM25, GFA1, RVB1, SFL1, RPL17B, RPL14B, RPL2B, RPS…
	RNA metabolic process	345 of 1080 genes, 31.9%	915 of 5351 genes, 17.1%	2.47e-39	0.00%	0.00	RIX1, THO2, CWC22, HAS1, FCF1, RPT3, UTP18, SUB2, GCN4, MSH2, TRM10, RPA190, RPS31, EDC3, TRA1, ILS1, YSH1, RPB11, NOP9, RPB9, RPS2, RPC11, RPS1B, RPS11B, SPB4, PUS4, RPC82, BMS1, NOP6, UTP13, CBP6, RPA34, TSR1, MAK16, NCL1, FCF2, VHR2, GAR1, CLP1, RPS8A, HHT2, NUG1, MST1, DBP3, NOP14, DUS4, PUS7, POL5, RPC25, UTP8, DBP7, DIP2, NHP2, RPS7B, RPS13, TRM112, RVB1, NOP58, SFL1, TRM3, RRP7, BCD1, RRP4…
	organic cyclic compound metabolic process	468 of 1080 genes, 43.3%	1414 of 5351 genes, 26.4%	4.71e-39	0.00%	0.00	ERG2, CYB5, RIX1, THO2, CWC22, HAS1, ERG11, FCF1, RPT3, UTP18, SUB2, GCN4, MSH2, TRM10, RPA190, RPS31, EDC3, TRA1, ILS1, MIS1, YSH1, TSA1, RPB11, NOP9, RPB9, RPS2, RPC11, RPS1B, RPS11B, SPB4, PUS4, RPC82, BMS1, NOP6, UTP13, CBP6, RPA34, TSR1, MAK16, NCL1, FCF2, HMG1, RNR1, VHR2, BNA2, GAR1, CLP1, RPS8A, HTA2, HHT2, NUG1, COX15, MST1, DBP3, NOP14, DUS4, PUS7, POL5, RPC25, UTP8, DBP7, DIP2, NHP2, R…
	nitrogen compound metabolic process	499 of 1080 genes, 46.2%	1564 of 5351 genes, 29.2%	1.98e-37	0.00%	0.00	RIX1, THO2, CWC22, HAS1, FCF1, RPT3, UTP18, SUB2, GCN4, MSH2, CRH1, CTS1, TRM10, MET17, RPA190, RPS31, AGX1, EDC3, TRA1, ILS1, MIS1, YSH1, TSA1, RPB11, NOP9, RPB9, RPS2, RPC11, RPS1B, RPS11B, SPB4, PUS4, RPC82, BMS1, NOP6, UTP13, CPA1, CBP6, RPA34, TSR1, MAK16, KEI1, NCL1, FCF2, HMG1, RNR1, VHR2, BNA2, GAR1, CLP1, RPS8A, HTA2, LIA1, HHT2, NUG1, COX15, MST1, DBP3, CHS3, MET14, LYS1, NOP14, DUS4, P…
	nucleobase-containing compound metabolic process	435 of 1080 genes, 40.3%	1293 of 5351 genes, 24.2%	3.08e-37	0.00%	0.00	RIX1, THO2, CWC22, HAS1, FCF1, RPT3, UTP18, SUB2, GCN4, MSH2, TRM10, RPA190, RPS31, EDC3, TRA1, ILS1, MIS1, YSH1, TSA1, RPB11, NOP9, RPB9, RPS2, RPC11, RPS1B, RPS11B, SPB4, PUS4, RPC82, BMS1, NOP6, UTP13, CBP6, RPA34, TSR1, MAK16, NCL1, FCF2, HMG1, RNR1, VHR2, BNA2, GAR1, CLP1, RPS8A, HTA2, HHT2, NUG1, MST1, DBP3, NOP14, DUS4, PUS7, POL5, RPC25, UTP8, DBP7, DIP2, NHP2, RPS7B, RPS13, YHR202W, ADO1…
	cellular aromatic compound metabolic process	450 of 1080 genes, 41.7%	1357 of 5351 genes, 25.4%	4.04e-37	0.00%	0.00	RIX1, THO2, CWC22, HAS1, FCF1, RPT3, UTP18, SUB2, GCN4, MSH2, TRM10, RPA190, RPS31, EDC3, TRA1, ILS1, MIS1, YSH1, TSA1, RPB11, NOP9, RPB9, RPS2, RPC11, RPS1B, RPS11B, SPB4, PUS4, RPC82, BMS1, NOP6, UTP13, CBP6, RPA34, TSR1, MAK16, NCL1, FCF2, HMG1, RNR1, VHR2, BNA2, GAR1, CLP1, RPS8A, HTA2, HHT2, NUG1, COX15, MST1, DBP3, NOP14, DUS4, PUS7, POL5, RPC25, UTP8, DBP7, DIP2, NHP2, RPS7B, RPS13, YHR202…
	nucleic acid metabolic process	379 of 1080 genes, 35.1%	1073 of 5351 genes, 20.1%	2.47e-36	0.00%	0.00	RIX1, THO2, CWC22, HAS1, FCF1, RPT3, UTP18, SUB2, GCN4, MSH2, TRM10, RPA190, RPS31, EDC3, TRA1, ILS1, YSH1, TSA1, RPB11, NOP9, RPB9, RPS2, RPC11, RPS1B, RPS11B, SPB4, PUS4, RPC82, BMS1, NOP6, UTP13, CBP6, RPA34, TSR1, MAK16, NCL1, FCF2, RNR1, VHR2, GAR1, CLP1, RPS8A, HTA2, HHT2, NUG1, MST1, DBP3, NOP14, DUS4, PUS7, POL5, RPC25, UTP8, DBP7, DIP2, NHP2, RPS7B, RPS13, TRM112, RVB1, NOP58, SFL1, TRM3…
	heterocycle metabolic process	450 of 1080 genes, 41.7%	1369 of 5351 genes, 25.6%	6.34e-36	0.00%	0.00	RIX1, THO2, CWC22, HAS1, FCF1, RPT3, UTP18, SUB2, GCN4, MSH2, TRM10, RPA190, RPS31, EDC3, TRA1, ILS1, MIS1, YSH1, TSA1, RPB11, NOP9, RPB9, RPS2, RPC11, RPS1B, RPS11B, SPB4, PUS4, RPC82, BMS1, NOP6, UTP13, CBP6, RPA34, TSR1, MAK16, NCL1, FCF2, HMG1, RNR1, VHR2, BNA2, GAR1, CLP1, RPS8A, HTA2, HHT2, NUG1, COX15, MST1, DBP3, NOP14, DUS4, PUS7, POL5, RPC25, UTP8, DBP7, DIP2, NHP2, RPS7B, RPS13, YHR202…
	maturation of SSU-rRNA from tricistronic rRNA transcript (SSU-rRNA, 5.8S rRNA, LSU-rRNA)	69 of 1080 genes, 6.4%	78 of 5351 genes, 1.5%	8.03e-36	0.00%	0.00	PNO1, NAN1, HAS1, MRD1, FCF1, UTP18, ROK1, RPS0B, UTP10, NOP9, RRP5, EFG1, RPS1B, RPS11B, NOB1, UTP13, RPS16B, UTP14, RPS6A, TSR2, RRP12, FCF2, PRP43, SNU13, KRI1, RPS8A, FAL1, FUN12, HCR1, NOP14, RPS9B, RIO1, RPS27A, UTP8, DIP2, MPP10, RPS13, ENP1, NOP58, RPS20, UTP15, EMG1, BUD23, NOP7, DBP8, UTP5, RPS6B, RPS23A, RRP3, UTP20, RCL1, SAS10, RPS18A, UTP22, UTP25, NOC4, UTP6, PWP2, UTP23, RIO2, UTP…
	cellular nitrogen compound metabolic process	460 of 1080 genes, 42.6%	1415 of 5351 genes, 26.4%	1.39e-35	0.00%	0.00	RIX1, THO2, CWC22, HAS1, FCF1, RPT3, UTP18, SUB2, GCN4, MSH2, TRM10, RPA190, RPS31, EDC3, TRA1, ILS1, MIS1, YSH1, TSA1, RPB11, NOP9, RPB9, RPS2, RPC11, RPS1B, RPS11B, SPB4, PUS4, RPC82, BMS1, NOP6, UTP13, CPA1, CBP6, RPA34, TSR1, MAK16, NCL1, FCF2, HMG1, RNR1, VHR2, BNA2, GAR1, CLP1, RPS8A, HTA2, HHT2, NUG1, COX15, MST1, DBP3, NOP14, DUS4, PUS7, POL5, RPC25, UTP8, DBP7, DIP2, NHP2, RPS7B, RPS13, …
	cellular component biogenesis	291 of 1080 genes, 26.9%	742 of 5351 genes, 13.9%	1.69e-35	0.00%	0.00	RIX1, HAS1, FCF1, RPG1, RPT3, UTP18, GCN4, MRP10, SQT1, RPL5, RPS31, EDC3, NOG2, NOP9, RPS2, RPS1B, RPS11B, SPB4, BMS1, NOP6, UTP13, RLP24, CDC12, CBP6, TSR1, MAK16, FCF2, GAR1, RPS8A, HTA2, HHT2, NUG1, DBP3, CHS3, RPN9, NOP14, PUS7, ARX1, KRE33, NMD3, UTP8, DBP7, DIP2, NHP2, RPS7B, RPS13, TRM112, GFA1, RVB1, NOP58, RRP7, BCD1, RRP46, CIC1, LSG1, TOM20, RPP0, NOP7, ATP10, URB1, UTP5, RPS26B, SDA1…
	maturation of SSU-rRNA	72 of 1080 genes, 6.7%	84 of 5351 genes, 1.6%	1.86e-35	0.00%	0.00	PNO1, NAN1, HAS1, MRD1, FCF1, UTP18, ROK1, RPS31, RPS0B, UTP10, NOP9, RRP5, EFG1, RPS1B, RPS11B, NOB1, UTP13, RPS16B, UTP14, RPS6A, TSR2, RRP12, FCF2, PRP43, SNU13, KRI1, RPS8A, FAL1, FUN12, HCR1, NOP14, RPS9B, RIO1, RPS27A, UTP8, DIP2, MPP10, BUD22, RPS13, ENP1, TRM112, NOP58, RPS20, UTP15, EMG1, BUD23, NOP7, DBP8, UTP5, RPS6B, RPS23A, RRP3, UTP20, RCL1, SAS10, RPS18A, UTP22, UTP25, NOC4, UTP6, …
	cellular protein metabolic process	351 of 1080 genes, 32.5%	994 of 5351 genes, 18.6%	9.53e-33	0.00%	0.00	MRPL8, RPG1, RPT3, RPL23A, MRP10, RPL32, SMP3, RPL5, RPS31, TRA1, ILS1, RPS29A, MNS1, TSA1, CCT7, MDJ1, RPS2, RPS1B, RPS11B, ALG7, CLU1, YNL122C, RPL13B, CDC12, CBP6, DED1, RSM18, MRPL25, RPS8A, RPL33A, RSM27, LIA1, MST1, RPP1B, RPN9, CYM1, DCR2, RPL43B, RKM3, RPL28, RPS7B, RPS13, RSM25, TRM112, RPL17B, KIC1, RPL14B, RPL2B, KAR2, RPS22B, RPP0, MRPL35, CLG1, SEC61, HYP2, PCL5, RPS26B, RPL9B, TIF2,…
	protein metabolic process	358 of 1080 genes, 33.1%	1042 of 5351 genes, 19.5%	1.31e-30	0.00%	0.00	MRPL8, RPG1, RPT3, RPL23A, MRP10, RPL32, SMP3, RPL5, RPS31, TRA1, ILS1, RPS29A, MNS1, TSA1, CCT7, MDJ1, RPS2, RPS1B, RPS11B, ALG7, CLU1, YNL122C, RPL13B, CDC12, CBP6, DED1, RSM18, MRPL25, RPS8A, RPL33A, RSM27, LIA1, MST1, RPP1B, RPN9, CYM1, DCR2, ARX1, RPL43B, RKM3, RPL28, RPS7B, RPS13, RSM25, TRM112, RPL17B, KIC1, RPL14B, CIC1, RPL2B, KAR2, RPS22B, RPP0, MRPL35, CLG1, SEC61, HYP2, PCL5, RPS26B, …
	ribosomal large subunit biogenesis	63 of 1080 genes, 5.8%	80 of 5351 genes, 1.5%	1.65e-26	0.00%	0.00	DBP7, RIX1, RPL35B, RPL8B, HAS1, REI1, BRX1, RPL12B, SQT1, TRM112, RPL8A, SSF2, TIF6, RPL5, NOP53, CIC1, LSG1, YTM1, MAK21, MRT4, RPL10, NOP12, RRP5, RPP0, NOP7, NOP4, URB1, MDN1, SPB4, RLI1, DBP10, NOP2, RIX7, RLP24, NOP16, SDA1, RRP8, NSA1, JIP5, NOG1, JJJ1, MAK16, NSA2, RPF1, DRS1, SPB1, PRP43, RPL7A, DBP9, DBP3, RRP14, RPL6B, RPL6A, RPL3, IPI1, RPL25, RPF2, IPI3, NOP8, NIP7, ERB1, PUF6, RPL11B
	mitochondrion organization	130 of 1080 genes, 12.0%	258 of 5351 genes, 4.8%	1.44e-25	0.00%	0.00	MRPL37, MRPL8, RSM19, RSM24, CBP3, MSE1, MRPL4, MRPL32, MRP10, TOM22, MRPS5, ATP12, MRP1, COX19, DIA4, PET123, MRPS28, MRP2, MRP21, RSM23, MDM38, MRPL23, PET112, MDJ1, SAM35, QRI7, YLH47, MRPL27, MRPL11, RPO41, CLU1, MYO2, MRPS12, XDJ1, CBP6, ALA1, RSM18, NAM2, RSM26, PSD1, TIM9, TOM70, MRP51, MRPL25, TIM44, HSP82, RSM27, MRPL6, SLM3, RSM22, MST1, PET127, MGM1, SSA1, NAM9, TIM22, MRPL39, MRPL1, M…
	mitochondrial translation	72 of 1080 genes, 6.7%	103 of 5351 genes, 1.9%	6.08e-25	0.00%	0.00	MRPL37, MRPL8, RSM19, RSM24, CBP3, MSE1, MRPL4, MRPL32, MRP10, MRPS5, MRP1, DIA4, PET123, MRP2, MRPS28, MRP21, RSM23, MDM38, MRPL23, PET112, MRPL27, MRPL11, MRPS12, CBP6, ALA1, RSM18, NAM2, RSM26, MRP51, MRPL25, RSM27, MRPL6, MST1, RSM22, NAM9, MRPL39, MRPL1, MRPL22, MRPL3, MRPL16, MRPS9, MRPL20, SWS2, RSM25, MRPL36, MRP20, MRPL28, MRPL7, MRPS18, MRP7, MRP4, MRPL35, MRPL44, RTC6, YDR115W, SLM5, M…
	maturation of 5.8S rRNA	53 of 1080 genes, 4.9%	72 of 5351 genes, 1.3%	1.70e-19	0.00%	0.00	DIS3, MTR4, DIP2, PNO1, MRD1, MPP10, FCF1, UTP18, ENP1, SKI6, NOP58, TIF6, ROK1, RPS0B, RRP46, EMG1, UTP10, BUD23, NOP9, RRP5, NOP7, URB1, DBP8, DBP10, UTP13, RRP45, UTP20, RCL1, UTP14, MAK16, MTR3, NSA2, RRP40, SAS10, RPF1, SPB1, PRP43, FCF2, RRP43, RPS18A, KRI1, DBP3, NOC4, NOP14, PWP2, RRP6, UTP6, UTP23, UTP11, UTP7, RPF2, GSP1, KRR1
	maturation of 5.8S rRNA from tricistronic rRNA transcript (SSU-rRNA, 5.8S rRNA, LSU-rRNA)	53 of 1080 genes, 4.9%	72 of 5351 genes, 1.3%	1.70e-19	0.00%	0.00	DIS3, MTR4, DIP2, PNO1, MRD1, MPP10, FCF1, UTP18, ENP1, SKI6, NOP58, TIF6, ROK1, RPS0B, RRP46, EMG1, UTP10, BUD23, NOP9, RRP5, NOP7, URB1, DBP8, DBP10, UTP13, RRP45, UTP20, RCL1, UTP14, MAK16, MTR3, NSA2, RRP40, SAS10, RPF1, SPB1, PRP43, FCF2, RRP43, RPS18A, KRI1, DBP3, NOC4, NOP14, PWP2, RRP6, UTP6, UTP23, UTP11, UTP7, RPF2, GSP1, KRR1
	RNA phosphodiester bond hydrolysis	46 of 1080 genes, 4.3%	61 of 5351 genes, 1.1%	2.24e-17	0.00%	0.00	DIS3, MTR4, DIP2, PNO1, NHP2, MRD1, MPP10, FCF1, UTP18, ENP1, SKI6, NOP10, NOP58, TRZ1, ROK1, RPS0B, RRP46, EMG1, UTP10, BUD23, NOP9, RRP5, DBP8, UTP13, RRP45, UTP20, RCL1, UTP14, MTR3, RRP40, SAS10, FCF2, RRP43, RPS18A, KRI1, DBP3, NOC4, NOP14, PWP2, RRP6, UTP6, UTP23, UTP11, UTP7, GSP1, KRR1
	cleavage involved in rRNA processing	45 of 1080 genes, 4.2%	60 of 5351 genes, 1.1%	8.66e-17	0.00%	0.00	DIS3, MTR4, DIP2, PNO1, NHP2, MRD1, MPP10, FCF1, UTP18, ENP1, SKI6, NOP10, NOP58, ROK1, RPS0B, RRP46, EMG1, UTP10, BUD23, NOP9, RRP5, DBP8, UTP13, RRP45, UTP20, RCL1, UTP14, MTR3, RRP40, SAS10, FCF2, RRP43, RPS18A, KRI1, DBP3, NOC4, NOP14, PWP2, RRP6, UTP6, UTP23, UTP11, UTP7, GSP1, KRR1
	ribosome assembly	38 of 1080 genes, 3.5%	47 of 5351 genes, 0.9%	7.18e-16	0.00%	0.00	RIX1, MRD1, BRX1, RPL12B, SQT1, SSF2, RRP7, TIF6, RPL5, RPS31, RPS0B, LSG1, MAK21, MRT4, RPL10, RPP0, RPS11B, MDN1, SPB4, BMS1, DRS1, RPF1, RPS17B, NSR1, FUN12, TIF5, RPL6B, RPL3, IPI1, RPL6A, RPF2, RPL25, IPI3, NOC2, NIP7, RPS27A, RPS14A, RPL11B
	ribonucleoprotein complex subunit organization	64 of 1080 genes, 5.9%	111 of 5351 genes, 2.1%	3.03e-15	0.00%	0.00	RIX1, MRD1, RPG1, TIF34, RPL12B, SQT1, SSF2, RPL5, RPS31, RPS0B, EDC3, MAK21, RPS11B, SPB4, DBP10, BMS1, RLP24, NOG1, RPF1, DRS1, PRP43, RPS17B, NIP1, HSP82, FUN12, TIF5, HCR1, RPL6B, RPF2, RPS27A, RPL11B, RVB2, BRX1, RVB1, RRP7, TIF6, SUI3, NAF1, LSG1, MRT4, RPL10, RPP0, MDN1, RLI1, PRP5, NOP2, DBP2, RPB4, PRP24, NSR1, GCD11, SUI2, RPL3, IPI1, RPL6A, RPL25, BRR2, IPI3, NOC2, TIF4632, NIP7, PRT1,…
	single-organism biosynthetic process	217 of 1080 genes, 20.1%	641 of 5351 genes, 12.0%	4.02e-15	0.00%	0.00	ERG2, CYB5, RIX1, MRPL37, MRPL8, ERG11, CBP3, MSE1, GCN4, SCS7, COQ8, MRP10, XPT1, SMP3, MET17, SPO7, BIO2, DIA4, AGX1, PET123, MRPS28, MIS1, MDM38, ARG5,6, MRPL27, PIS1, MRPL11, RPO41, SAM2, CPA1, ORT1, CBP6, ERG26, RSM18, RSM26, HMG1, RNR1, MRP51, MRPL25, BNA2, CPA2, PXR1, GUA1, HSP82, RSM27, LIA1, MRPL6, COX15, RSM22, MST1, CHS3, MET14, DPB2, COQ1, ABZ1, LYS1, CSR1, NAM9, ADE12, URA7, SUR4, MR…
	ribonucleoprotein complex assembly	62 of 1080 genes, 5.7%	107 of 5351 genes, 2.0%	7.50e-15	0.00%	0.00	RVB2, RIX1, MRD1, RPG1, TIF34, BRX1, RPL12B, SQT1, RVB1, SSF2, RRP7, TIF6, RPL5, SUI3, RPS31, RPS0B, EDC3, NAF1, LSG1, MAK21, MRT4, RPL10, RPP0, RPS11B, MDN1, SPB4, DBP10, PRP5, NOP2, BMS1, RLP24, DBP2, NOG1, RPF1, DRS1, RPB4, PRP24, NSR1, RPS17B, NIP1, HSP82, FUN12, TIF5, HCR1, GCD11, SUI2, RPL6B, RPL6A, IPI1, RPL3, RPL25, RPF2, BRR2, IPI3, NOC2, NIP7, TIF4632, PRT1, RPS27A, RPS14A, RPL11B, PRP19
	endonucleolytic cleavage in ITS1 to separate SSU-rRNA from 5.8S rRNA and LSU-rRNA from tricistronic rRNA transcript (SSU-rRNA, 5.8S rRNA, LSU-rRNA)	32 of 1080 genes, 3.0%	37 of 5351 genes, 0.7%	9.28e-15	0.00%	0.00	DIP2, UTP13, PNO1, UTP20, UTP14, RCL1, MRD1, MPP10, FCF1, UTP18, SAS10, ENP1, FCF2, RPS18A, NOP58, KRI1, ROK1, NOC4, RPS0B, UTP6, PWP2, NOP14, UTP23, UTP11, EMG1, UTP7, UTP10, BUD23, NOP9, RRP5, DBP8, KRR1
	tRNA metabolic process	76 of 1080 genes, 7.0%	148 of 5351 genes, 2.8%	1.69e-14	0.00%	0.00	TAD1, MTR4, NOP1, NCS6, MSE1, FRS1, SKI6, TRM10, DUS1, KTI11, KRS1, DIA4, TCD2, ILS1, YHR020W, SEN2, PTA1, TRM11, PET112, TRL1, TRM2, GCD14, QRI7, PUS4, RRP45, ALA1, LHP1, NAM2, NCL1, RRP43, POP5, TRM5, TAN1, SLM3, MST1, AIM10, RRP6, DUS4, PUS7, ELP2, KTI12, DIS3, VAS1, GUS1, TRM732, TRM112, RPP1, RTT10, MSM1, TRM3, TRZ1, TRM1, SUA5, DTD1, RRP46, TAD3, DUS3, YDR341C, POA1, TRM12, DEG1, MOD5, PPM2…
	RNA phosphodiester bond hydrolysis, endonucleolytic	34 of 1080 genes, 3.1%	42 of 5351 genes, 0.8%	5.16e-14	0.00%	0.00	DIP2, UTP13, PNO1, UTP20, UTP14, RCL1, MRD1, MPP10, FCF1, UTP18, SAS10, ENP1, FCF2, RPS18A, NOP58, KRI1, TRZ1, ROK1, DBP3, NOC4, RPS0B, UTP23, UTP6, PWP2, NOP14, UTP11, EMG1, UTP7, UTP10, BUD23, NOP9, RRP5, DBP8, KRR1
	endonucleolytic cleavage involved in rRNA processing	33 of 1080 genes, 3.1%	41 of 5351 genes, 0.8%	2.12e-13	0.00%	0.00	DIP2, UTP13, PNO1, UTP20, UTP14, RCL1, MRD1, MPP10, FCF1, UTP18, SAS10, ENP1, FCF2, RPS18A, NOP58, KRI1, ROK1, DBP3, NOC4, RPS0B, UTP6, PWP2, NOP14, UTP23, UTP11, EMG1, UTP7, UTP10, BUD23, NOP9, RRP5, DBP8, KRR1
	endonucleolytic cleavage of tricistronic rRNA transcript (SSU-rRNA, 5.8S rRNA, LSU-rRNA)	33 of 1080 genes, 3.1%	41 of 5351 genes, 0.8%	2.12e-13	0.00%	0.00	DIP2, UTP13, PNO1, UTP20, UTP14, RCL1, MRD1, MPP10, FCF1, UTP18, SAS10, ENP1, FCF2, RPS18A, NOP58, KRI1, ROK1, DBP3, NOC4, RPS0B, UTP6, PWP2, NOP14, UTP23, UTP11, EMG1, UTP7, UTP10, BUD23, NOP9, RRP5, DBP8, KRR1
	RNA modification	53 of 1080 genes, 4.9%	90 of 5351 genes, 1.7%	8.09e-13	0.00%	0.00	TAD1, NHP2, NOP1, MRM2, NCS6, TGS1, TRM112, NOP10, TRM10, DUS1, TRM3, KTI11, TRM1, DUS3, TCD2, TAD3, NAF1, RRP9, TRM12, EMG1, BUD23, TRM11, DEG1, MOD5, TRM2, GCD14, PPM2, KAE1, QRI7, PUS4, NOP2, TRM7, RRP8, MSS1, ABP140, NCL1, SPB1, TRM5, TAN1, GAR1, SLM3, MRM1, NOP56, DUS4, PUS7, ELP2, LCP5, TRM82, PUS1, KTI12, YIL096C, CBF5, YLR063W
	nuclear export	53 of 1080 genes, 4.9%	91 of 5351 genes, 1.7%	1.56e-12	0.00%	0.00	NUP116, RIX1, THO2, YAR1, RPS3, SUB2, LTV1, HMT1, TIF6, NOP53, RPS0B, ZDS1, NOG2, LSG1, NPL3, ZUO1, YRA1, BUD23, NOP9, YRB1, RPS28B, MEX67, GLE1, RPS2, NUP2, RLI1, ECM1, RPS26B, SDA1, RIX7, NUP188, SSB2, RPS28A, NOG1, JJJ1, RPF1, RPS18A, FUS3, RPB4, RPS10A, RPS5, UTP22, NUG1, RPS15, NEW1, SRM1, ARX1, NOC2, NMD3, BUD20, UTP8, RPS19B, SAC3
	endonucleolytic cleavage to generate mature 5'-end of SSU-rRNA from (SSU-rRNA, 5.8S rRNA, LSU-rRNA)	26 of 1080 genes, 2.4%	29 of 5351 genes, 0.5%	2.00e-12	0.00%	0.00	DIP2, UTP13, PNO1, UTP20, UTP14, RCL1, MRD1, MPP10, FCF1, UTP18, SAS10, FCF2, NOP58, ROK1, NOC4, UTP6, PWP2, NOP14, UTP23, UTP11, EMG1, UTP7, UTP10, NOP9, RRP5, DBP8
	RNA 5'-end processing	27 of 1080 genes, 2.5%	31 of 5351 genes, 0.6%	2.76e-12	0.00%	0.00	DIP2, UTP13, PNO1, UTP20, UTP14, RCL1, MRD1, MPP10, FCF1, UTP18, SAS10, FCF2, NOP58, ROK1, PET127, NOC4, UTP6, PWP2, NOP14, UTP23, UTP11, EMG1, UTP7, UTP10, NOP9, RRP5, DBP8
	endonucleolytic cleavage in 5'-ETS of tricistronic rRNA transcript (SSU-rRNA, 5.8S rRNA, LSU-rRNA)	25 of 1080 genes, 2.3%	28 of 5351 genes, 0.5%	9.07e-12	0.00%	0.00	DIP2, UTP13, UTP20, UTP14, RCL1, MRD1, MPP10, FCF1, UTP18, SAS10, FCF2, NOP58, ROK1, NOC4, UTP6, PWP2, NOP14, UTP23, UTP11, EMG1, UTP7, UTP10, NOP9, RRP5, DBP8
	rRNA 5'-end processing	26 of 1080 genes, 2.4%	30 of 5351 genes, 0.6%	1.21e-11	0.00%	0.00	DIP2, UTP13, PNO1, UTP20, UTP14, RCL1, MRD1, MPP10, FCF1, UTP18, SAS10, FCF2, NOP58, ROK1, NOC4, UTP6, PWP2, NOP14, UTP23, UTP11, EMG1, UTP7, UTP10, NOP9, RRP5, DBP8
	ncRNA 5'-end processing	26 of 1080 genes, 2.4%	30 of 5351 genes, 0.6%	1.21e-11	0.00%	0.00	DIP2, UTP13, PNO1, UTP20, UTP14, RCL1, MRD1, MPP10, FCF1, UTP18, SAS10, FCF2, NOP58, ROK1, NOC4, UTP6, PWP2, NOP14, UTP23, UTP11, EMG1, UTP7, UTP10, NOP9, RRP5, DBP8
	nucleocytoplasmic transport	64 of 1080 genes, 5.9%	128 of 5351 genes, 2.4%	3.72e-11	0.00%	0.00	NUP116, RIX1, THO2, REI1, NMD5, YAR1, RPS3, SUB2, LTV1, ACC1, HMT1, TIF6, NUP157, NOP53, RPS0B, ZDS1, NOG2, LSG1, NPL3, ZUO1, YRA1, BUD23, NOP9, YRB1, RPS28B, MEX67, KAP104, GLE1, RPS2, NUP2, RLI1, ECM1, RPS26B, RIX7, SDA1, NUP57, NUP188, SSB2, RPS28A, SRP40, NOG1, JJJ1, RPF1, RPS18A, RPB4, URE2, FUS3, RPS10A, RPS5, UTP22, NUG1, RPS15, SSA1, NEW1, SRM1, ARX1, BLM10, NOC2, NMD3, BUD20, UTP8, GSP1,…
	regulation of translation	50 of 1080 genes, 4.6%	88 of 5351 genes, 1.6%	4.09e-11	0.00%	0.00	CBP3, RPG1, VAS1, TIF34, GCN1, EFB1, SUA5, ILS1, YHR020W, NPL3, ZUO1, MDM38, ASC1, TRL1, GLE1, RPS2, HYP2, RLI1, RPS23A, GCN3, CBP6, TIF2, SSB2, MBA1, NAM2, RPL31B, ETT1, GCD1, SSZ1, PAB1, RPB4, RPL30, NIP1, RPS5, FUN12, TIF5, HCR1, GCD11, MSS116, NAM7, RPS9B, PUF4, GUF1, GCD2, TIF4632, SLH1, PRT1, PUF6, YGR054W, PET309
	nuclear transport	64 of 1080 genes, 5.9%	129 of 5351 genes, 2.4%	5.98e-11	0.00%	0.00	NUP116, RIX1, THO2, REI1, NMD5, YAR1, RPS3, SUB2, LTV1, ACC1, HMT1, TIF6, NUP157, NOP53, RPS0B, ZDS1, NOG2, LSG1, NPL3, ZUO1, YRA1, BUD23, NOP9, YRB1, RPS28B, MEX67, KAP104, GLE1, RPS2, NUP2, RLI1, ECM1, RPS26B, RIX7, SDA1, NUP57, NUP188, SSB2, RPS28A, SRP40, NOG1, JJJ1, RPF1, RPS18A, RPB4, URE2, FUS3, RPS10A, RPS5, UTP22, NUG1, RPS15, SSA1, NEW1, SRM1, ARX1, BLM10, NOC2, NMD3, BUD20, UTP8, GSP1,…
	ribosomal large subunit assembly	23 of 1080 genes, 2.1%	27 of 5351 genes, 0.5%	1.00e-09	0.00%	0.00	RIX1, RPF1, DRS1, BRX1, RPL12B, SQT1, SSF2, RPL5, RPL6B, RPL6A, RPL3, IPI1, LSG1, MAK21, RPL25, MRT4, RPF2, RPL10, IPI3, RPP0, SPB4, MDN1, RPL11B
	methylation	50 of 1080 genes, 4.6%	94 of 5351 genes, 1.8%	1.32e-09	0.00%	0.00	NOP1, MRM2, SET2, HHF1, TGS1, RKM2, TRM112, HMT1, TRM10, CHO2, TRM3, TRM1, ADE8, TRM12, EMG1, TRM11, BUD23, MET6, TRM2, GCD14, PPM2, NOP2, ERG6, RKM4, TRM7, RRP8, TAE1, ABP140, YGR001C, NCL1, SPB1, TRM5, HHF2, DPH5, BMT2, RSM22, YMR310C, MRM1, RMT2, DOT1, NNT1, COQ5, HPM1, OMS1, TRM82, YIL096C, SFM1, RKM3, STE14, YLR063W
	nucleic acid phosphodiester bond hydrolysis	63 of 1080 genes, 5.8%	133 of 5351 genes, 2.5%	1.41e-09	0.00%	0.00	DIS3, FIP1, MTR4, DIP2, PNO1, NHP2, MRD1, MPP10, FCF1, UTP18, ENP1, MSH2, SKI6, RPP1, NOP10, NOP58, RNT1, TRZ1, CFT1, ROK1, RPS0B, EDC3, RRP46, YSH1, SEN2, EMG1, PTA1, UTP10, BUD23, NOP9, RRP5, TRL1, YBL055C, DST1, DBP8, NOB1, UTP13, RRP45, UTP20, RCL1, UTP14, MTR3, RRP40, SAS10, FCF2, RRP43, POP5, RPS18A, CLP1, KRI1, DBP3, NOC4, CFT2, NOP14, PWP2, RRP6, UTP6, UTP23, UTP11, UTP7, APN2, GSP1, KRR1
	posttranscriptional regulation of gene expression	53 of 1080 genes, 4.9%	104 of 5351 genes, 1.9%	2.56e-09	0.00%	0.00	CBP3, RPG1, VAS1, TIF34, GCN1, EFB1, SUA5, ILS1, YHR020W, NPL3, ZUO1, MDM38, ASC1, TRL1, GLE1, RPS2, HYP2, RLI1, ICP55, PCL5, RPS23A, GCN3, CBP6, TIF2, SSB2, MBA1, NAM2, RPL31B, ETT1, GCD1, SSZ1, PAB1, RPB4, RPL30, NIP1, RPS5, FUN12, TIF5, HCR1, GCD11, MSS116, NAM7, RPS9B, PUF4, HSP60, GUF1, GCD2, TIF4632, SLH1, PRT1, PUF6, YGR054W, PET309
	maturation of LSU-rRNA	27 of 1080 genes, 2.5%	36 of 5351 genes, 0.7%	2.87e-09	0.00%	0.00	DBP7, RPL35B, RPL8B, HAS1, MAK16, NSA2, RPF1, SPB1, PRP43, TRM112, RPL8A, RPL7A, DBP9, TIF6, NOP53, DBP3, RPF2, NOP12, NOP7, RRP5, NOP8, NOP4, NIP7, URB1, SPB4, DBP10, NOP2
	ribosomal subunit export from nucleus	27 of 1080 genes, 2.5%	38 of 5351 genes, 0.7%	2.40e-08	0.00%	0.00	RIX7, NUP116, SDA1, RIX1, SSB2, NOG1, JJJ1, YAR1, RPS3, RPF1, LTV1, TIF6, NUG1, NOP53, NOG2, SRM1, LSG1, ZUO1, ARX1, BUD23, NOP9, NOC2, NMD3, BUD20, MEX67, RLI1, ECM1
	ribosome localization	27 of 1080 genes, 2.5%	38 of 5351 genes, 0.7%	2.40e-08	0.00%	0.00	RIX7, NUP116, SDA1, RIX1, SSB2, NOG1, JJJ1, YAR1, RPS3, RPF1, LTV1, TIF6, NUG1, NOP53, NOG2, SRM1, LSG1, ZUO1, ARX1, BUD23, NOP9, NOC2, NMD3, BUD20, MEX67, RLI1, ECM1
	establishment of ribosome localization	27 of 1080 genes, 2.5%	38 of 5351 genes, 0.7%	2.40e-08	0.00%	0.00	RIX7, NUP116, SDA1, RIX1, SSB2, NOG1, JJJ1, YAR1, RPS3, RPF1, LTV1, TIF6, NUG1, NOP53, NOG2, SRM1, LSG1, ZUO1, ARX1, BUD23, NOP9, NOC2, NMD3, BUD20, MEX67, RLI1, ECM1
	ribonucleoprotein complex localization	27 of 1080 genes, 2.5%	38 of 5351 genes, 0.7%	2.40e-08	0.00%	0.00	RIX7, NUP116, SDA1, RIX1, SSB2, NOG1, JJJ1, YAR1, RPS3, RPF1, LTV1, TIF6, NUG1, NOP53, NOG2, SRM1, LSG1, ZUO1, ARX1, BUD23, NOP9, NOC2, NMD3, BUD20, MEX67, RLI1, ECM1
	ribonucleoprotein complex export from nucleus	27 of 1080 genes, 2.5%	38 of 5351 genes, 0.7%	2.40e-08	0.00%	0.00	RIX7, NUP116, SDA1, RIX1, SSB2, NOG1, JJJ1, YAR1, RPS3, RPF1, LTV1, TIF6, NUG1, NOP53, NOG2, SRM1, LSG1, ZUO1, ARX1, BUD23, NOP9, NOC2, NMD3, BUD20, MEX67, RLI1, ECM1
	rRNA-containing ribonucleoprotein complex export from nucleus	27 of 1080 genes, 2.5%	38 of 5351 genes, 0.7%	2.40e-08	0.00%	0.00	RIX7, NUP116, SDA1, RIX1, SSB2, NOG1, JJJ1, YAR1, RPS3, RPF1, LTV1, TIF6, NUG1, NOP53, NOG2, SRM1, LSG1, ZUO1, ARX1, BUD23, NOP9, NOC2, NMD3, BUD20, MEX67, RLI1, ECM1
	cellular component organization	347 of 1080 genes, 32.1%	1298 of 5351 genes, 24.3%	4.00e-08	0.00%	0.00	RIX1, MRPL8, RPG1, RPT3, GCN4, MSH2, CRH1, MRP10, SQT1, SPO7, RPL5, RPS31, EDC3, TRA1, DNF1, MDJ1, RPS11B, SPB4, BMS1, CLU1, MYO2, RLP24, CDC12, CBP6, RSM18, FIG1, MRPL25, HTA2, RSM27, LIA1, HHT2, MST1, CHS3, RPN9, PST1, RSM25, RVB1, SFL1, KIC1, RRP7, SEC63, KAR2, LSG1, TOM20, RPP0, MRPL35, ATP10, SEC61, HYP2, SDA1, DBP2, NUP57, IMG1, TIM10, GGC1, RSC4, SWF1, FUS3, SIL1, MIP1, EBP2, OST3, MRPL17,…
	translational elongation	28 of 1080 genes, 2.6%	41 of 5351 genes, 0.8%	4.56e-08	0.00%	0.00	SSB2, VAS1, NAM2, MEF2, RPL31B, MEF1, GCN1, EFB1, SSZ1, TEF4, RPP1A, RPS17B, RPS8A, RPS5, SUA5, GCD11, RPP1B, YHR020W, ILS1, RPS9B, YEF3, ZUO1, RPP0, RPS24A, RPS2, HYP2, RPP2B, RPS23A
	translational initiation	30 of 1080 genes, 2.8%	47 of 5351 genes, 0.9%	1.18e-07	0.00%	0.00	TIF2, DED1, RPG1, GCD1, TIF34, IFM1, PAB1, MRP51, RPB4, TIF3, NIP1, FUN12, TIF6, SUI3, TIF5, HCR1, GCD11, SUI2, MRP21, GCD2, GLE1, TIF4632, PRT1, HYP2, AEP3, RLI1, YGR054W, PET309, CLU1, GCN3
	rRNA modification	18 of 1080 genes, 1.7%	21 of 5351 genes, 0.4%	3.03e-07	0.00%	0.00	RRP8, NHP2, NOP1, MRM2, SPB1, TRM112, NOP10, MRM1, PUS7, NOP56, RRP9, LCP5, EMG1, BUD23, YIL096C, CBF5, YLR063W, NOP2
	tRNA processing	46 of 1080 genes, 4.3%	95 of 5351 genes, 1.8%	7.24e-07	0.00%	0.00	TAD1, NOP1, NCS6, TRM732, RPP1, TRM112, RTT10, TRM10, DUS1, TRM3, TRZ1, KTI11, TRM1, SUA5, DUS3, TCD2, TAD3, SEN2, POA1, TRM12, PTA1, TRM11, DEG1, MOD5, GCD14, TRM2, TRL1, PPM2, KAE1, QRI7, PUS4, TRM7, MSS1, LHP1, ABP140, NCL1, POP5, TRM5, TAN1, SLM3, DUS4, PUS7, ELP2, TRM82, PUS1, KTI12
	RNA methylation	25 of 1080 genes, 2.3%	37 of 5351 genes, 0.7%	7.68e-07	0.00%	0.00	TRM7, RRP8, NOP1, MRM2, ABP140, TGS1, NCL1, SPB1, TRM112, TRM5, TRM10, TRM3, TRM1, MRM1, TRM12, EMG1, TRM11, BUD23, TRM82, GCD14, TRM2, YIL096C, PPM2, YLR063W, NOP2
	organelle organization	268 of 1080 genes, 24.8%	975 of 5351 genes, 18.2%	1.04e-06	0.00%	0.00	RIX1, MRPL8, MSH2, MRP10, SQT1, SPO7, RPL5, RPS31, EDC3, TRA1, MDJ1, RPS11B, SPB4, BMS1, CLU1, MYO2, CDC12, CBP6, RSM18, MRPL25, HTA2, RSM27, LIA1, HHT2, MST1, RSM25, RVB1, RRP7, KAR2, LSG1, TOM20, RPP0, MRPL35, ATP10, SDA1, NUP57, IMG1, TIM10, GGC1, RSC4, SWF1, FUS3, MIP1, EBP2, MRPL17, SUV3, YAF9, RPL6A, IPI1, RAD51, SPT8, RPL25, SPA2, BCS1, ATP23, TIF4632, SHY1, VAM6, PET309, NUP116, CDC15, MR…
	single-organism metabolic process	382 of 1080 genes, 35.4%	1492 of 5351 genes, 27.9%	1.51e-06	0.00%	0.00	ERG2, CYB5, RIX1, THO2, MRPL8, ERG11, SUB2, GCN4, MSH2, MRP10, SMP3, MET17, SPO7, RPS31, AGX1, TRA1, ILS1, MIS1, AIM45, MNS1, TSA1, RPB9, ALG7, BMS1, CPA1, CBP6, RSM18, KEI1, HMG1, RNR1, MRPL25, BNA2, HTA2, RSM27, LIA1, HHT2, COX15, MST1, CHS3, MET14, COQ1, LYS1, DUS4, CYC1, LCB1, ERG5, YHR202W, ADO1, RSM25, GFA1, RVB1, RBK1, FET3, ADE6, TRM12, MRPL35, NOP7, MDL2, CLG1, HYP2, ADE2, PCL5, ATP2, IM…
	macromolecule methylation	38 of 1080 genes, 3.5%	73 of 5351 genes, 1.4%	1.75e-06	0.00%	0.00	NOP1, MRM2, SET2, HHF1, TGS1, RKM2, TRM112, HMT1, TRM10, TRM3, TRM1, TRM12, EMG1, TRM11, BUD23, TRM2, GCD14, PPM2, NOP2, RKM4, RRP8, TRM7, TAE1, NCL1, ABP140, SPB1, TRM5, HHF2, MRM1, RMT2, DOT1, HPM1, TRM82, YIL096C, SFM1, STE14, RKM3, YLR063W
	maturation of LSU-rRNA from tricistronic rRNA transcript (SSU-rRNA, 5.8S rRNA, LSU-rRNA)	22 of 1080 genes, 2.0%	31 of 5351 genes, 0.6%	2.03e-06	0.00%	0.00	DBP7, RPL35B, HAS1, MAK16, NSA2, RPF1, SPB1, PRP43, DBP9, TIF6, NOP53, DBP3, RPF2, NOP12, NOP7, RRP5, NOP8, NOP4, NIP7, URB1, DBP10, NOP2
	single-organism process	584 of 1080 genes, 54.1%	2462 of 5351 genes, 46.0%	2.66e-06	0.00%	0.00	ERG2, CYB5, RIX1, THO2, ERG11, GCN4, MSH2, RPS31, MEP1, AGX1, TSA1, DNF1, BMS1, CLU1, CPA1, CBP6, RSM18, HMG1, MRPL25, BNA2, HTA2, NUG1, MET14, COQ1, LYS1, ITR2, SPR3, HUT1, LCB1, ERG5, MUP3, GFA1, RVB1, SFL1, KIC1, RBK1, ADE6, TRM12, KAR2, LSG1, AVT1, NOP7, MRPL35, ZPR1, MDL2, SEC61, PCL5, RPS26B, ATP2, TIM10, DCD1, RSC4, FUS3, SIL1, MUP1, SAH1, ZRT2, IPI1, GZF3, SPA2, PTC2, PET309, NUP116, ERG8…
	regulation of cellular protein metabolic process	64 of 1080 genes, 5.9%	158 of 5351 genes, 3.0%	3.64e-06	0.00%	0.00	SET2, CBP3, RPG1, VAS1, TIF34, GCN1, EFB1, SUA5, CLN2, ILS1, YHR020W, NPL3, ZUO1, MDM38, ASC1, TRL1, CLG1, GLE1, RPS2, HYP2, RLI1, PCL5, RPS23A, GCN3, CDC12, CBP6, VPS75, TIF2, SSB2, MBA1, NAM2, RPL31B, ETT1, GCD1, SSZ1, PAB1, RPB4, RPP1A, RPL30, ADA2, NIP1, RPS5, PHB1, FUN12, TIF5, HCR1, GCD11, RPP1B, MSS116, NAM7, PUF4, RPS9B, GUF1, CKB1, BLM10, GCD2, TIF4632, SLH1, PRT1, PUF6, RPP2B, PTC2, YGR…
	regulation of protein metabolic process	66 of 1080 genes, 6.1%	166 of 5351 genes, 3.1%	5.07e-06	0.00%	0.00	SET2, CBP3, RPG1, TIF34, GCN1, CLN2, ILS1, YHR020W, MDM38, ASC1, TRL1, RPS2, CDC12, CBP6, SSB2, NAM2, PSD1, RPP1A, RPL30, ADA2, NIP1, FUN12, TIF5, HCR1, RPP1B, MSS116, RPS9B, BLM10, SLH1, VAS1, EFB1, RPN1, SUA5, NPL3, ZUO1, GLE1, CLG1, HYP2, RLI1, GCN3, RPS23A, PCL5, VPS75, TIF2, MBA1, ETT1, RPL31B, GCD1, SSZ1, PAB1, RPB4, RPS5, PHB1, GCD11, NAM7, PUF4, GUF1, CKB1, TIF4632, GCD2, PRT1, RPP2B, PUF…
	organelle assembly	43 of 1080 genes, 4.0%	92 of 5351 genes, 1.7%	1.06e-05	0.00%	0.00	RIX1, MRD1, BRX1, RPL12B, SQT1, SSF2, RRP7, TIF6, RPL5, RPS31, RPS0B, EDC3, LSG1, MAK21, MRT4, RPL10, RPP0, RPS11B, MDN1, SPB4, BMS1, CDC12, RPF1, DRS1, TRS85, NSR1, RPS17B, FUN12, TIF5, RPL6B, RPL3, IPI1, RPL6A, RPL25, RPF2, MPS1, IPI3, NOC2, NIP7, TIF4632, RPS27A, RPS14A, RPL11B
	tRNA modification	34 of 1080 genes, 3.1%	65 of 5351 genes, 1.2%	1.13e-05	0.00%	0.00	TAD1, NCS6, TRM112, TRM10, DUS1, TRM3, KTI11, TRM1, DUS3, TCD2, TAD3, TRM12, TRM11, DEG1, MOD5, GCD14, TRM2, PPM2, KAE1, QRI7, PUS4, TRM7, MSS1, NCL1, ABP140, TRM5, TAN1, SLM3, PUS7, DUS4, ELP2, TRM82, PUS1, KTI12
	rRNA export from nucleus	12 of 1080 genes, 1.1%	13 of 5351 genes, 0.2%	7.14e-05	0.00%	0.00	RPS0B, RPS28A, SRM1, RPS3, RPS18A, RPS28B, RPS2, RPS10A, RPS5, RPS19B, RPS15, RPS26B
	rRNA transport	12 of 1080 genes, 1.1%	13 of 5351 genes, 0.2%	7.14e-05	0.00%	0.00	RPS0B, RPS28A, SRM1, RPS3, RPS18A, RPS28B, RPS2, RPS10A, RPS5, RPS19B, RPS15, RPS26B
	tRNA transcription	15 of 1080 genes, 1.4%	19 of 5351 genes, 0.4%	9.12e-05	0.00%	0.00	RPC31, RPC17, RPO31, RPC19, RPB10, RPC53, RPC34, RPO26, RPC25, RPC11, RPB5, DST1, RPC37, RPC82, RPC40
	tRNA transcription from RNA polymerase III promoter	15 of 1080 genes, 1.4%	19 of 5351 genes, 0.4%	9.12e-05	0.00%	0.00	RPC31, RPC17, RPO31, RPC19, RPB10, RPC53, RPC34, RPO26, RPC25, RPC11, RPB5, DST1, RPC37, RPC82, RPC40
	protein localization to mitochondrion	28 of 1080 genes, 2.6%	55 of 5351 genes, 1.0%	0.00051	0.00%	0.00	XDJ1, TIM50, MBA1, TIM10, TOM7, PAM18, TIM13, TOM70, TIM9, YDJ1, TOM22, TIM44, HSP82, TIM54, TIM23, SSA1, TIM22, HSP60, MDM38, COX18, TOM20, BCS1, MSS2, TIM17, SAM35, YLH47, MIA40, PAM16
	establishment of protein localization to mitochondrion	28 of 1080 genes, 2.6%	55 of 5351 genes, 1.0%	0.00051	0.00%	0.00	XDJ1, TIM50, MBA1, TIM10, TOM7, PAM18, TIM13, TOM70, TIM9, YDJ1, TOM22, TIM44, HSP82, TIM54, TIM23, SSA1, TIM22, HSP60, MDM38, COX18, TOM20, BCS1, MSS2, TIM17, SAM35, YLH47, MIA40, PAM16
	RNA export from nucleus	29 of 1080 genes, 2.7%	59 of 5351 genes, 1.1%	0.00083	0.00%	0.00	NUP116, THO2, RPS28A, NUP188, RPS3, SUB2, RPS18A, HMT1, RPB4, RPS10A, RPS5, UTP22, RPS15, RPS0B, NEW1, ZDS1, SRM1, NPL3, YRA1, YRB1, RPS28B, MEX67, GLE1, RPS2, NUP2, UTP8, RPS19B, SAC3, RPS26B
	regulation of translational fidelity	14 of 1080 genes, 1.3%	19 of 5351 genes, 0.4%	0.00111	0.00%	0.00	GCD11, SSB2, ILS1, YHR020W, RPS9B, VAS1, ZUO1, NAM2, RPL31B, SSZ1, RPS2, RPS5, SUA5, RPS23A
	single-organism cellular process	512 of 1080 genes, 47.4%	2191 of 5351 genes, 40.9%	0.00137	0.00%	0.00	ERG2, RIX1, THO2, ERG11, GCN4, MSH2, RPS31, MEP1, AGX1, TSA1, DNF1, BMS1, CLU1, CPA1, CBP6, RSM18, HMG1, MRPL25, BNA2, HTA2, MET14, COQ1, LYS1, ITR2, SPR3, HUT1, LCB1, ERG5, MUP3, GFA1, RVB1, SFL1, KIC1, ADE6, TRM12, KAR2, LSG1, NOP7, MRPL35, ZPR1, MDL2, SEC61, PCL5, ATP2, TIM10, DCD1, RSC4, FUS3, SIL1, MUP1, SAH1, ZRT2, IPI1, GZF3, SPA2, PTC2, PET309, ERG8, ERG3, YCR061W, ALG6, MCH2, IRA1, MRP2,…
	regulation of translational elongation	16 of 1080 genes, 1.5%	24 of 5351 genes, 0.4%	0.00150	0.00%	0.00	GCD11, SSB2, ILS1, YHR020W, RPS9B, VAS1, ZUO1, NAM2, RPL31B, GCN1, SSZ1, RPS2, HYP2, RPS5, SUA5, RPS23A
	translational termination	12 of 1080 genes, 1.1%	15 of 5351 genes, 0.3%	0.00166	0.00%	0.00	SUP45, NAM7, TPA1, NPL3, YEF3, ETT1, SUP35, RPL10, EFB1, GLE1, HYP2, RLI1
	RNA localization	39 of 1080 genes, 3.6%	93 of 5351 genes, 1.7%	0.00182	0.00%	0.00	MTR4, NUP116, THO2, RPS3, SUB2, HMT1, NUP157, ROK1, RPS0B, ZDS1, NPL3, YRA1, TOM20, STO1, YRB1, RPS28B, MEX67, GLE1, RPS2, NUP2, RPS26B, NUP57, NUP188, RPS28A, SCP160, PAB1, RPS18A, RPB4, RPS10A, RPS5, UTP22, RPS15, NEW1, RRP6, NAM7, SRM1, UTP8, RPS19B, SAC3
	assembly of large subunit precursor of preribosome	8 of 1080 genes, 0.7%	8 of 5351 genes, 0.1%	0.00418	0.00%	0.00	RLP24, NIP7, NOG1, SPB4, RPF2, DBP10, TIF6, NOP2
	small molecule biosynthetic process	82 of 1080 genes, 7.6%	256 of 5351 genes, 4.8%	0.00484	0.00%	0.00	ERG2, CYB5, ERG8, COQ10, ERG3, ERG11, GCN4, HIS7, SCS7, COQ8, MET17, MRI1, BIO2, AGX1, MET3, MIS1, TRP3, CEM1, HIS5, ARG5,6, ERG4, SAM2, ERG6, CPA1, ORT1, ERG20, ERG26, MEU1, ARO3, PSD1, HMG1, LYS4, CPA2, LIA1, ARG8, MET14, COQ1, LYS1, ABZ1, CSR1, FMS1, INO1, SUR4, ARO8, FAS1, UTR4, ERG5, COQ6, ERG24, SNO1, ACC1, ERG13, MET10, ILV5, TRP5, HIS2, CHO2, ILV1, MET5, IDI1, MET6, THR4, MET13, HYP2, CHO…
	cellular amino acid metabolic process	77 of 1080 genes, 7.1%	237 of 5351 genes, 4.4%	0.00537	0.00%	0.00	CDS1, MSE1, GCN4, HIS7, FRS1, MET17, MRI1, KRS1, DIA4, AGX1, ILS1, YHR020W, MET3, MIS1, TRP3, PET112, HIS5, ARG5,6, SAM2, CPA1, ORT1, ALA1, NAM2, MEU1, ARO3, LYS4, BNA2, CPA2, GUA1, LIA1, ARG8, MST1, MET14, ABZ1, LYS1, AIM10, URA7, FMS1, ARO8, UTR4, VAS1, GUS1, SNO1, MET10, GFA1, ILV5, TRP5, MSM1, YLR157C, HIS2, DTD1, ADE6, ILV1, YDR341C, MET5, MET6, THR4, MET13, HYP2, SLM5, ARC1, CHO1, ADE4, ILV…
	RNA transport	34 of 1080 genes, 3.1%	80 of 5351 genes, 1.5%	0.00617	0.00%	0.00	NUP116, THO2, RPS3, SUB2, HMT1, NUP157, RPS0B, ZDS1, NPL3, YRA1, TOM20, STO1, YRB1, RPS28B, MEX67, GLE1, RPS2, NUP2, RPS26B, NUP57, NUP188, RPS28A, PAB1, RPB4, RPS18A, RPS10A, RPS5, UTP22, RPS15, NEW1, SRM1, UTP8, RPS19B, SAC3
	establishment of RNA localization	34 of 1080 genes, 3.1%	80 of 5351 genes, 1.5%	0.00617	0.00%	0.00	NUP116, THO2, RPS3, SUB2, HMT1, NUP157, RPS0B, ZDS1, NPL3, YRA1, TOM20, STO1, YRB1, RPS28B, MEX67, GLE1, RPS2, NUP2, RPS26B, NUP57, NUP188, RPS28A, PAB1, RPB4, RPS18A, RPS10A, RPS5, UTP22, RPS15, NEW1, SRM1, UTP8, RPS19B, SAC3
	pseudouridine synthesis	9 of 1080 genes, 0.8%	10 of 5351 genes, 0.2%	0.00687	0.00%	0.00	NHP2, NAF1, PUS7, DEG1, PUS1, NOP10, CBF5, GAR1, PUS4
	regulation of translational initiation	16 of 1080 genes, 1.5%	26 of 5351 genes, 0.5%	0.00719	0.00%	0.00	TIF2, RPG1, GCD1, TIF34, PAB1, RPB4, NIP1, FUN12, TIF5, HCR1, GLE1, GCD2, PRT1, HYP2, GCN3, PET309
	nucleobase-containing compound transport	40 of 1080 genes, 3.7%	101 of 5351 genes, 1.9%	0.00751	0.00%	0.00	NUP116, THO2, VRG4, RPS3, RIM2, SUB2, HMT1, NUP157, RPS0B, ZDS1, NPL3, PET8, YRA1, TOM20, STO1, YRB1, RPS28B, MEX67, GLE1, RPS2, NUP2, RPS26B, NUP57, NUP188, RPS28A, GGC1, YEA4, PAB1, RPS18A, RPB4, RPS10A, RPS5, UTP22, RPS15, NEW1, SRM1, HUT1, UTP8, RPS19B, SAC3
	cellular macromolecular complex assembly	99 of 1080 genes, 9.2%	327 of 5351 genes, 6.1%	0.00772	0.00%	0.00	RIX1, MRD1, CBP3, RPG1, RPT3, GCN4, TIF34, RPL12B, MRP10, SQT1, ATP12, SSF2, RPL5, COX19, RPS31, RPS0B, EDC3, ECM29, MAK21, CDC6, RPS11B, SAM35, DST1, SPB4, NOB1, DBP10, BMS1, RLP24, CDC12, CBP6, NOG1, RPF1, DRS1, HHF2, RPS17B, HTA2, HSP82, NIP1, FUN12, HHT2, TIF5, HCR1, RPN9, RPL6B, TUB2, RPF2, BLM10, SFB3, RPS27A, RPT4, RPL11B, RVB2, HHF1, BRX1, RVB1, RRP7, TIF6, NUP157, PET100, SUI3, NAF1, HTB…
	nucleic acid transport	34 of 1080 genes, 3.1%	81 of 5351 genes, 1.5%	0.00861	0.00%	0.00	NUP116, THO2, RPS3, SUB2, HMT1, NUP157, RPS0B, ZDS1, NPL3, YRA1, TOM20, STO1, YRB1, RPS28B, MEX67, GLE1, RPS2, NUP2, RPS26B, NUP57, NUP188, RPS28A, PAB1, RPB4, RPS18A, RPS10A, RPS5, UTP22, RPS15, NEW1, SRM1, UTP8, RPS19B, SAC3
	tRNA methylation	13 of 1080 genes, 1.2%	19 of 5351 genes, 0.4%	0.01071	0.00%	0.00	TRM7, TRM12, ABP140, NCL1, TRM11, TRM82, TRM112, GCD14, TRM5, TRM10, PPM2, TRM3, TRM1
	establishment of organelle localization	33 of 1080 genes, 3.1%	80 of 5351 genes, 1.5%	0.01847	0.00%	0.00	NUP116, RIX1, YAR1, RPS3, LTV1, MLC1, TIF6, NOP53, NOG2, LSG1, ZUO1, BUD23, NOP9, MEX67, RLI1, ECM1, SDA1, RIX7, MYO2, SSB2, JJJ1, NOG1, RPF1, NUM1, NUG1, SEC23, TUB2, SRM1, ARX1, MPS1, BUD20, NMD3, NOC2
	macromolecular complex subunit organization	136 of 1080 genes, 12.6%	489 of 5351 genes, 9.1%	0.02022	0.00%	0.00	RIX1, SET2, CBP3, RPG1, RPT3, GCN4, RPL12B, MRP10, SQT1, HMT1, RPL5, COX19, RPS31, EDC3, MAK21, NUP2, RPS11B, SAM35, SPB4, BMS1, RLP24, CDC12, CBP6, HTA2, HSP82, HHT2, HCR1, RPN9, BRX1, RVB1, IES1, RRP7, TIF6, PET100, LSG1, HTB2, TOM20, RPP0, ATP10, NOC3, HYP2, OST6, DBP2, NUP57, SWR1, RSC4, RPB4, PRP24, OST3, GCD11, YAF9, RPL6A, IPI1, RPL3, RPL25, BCS1, ATP23, NOC2, TIF4632, AFG3, SHY1, VAM6, PN…
	tRNA aminoacylation for protein translation	19 of 1080 genes, 1.8%	36 of 5351 genes, 0.7%	0.02107	0.00%	0.00	ALA1, VAS1, NAM2, MSE1, GUS1, FRS1, MSM1, KRS1, DIA4, MST1, YHR020W, ILS1, AIM10, YDR341C, DED81, TYS1, FRS2, SLM5, ARC1
	amino acid activation	20 of 1080 genes, 1.9%	39 of 5351 genes, 0.7%	0.02197	0.00%	0.00	ALA1, VAS1, NAM2, MSE1, GUS1, FRS1, MSM1, KRS1, DIA4, MST1, YHR020W, ILS1, AIM10, YDR341C, PET112, DED81, TYS1, FRS2, SLM5, ARC1
	tRNA aminoacylation	20 of 1080 genes, 1.9%	39 of 5351 genes, 0.7%	0.02197	0.00%	0.00	ALA1, VAS1, NAM2, MSE1, GUS1, FRS1, MSM1, KRS1, DIA4, MST1, YHR020W, ILS1, AIM10, YDR341C, PET112, DED81, TYS1, FRS2, SLM5, ARC1
	RNA 3'-end processing	30 of 1080 genes, 2.8%	71 of 5351 genes, 1.3%	0.02614	0.00%	0.00	DIS3, FIP1, MTR4, RRP45, THO2, NOP1, RRP40, MTR3, SUB2, PAB1, RRP43, SKI6, RPB4, CLP1, PXR1, RNT1, TRZ1, CFT1, RPS0B, RRP46, CFT2, RRP6, YSH1, PTA1, CDC39, CBF5, GSP1, NOT3, DST1, SAC3
	rRNA methylation	10 of 1080 genes, 0.9%	13 of 5351 genes, 0.2%	0.02634	0.00%	0.00	RRP8, NOP1, MRM2, EMG1, BUD23, SPB1, TRM112, YIL096C, YLR063W, NOP2
	organonitrogen compound metabolic process	151 of 1080 genes, 14.0%	557 of 5351 genes, 10.4%	0.02945	0.00%	0.00	MSE1, GCN4, CRH1, SCS7, FRS1, XPT1, CTS1, MET17, BIO2, DIA4, AGX1, ILS1, MIS1, ARG5,6, BMS1, SAM2, CPA1, ORT1, KEI1, HMG1, BNA2, CPA2, GUA1, LIA1, COX15, SLM3, MST1, CHS3, MET14, ABZ1, LYS1, CSR1, AIM10, ADE12, URA7, SUR4, LCB1, ADO1, ACC1, GFA1, ADE6, YDR341C, TRM12, MET6, THR4, MDL2, MET13, PPM2, HYP2, ADE2, ARC1, LCB3, ATP2, MTG2, MRS6, DCD1, MEF1, ILV2, THI6, ILV3, SAH1, GSH1, BUD16, TRS120, …
	nitrogen compound transport	57 of 1080 genes, 5.3%	169 of 5351 genes, 3.2%	0.03028	0.00%	0.00	NUP116, THO2, VRG4, YCT1, RPS3, RIM2, TPN1, SUB2, ERS1, PUT4, HMT1, MUP3, NUP157, MEP1, RPS0B, ZDS1, NPL3, PET8, YRA1, AVT1, TOM20, STO1, YRB1, MDL2, RPS28B, MEX67, GLE1, AVT7, RPS2, SEC61, NUP2, RPS26B, NUP57, ORT1, NUP188, RPS28A, GGC1, YEA4, PAB1, RPS18A, RPB4, MUP1, RPS10A, RPS5, THI7, UTP22, RPS15, NEW1, SRM1, DUR3, VBA1, AVT2, HUT1, VBA5, UTP8, RPS19B, SAC3
	snoRNA metabolic process	18 of 1080 genes, 1.7%	34 of 5351 genes, 0.6%	0.03370	0.00%	0.00	DIS3, MTR4, RRP45, NOP1, RRP40, MTR3, RRP43, SKI6, POP5, RPP1, TBF1, PXR1, RNT1, BCD1, RRP46, RRP6, YSH1, CBF5
	single-organism organelle organization	172 of 1080 genes, 15.9%	652 of 5351 genes, 12.2%	0.04057	0.00%	0.00	MRPL37, NOP1, BCK1, MRPL8, SET2, CBP3, MSE1, MSH2, MRP10, TOM22, DIA4, PET123, MRPS28, TRA1, MDM38, SAM35, YLH47, MRPL27, MRPL11, RPO41, CLU1, MYO2, CBP6, RSM18, RSM26, MRP51, MRPL25, ADA2, PXR1, HSP82, RSM27, LIA1, MRPL6, HHT2, CHL1, SLM3, RSM22, MST1, NAM9, MSS2, MRPL22, RRM3, CGI121, TGS1, MRPS9, RSM25, SBA1, MRPL28, MRPL7, MRPS18, TOM20, MRPL35, RTC6, MRPL44, YDR115W, IRR1, SDA1, IMG1, TIM10,…
	ergosterol biosynthetic process	15 of 1080 genes, 1.4%	26 of 5351 genes, 0.5%	0.04304	0.00%	0.00	ERG2, ERG8, ERG5, ERG3, ERG11, ERG20, ERG26, ERG27, ERG24, ERG13, HMG1, ERG4, NCP1, ERG25, ERG6
	phytosteroid biosynthetic process	15 of 1080 genes, 1.4%	26 of 5351 genes, 0.5%	0.04304	0.00%	0.00	ERG2, ERG8, ERG5, ERG3, ERG11, ERG20, ERG26, ERG27, ERG24, ERG13, HMG1, ERG4, NCP1, ERG25, ERG6
	cellular alcohol biosynthetic process	15 of 1080 genes, 1.4%	26 of 5351 genes, 0.5%	0.04304	0.00%	0.00	ERG2, ERG8, ERG5, ERG3, ERG11, ERG20, ERG26, ERG27, ERG24, ERG13, HMG1, ERG4, NCP1, ERG25, ERG6
GMX_up	Gene Ontology term	Cluster frequency	Genome frequency	Corrected P-value	FDR	False Positives	Genes annotated to the term
	fatty acid oxidation	5 of 68 genes, 7.4%	9 of 5351 genes, 0.2%	9.27e-06	0.00%	0.00	ADR1, POX1, MDH3, PEX11, ECI1
	lipid oxidation	5 of 68 genes, 7.4%	9 of 5351 genes, 0.2%	9.27e-06	0.00%	0.00	ADR1, POX1, MDH3, PEX11, ECI1
	fatty acid catabolic process	5 of 68 genes, 7.4%	10 of 5351 genes, 0.2%	1.83e-05	0.00%	0.00	ADR1, SPS19, POX1, MDH3, ECI1
	fatty acid beta-oxidation	4 of 68 genes, 5.9%	8 of 5351 genes, 0.1%	0.00043	0.00%	0.00	ADR1, POX1, MDH3, ECI1
	monocarboxylic acid catabolic process	5 of 68 genes, 7.4%	18 of 5351 genes, 0.3%	0.00057	0.00%	0.00	ADR1, SPS19, POX1, MDH3, ECI1
	tricarboxylic acid cycle	5 of 68 genes, 7.4%	22 of 5351 genes, 0.4%	0.00170	0.33%	0.02	ACO1, MDH3, EMI5, SDH2, IDP2
	monocarboxylic acid metabolic process	8 of 68 genes, 11.8%	88 of 5351 genes, 1.6%	0.00343	0.29%	0.02	ADR1, ACS1, SPS19, POX1, MDH3, PEX11, ECI1, IDP2
	lipid modification	5 of 68 genes, 7.4%	28 of 5351 genes, 0.5%	0.00599	0.50%	0.04	ADR1, POX1, MDH3, PEX11, ECI1
	cellular lipid catabolic process	5 of 68 genes, 7.4%	28 of 5351 genes, 0.5%	0.00599	0.44%	0.04	ADR1, SPS19, POX1, MDH3, ECI1
	fatty acid metabolic process	6 of 68 genes, 8.8%	49 of 5351 genes, 0.9%	0.00821	0.40%	0.04	ADR1, SPS19, POX1, MDH3, PEX11, ECI1
	generation of precursor metabolites and energy	8 of 68 genes, 11.8%	111 of 5351 genes, 2.1%	0.01873	0.36%	0.04	ACS1, ACO1, GSY2, IDP2, GSM1, MDH3, EMI5, SDH2
	oxidation-reduction process	13 of 68 genes, 19.1%	298 of 5351 genes, 5.6%	0.01998	0.33%	0.04	ADR1, ACS1, ACO1, POX1, GDH3, GSY2, PEX11, ECI1, IDP2, SPS19, MDH3, EMI5, SDH2
	lipid catabolic process	5 of 68 genes, 7.4%	38 of 5351 genes, 0.7%	0.02776	0.46%	0.06	ADR1, SPS19, POX1, MDH3, ECI1
	energy derivation by oxidation of organic compounds	7 of 68 genes, 10.3%	92 of 5351 genes, 1.7%	0.03906	0.57%	0.08	ACS1, ACO1, GSY2, MDH3, EMI5, SDH2, IDP2
GM_up	Gene Ontology term	Cluster frequency	Genome frequency	Corrected P-value	FDR	False Positives	Genes annotated to the term
	nucleosome assembly	2 of 8 genes, 25.0%	20 of 5351 genes, 0.4%	0.01466	42.00%	0.42	HTA2, HTB2
	chromatin assembly	2 of 8 genes, 25.0%	31 of 5351 genes, 0.6%	0.03560	31.00%	0.62	HTA2, HTB2
GX_up	Gene Ontology term	Cluster frequency	Genome frequency	Corrected P-value	FDR	False Positives	Genes annotated to the term
	tricarboxylic acid cycle	4 of 30 genes, 13.3%	22 of 5351 genes, 0.4%	0.00070	0.00%	0.00	KGD1, ICL1, LSC2, SDH4
	2-oxoglutarate metabolic process	2 of 30 genes, 6.7%	4 of 5351 genes, 0.1%	0.02317	4.00%	0.08	KGD1, GDH2
	aerobic respiration	4 of 30 genes, 13.3%	56 of 5351 genes, 1.0%	0.03083	3.33%	0.10	KGD1, ICL1, LSC2, SDH4
MX_up	Gene Ontology term	Cluster frequency	Genome frequency	Corrected P-value	FDR	False Positives	Genes annotated to the term
	protein targeting to peroxisome	11 of 218 genes, 5.0%	18 of 5351 genes, 0.3%	6.72e-09	0.00%	0.00	PEX14, PEX19, PEX10, PEX12, PEX25, PEX8, PEX13, PEX5, PEX3, PEX17, PEX1
	peroxisomal transport	11 of 218 genes, 5.0%	18 of 5351 genes, 0.3%	6.72e-09	0.00%	0.00	PEX14, PEX19, PEX10, PEX12, PEX25, PEX8, PEX13, PEX5, PEX3, PEX17, PEX1
	protein localization to peroxisome	11 of 218 genes, 5.0%	18 of 5351 genes, 0.3%	6.72e-09	0.00%	0.00	PEX14, PEX19, PEX10, PEX12, PEX25, PEX8, PEX13, PEX5, PEX3, PEX17, PEX1
	establishment of protein localization to peroxisome	11 of 218 genes, 5.0%	18 of 5351 genes, 0.3%	6.72e-09	0.00%	0.00	PEX14, PEX19, PEX10, PEX12, PEX25, PEX8, PEX13, PEX5, PEX3, PEX17, PEX1
	protein import into peroxisome matrix	9 of 218 genes, 4.1%	16 of 5351 genes, 0.3%	1.59e-06	0.00%	0.00	PEX14, PEX10, PEX12, PEX25, PEX8, PEX13, PEX5, PEX17, PEX1
	hexose metabolic process	15 of 218 genes, 6.9%	57 of 5351 genes, 1.1%	2.86e-06	0.00%	0.00	RPE1, PYC2, CAT8, YLR345W, AMS1, RKI1, PGM3, GAL10, ZWF1, SOL1, SOR1, GRE3, SNF1, FBA1, PKP1
	single-organism catabolic process	38 of 218 genes, 17.4%	345 of 5351 genes, 6.4%	6.22e-06	0.00%	0.00	PLC1, EHD3, SGA1, SPO14, SOL1, DAK2, ATG11, GRE3, FBA1, ATG18, CAR1, UGA2, LAP3, KSP1, IAH1, SIS1, ALT1, ATG15, AMS1, SEC18, PGM3, CTA1, YPR127W, GAL10, RPE1, LPX1, ATG1, FDH1, RKI1, GLY1, YLR345W, CCP1, ATG8, YOR1, ZWF1, PXA2, AAT1, GDE1
	peroxisome organization	14 of 218 genes, 6.4%	52 of 5351 genes, 1.0%	6.96e-06	0.00%	0.00	PEX14, PEX19, LPX1, PEX10, PEX12, PEX25, PEX8, PEX13, PEX5, PEX3, PEX17, ATG11, PEX1, ATG18
	monosaccharide metabolic process	15 of 218 genes, 6.9%	61 of 5351 genes, 1.1%	7.93e-06	0.00%	0.00	RPE1, PYC2, CAT8, YLR345W, AMS1, RKI1, PGM3, GAL10, ZWF1, SOL1, SOR1, GRE3, SNF1, FBA1, PKP1
	carbohydrate metabolic process	27 of 218 genes, 12.4%	220 of 5351 genes, 4.1%	0.00012	0.00%	0.00	RPE1, PYC2, CAT8, YMR099C, MDH1, RKI1, MAL31, SGA1, SOL1, DAK2, GRE3, PKP1, FBA1, YDR109C, SHB17, YLR345W, ATG26, AMS1, PGM3, GAL10, ZWF1, ALG11, MIG1, YIR007W, SOR1, SNF1, GDE1
	single-organism cellular process	123 of 218 genes, 56.4%	2191 of 5351 genes, 40.9%	0.00125	0.00%	0.00	PEX10, RAD4, YLR126C, PEX8, TPO1, EHD3, SGA1, SSU1, SOL1, SPO14, DAK2, NTG2, APC5, ATG18, CAR1, DAL2, ULS1, IME4, PEX19, KSP1, IAH1, SMK1, SPS22, USO1, ECT1, PCD1, NFU1, SSL2, LYS21, PRB1, SEC18, NFS1, PGM3, CTA1, ALD4, YPR127W, MIG1, RIB1, PEX1, RPE1, PEX14, ARO7, LPX1, TFB3, ISA2, CCC1, TAM41, ATG1, YAT2, FDH1, RIM101, ODC1, SOD1, FAD1, HST2, RAD14, PPS1, FMN1, YSP2, YLR345W, VBA1, RRI1, ERG10,…
	intracellular protein transmembrane import	12 of 218 genes, 5.5%	57 of 5351 genes, 1.1%	0.00146	0.00%	0.00	PEX14, PEX19, MIM2, PEX10, PEX12, PEX25, PEX8, PEX13, PEX5, PEX3, PEX17, PEX1
	catabolic process	50 of 218 genes, 22.9%	641 of 5351 genes, 12.0%	0.00180	0.00%	0.00	PLC1, RAD4, APE1, EHD3, SGA1, SOL1, SPO14, DAK2, ATG11, NTG2, APC5, GRE3, FBA1, ATG18, UGA2, CAR1, DAL2, LAP3, UFO1, KSP1, SIS1, IAH1, ALT1, ATG15, AMS1, PRB1, SEC18, PGM3, CTA1, GAL10, YPR127W, MPT5, RPE1, LRP1, LPX1, ATG1, FDH1, RKI1, GLY1, PTH2, SSH4, YLR345W, CCP1, ATG8, YOR1, ZWF1, PXA2, DAS1, AAT1, GDE1
	single-organism process	133 of 218 genes, 61.0%	2462 of 5351 genes, 46.0%	0.00271	0.00%	0.00	RAD4, YLR126C, EHD3, SSU1, DAK2, NTG2, GRE3, CAR1, DAL2, IME4, PEX19, SMK1, SPS22, USO1, ECT1, SSL2, LYS21, CTA1, YPR127W, PEX14, ARO7, CCC1, TAM41, YAT2, ODC1, HST2, SSH4, YSP2, YLR345W, CCP1, ALG11, PXA2, LEU5, SOR1, FLC2, FAA1, SEF1, PEX12, PEX25, MSP1, PEX13, YBR139W, LYS20, PEX3, ATG11, ETR1, UGA2, TPK1, ATG15, RIB3, QNS1, HMS1, CAT8, MKS1, RKI1, YLR456W, YJL163C, PEX17, AAT2, AAT1, STB3, GD…
	single-organism carbohydrate catabolic process	11 of 218 genes, 5.0%	51 of 5351 genes, 1.0%	0.00306	0.00%	0.00	RPE1, YLR345W, AMS1, RKI1, GAL10, SOL1, ZWF1, SGA1, DAK2, GRE3, FBA1
	flavin-containing compound metabolic process	5 of 218 genes, 2.3%	8 of 5351 genes, 0.1%	0.00368	0.00%	0.00	RIB3, RIB5, FMN1, RIB1, FAD1
	flavin-containing compound biosynthetic process	5 of 218 genes, 2.3%	8 of 5351 genes, 0.1%	0.00368	0.00%	0.00	RIB3, RIB5, FMN1, RIB1, FAD1
	single-organism metabolic process	90 of 218 genes, 41.3%	1492 of 5351 genes, 27.9%	0.00641	0.00%	0.00	RAD4, YLR126C, EHD3, SGA1, SOL1, SPO14, DAK2, NTG2, GRE3, ATG18, CAR1, DAL2, ULS1, SHB17, KSP1, IAH1, SMK1, ECT1, PCD1, AMS1, SSL2, LYS21, SEC18, NFS1, PGM3, CTA1, GAL10, ALD4, YPR127W, RIB1, RPE1, ARO7, LPX1, TFB3, ISA2, TAM41, ATG1, YAT2, FDH1, SOD1, FAD1, RAD14, PPS1, FMN1, YLR345W, RRI1, ERG10, CCP1, YOR1, ALG11, PXA2, SOR1, DAS2, PLC1, FAA1, MET4, GRX2, UBI4, YBR139W, LYS20, ATG11, ETR1, FBA…
	response to chemical	26 of 218 genes, 11.9%	256 of 5351 genes, 4.8%	0.00800	0.00%	0.00	YOR052C, CAT8, MET4, FLR1, SSY5, GRX2, RIM101, SPO14, SOD1, DAK2, GRE3, UGA2, PPS1, LAP3, UFO1, RRI1, SIS1, CCP1, STE23, CTA1, ZWF1, MIG1, STB3, SRX1, GPB2, YAP1
	protein import into peroxisome matrix, docking	4 of 218 genes, 1.8%	5 of 5351 genes, 0.1%	0.00881	0.00%	0.00	PEX14, PEX17, PEX13, PEX5
	carbohydrate catabolic process	11 of 218 genes, 5.0%	57 of 5351 genes, 1.1%	0.00955	0.00%	0.00	RPE1, YLR345W, AMS1, RKI1, GAL10, SOL1, ZWF1, SGA1, DAK2, GRE3, FBA1
	hexose catabolic process	6 of 218 genes, 2.8%	15 of 5351 genes, 0.3%	0.01065	0.00%	0.00	RPE1, RKI1, GAL10, ZWF1, SOL1, GRE3
	glucose metabolic process	10 of 218 genes, 4.6%	48 of 5351 genes, 0.9%	0.01167	0.00%	0.00	RPE1, PYC2, CAT8, RKI1, PGM3, SOL1, ZWF1, SNF1, FBA1, PKP1
	intracellular protein transmembrane transport	12 of 218 genes, 5.5%	69 of 5351 genes, 1.3%	0.01182	0.00%	0.00	PEX14, PEX19, MIM2, PEX10, PEX12, PEX25, PEX8, PEX13, PEX5, PEX3, PEX17, PEX1
	protein transmembrane transport	12 of 218 genes, 5.5%	69 of 5351 genes, 1.3%	0.01182	0.00%	0.00	PEX14, PEX19, MIM2, PEX10, PEX12, PEX25, PEX8, PEX13, PEX5, PEX3, PEX17, PEX1
	transmembrane transport	25 of 218 genes, 11.5%	248 of 5351 genes, 4.6%	0.01359	0.00%	0.00	PEX14, PEX10, PEX12, FLR1, PEX25, PEX8, PEX13, YOR378W, TPO1, ODC1, MAL31, PEX3, SSU1, PEX19, MIM2, YJL163C, VBA1, FUR4, PEX5, YOR1, PEX17, PXA2, LEU5, PEX1, FLC2
	single-organism carbohydrate metabolic process	21 of 218 genes, 9.6%	189 of 5351 genes, 3.5%	0.01526	0.00%	0.00	RPE1, PYC2, CAT8, RKI1, MAL31, SGA1, SOL1, DAK2, GRE3, PKP1, FBA1, YLR345W, ATG26, AMS1, PGM3, GAL10, ZWF1, ALG11, SOR1, SNF1, GDE1
	small molecule metabolic process	48 of 218 genes, 22.0%	666 of 5351 genes, 12.4%	0.02612	0.07%	0.02	PLC1, DAS2, FAA1, YLR126C, MET4, EHD3, LYS20, SOL1, DAK2, ETR1, CAR1, UGA2, DAL2, LAP3, IAH1, ALT1, PCD1, LYS21, RIB3, NFS1, PGM3, YPR127W, ALD4, ADI1, RIB1, QNS1, RPE1, ARO7, CAT8, ISA2, MDH1, YAT2, FDH1, RKI1, RIB5, FAD1, GLY1, FMN1, RRI1, ERG10, ATG26, YOR1, AAT2, ZWF1, PXA2, AAT1, SNF1, GDE1
	metabolic process	136 of 218 genes, 62.4%	2635 of 5351 genes, 49.2%	0.03148	0.07%	0.02	YEL020C, RAD4, YLR126C, EHD3, DAK2, NTG2, GRE3, CAR1, DAL2, IME4, PEX19, PIB1, SMK1, ECT1, SSL2, LYS21, CTA1, YPR127W, YAP1, ARO7, TAM41, YAT2, YPS3, HST2, SSH4, PTH2, YLR345W, CCP1, TMA108, ALG11, PXA2, SOR1, FLC2, FAA1, FMT1, SEF1, SSY5, YBR139W, LYS20, ATG11, STP2, ETR1, UGA2, TPK1, TFC4, ATG15, RIB3, YOR093C, QNS1, HMS1, CAT8, MKS1, RKI1, CRT10, YLR456W, GSF2, AAT2, YIR007W, AAT1, STB3, GDE1,…
	cellular process	153 of 218 genes, 70.2%	3069 of 5351 genes, 57.4%	0.03181	0.07%	0.02	RAD4, YLR126C, EHD3, SSU1, DAK2, NTG2, GRE3, CAR1, DAL2, IME4, PEX19, PIB1, SMK1, SPS22, USO1, ECT1, SSL2, LYS21, CTA1, YPR127W, YAP1, PEX14, ARO7, YOR052C, CCC1, TAM41, YAT2, ODC1, YPS3, HST2, SSH4, PTH2, YSP2, YLR345W, CCP1, ALG11, PXA2, LEU5, FLC2, FAA1, FMT1, SEF1, PEX12, PEX25, MSP1, PEX13, YBR139W, LYS20, PEX3, ATG11, STP2, ETR1, UGA2, TPK1, TFC4, ATG15, RIB3, QNS1, HMS1, CAT8, MKS1, RKI1, …
	organic substance catabolic process	42 of 218 genes, 19.3%	560 of 5351 genes, 10.5%	0.03550	0.06%	0.02	PLC1, RAD4, APE1, EHD3, SGA1, SOL1, SPO14, DAK2, NTG2, APC5, GRE3, FBA1, CAR1, UGA2, DAL2, LAP3, UFO1, SIS1, IAH1, ALT1, ATG15, AMS1, PRB1, PGM3, YPR127W, GAL10, MPT5, RPE1, LRP1, LPX1, FDH1, RKI1, GLY1, PTH2, SSH4, YLR345W, YOR1, ZWF1, PXA2, DAS1, AAT1, GDE1
	NADPH regeneration	5 of 218 genes, 2.3%	12 of 5351 genes, 0.2%	0.04561	0.06%	0.02	RPE1, RKI1, ALD4, ZWF1, SOL1
G_up	Gene Ontology term	Cluster frequency	Genome frequency	Corrected P-value	FDR	False Positives	Genes annotated to the term
	microtubule nucleation	2 of 15 genes, 13.3%	8 of 5351 genes, 0.1%	0.02176	6.00%	0.06	TID3, STU1
	mitotic cell cycle	5 of 15 genes, 33.3%	237 of 5351 genes, 4.4%	0.03644	6.00%	0.12	TID3, MIH1, STU1, CDC6, HHT2
	cell cycle process	6 of 15 genes, 40.0%	380 of 5351 genes, 7.1%	0.03804	4.00%	0.12	TID3, MIH1, HHF2, STU1, CDC6, HHT2
	mitosis	4 of 15 genes, 26.7%	129 of 5351 genes, 2.4%	0.03831	3.00%	0.12	TID3, MIH1, STU1, HHT2
X_up	Gene Ontology term	Cluster frequency	Genome frequency	Corrected P-value	FDR	False Positives	Genes annotated to the term
	cell communication	82 of 781 genes, 10.5%	286 of 5351 genes, 5.3%	2.79e-07	0.00%	0.00	YPR097W, ATG2, CIN4, OPI1, SKN7, ATH1, SNX41, VPS15, RIM15, SAC7, GYP7, YPT52, SSN8, VAM3, MVP1, TPK2, PEP4, ATG4, TRS130, VPS25, NPR3, FRQ1, SST2, YPT7, CBF1, BXI1, HAP5, ATG17, RHO4, BCY1, PTC6, YPT32, VPS36, SNF3, SRB8, ATG3, TFS1, SAP190, ATG20, TAX4, NPR2, SSN3, YPD1, VPS21, AVO2, BEM2, MDR1, RCK2, RGA1, PTC1, OPY2, BUD3, HRD1, RLM1, CMK2, GYP5, STE7, PTP2, RAS1, VPS30, SIP5, EDE1, MDS3, MSN…
	catabolic process	146 of 781 genes, 18.7%	641 of 5351 genes, 12.0%	2.97e-06	0.00%	0.00	ATG2, MCK1, YDC1, ROG1, SAF1, GGA2, DAL3, ATM1, CAR1, UBX7, UFD1, GYP7, VAM3, YOR019W, GDI1, NPR3, MCA1, YNL155W, YPT32, VPS36, PCL7, DDI1, NRD1, ATG20, YDR306C, SSN3, DHH1, MET30, SKP1, HUL4, YRB30, HSV2, APC11, VMS1, GYP5, YOL075C, AYR1, PUT2, TES1, SEY1, VPS24, CDC4, TRS23, UBP12, AMA1, GID7, GCS1, DOA4, NTH1, HLJ1, TRE2, UBX4, STE4, GND2, BSD2, MCM1, VAM7, RTG3, PXA1, RNY1, HSP31, PGM2, ATE1,…
	cellular catabolic process	132 of 781 genes, 16.9%	573 of 5351 genes, 10.7%	9.92e-06	0.00%	0.00	ATG2, MCK1, YDC1, SAF1, GGA2, DAL3, ATM1, CAR1, UBX7, UFD1, GYP7, VAM3, YOR019W, GDI1, NPR3, MCA1, YNL155W, YPT32, VPS36, PCL7, DDI1, NRD1, ATG20, YDR306C, SSN3, DHH1, MET30, SKP1, HUL4, YRB30, HSV2, APC11, VMS1, GYP5, YOL075C, AYR1, PUT2, TES1, SEY1, VPS24, CDC4, TRS23, UBP12, GID7, GCS1, DOA4, HLJ1, TRE2, UBX4, STE4, BSD2, MCM1, VAM7, RTG3, PXA1, RNY1, HSP31, ATE1, HMX1, STP22, PRP18, PRC1, CAR…
	vacuolar transport	42 of 781 genes, 5.4%	118 of 5351 genes, 2.2%	1.08e-05	0.00%	0.00	VPS21, ATG2, IST1, STP22, VMA6, GGA2, APS3, VPS15, VPS27, SNF7, VHC1, VPS13, VPS60, VPS20, YPT52, MON2, MVP1, VPS70, VTA1, VPS24, VPS30, ATG4, TRS130, VPS25, TLG2, ENT5, ATG12, YPT7, ATG7, VPS45, VPS36, TRE2, VPS54, BSD2, ATG3, ATG22, SEC14, VTH1, ATG13, ATG20, APL5, ENT3
	biological_process	78 of 781 genes, 10.0%	290 of 5351 genes, 5.4%	2.00e-05	0.00%	0.00	PAS_chr4_0970, PAS_chr4_0884, MIT1, SOH1, ATG2, YOR223W, PAS_chr4_0583, LAS17, PAS_chr4_0827, NSE4, PAS_chr4_0976, ATX1, GYP7, PAS_chr3_0778, STP3, PAS_chr4_0663, PAS_chr3_1252, YNL115C, PAS_chr4_0529, PAS_chr3_0582, DYN2, MVP1, TPK2, NCE103, CAB5, TLG2, SAC1, PAS_chr3_0539, YNL155W, PAS_chr4_0969, YPT32, SDS3, HRI1, SNF3, QCR8, PAS_chr3_0032, PAS_chr3_0139, SEC14, PNC1, PAS_chr4_0320, PAS_FragB_…
	endocytosis	32 of 781 genes, 4.1%	82 of 5351 genes, 1.5%	5.61e-05	0.00%	0.00	WHI2, VPS21, YPT7, SNC2, CDC50, RVS167, OSH6, SYP1, YOR223W, RVS161, LAS17, BZZ1, DOA4, ENT4, TLG1, OSH2, GVP36, ARC35, FTH1, LDB19, AKR1, YPT52, LSP1, LSB5, RIM8, MON2, AKL1, PIL1, EDE1, ENT3, ENT1, TLG2
	single-organism process	429 of 781 genes, 54.9%	2462 of 5351 genes, 46.0%	5.72e-05	0.00%	0.00	SOH1, ATG2, MTM1, CIN4, SOD2, SIS2, LAS17, BUD6, ITR1, NSE4, FIS1, CAR1, UBX7, ARC35, ATX1, ERV29, GYP7, ACH1, YPK2, YPT52, SSN8, SER2, VAM3, MVP1, TPK2, DYN2, RAD5, NCE103, CAB5, NPR3, YIM1, TLG2, SAC1, RMD8, MCA1, MNN2, KIN2, RHO4, OPT1, YPT32, PIN4, PEX22, YAT1, SDS3, SNF3, HRI1, SMI1, QCR8, MOB1, SEC14, FUM1, DDI1, PNC1, NPC2, SAM4, SSN3, OSH6, SYP1, MOG1, HSP78, RCK2, SGF73, HIS3, ECM4, MET3…
	response to stimulus	158 of 781 genes, 20.2%	742 of 5351 genes, 13.9%	9.03e-05	0.00%	0.00	SOH1, ATG2, CIN4, SOD2, SIS2, POS5, MCK1, RVS161, OPI1, SKN7, NSE4, JAC1, RIM15, ATX1, UFD1, GYP7, YPT52, SSN8, VAM3, TPK2, RAD5, NCE103, NPR3, YIM1, SST2, BXI1, YNL155W, RHO4, BCY1, HMI1, RAD30, YPT32, PIN4, SDS3, VPS36, SNF3, RRD2, YJL055W, TFS1, PHO23, ATG20, SSN3, PRR1, YPD1, HSP78, RCK2, MET30, GLC7, PTC1, HSV2, RAD3, VMS1, EOS1, GYP5, DRE2, DOT5, PRX1, SEY1, BDF1, PIL1, SIP5, MDS3, EAF6, GC…
	cellular response to chemical stimulus	57 of 781 genes, 7.3%	200 of 5351 genes, 3.7%	0.00024	0.00%	0.00	PRR1, YPR1, SOD2, POS5, OPI1, SKN7, ATH1, RCK2, RGA1, RIM15, PTC1, OPY2, ATX1, SNF7, HRD1, UFD1, VMS1, EOS1, DRE2, SSN8, DOT5, TRX1, STE7, PRX1, HSP104, EDE1, NCE103, RPN4, HSP12, VPS25, AZF1, SST2, MSN4, CBF1, BXI1, HAP5, YNL155W, MCR1, ECM38, GAD1, YJR096W, CRZ1, RTG2, VPS36, STE4, YJL055W, SRB8, AKR1, HYR1, RDS2, RTG3, GPA1, MXR2, SSN3, GRR1, HSP31, STE50
	mitochondrion degradation	12 of 781 genes, 1.5%	17 of 5351 genes, 0.3%	0.00037	0.00%	0.00	WHI2, ATG12, ATG3, ATG2, ATG17, ATG7, RTG3, PTC6, ATG13, YOR019W, ATG20, ATG4
	vesicle-mediated transport	75 of 781 genes, 9.6%	294 of 5351 genes, 5.5%	0.00041	0.00%	0.00	SNC2, CDC50, RVS167, YOR223W, YOP1, RVS161, LAS17, GGA2, SNX41, GVP36, ARC35, TRS33, SNF7, ERV29, VPS20, SEC39, GYP7, YPT52, SEC17, VAM3, RER2, GDI1, TRS130, TLG2, YPT7, KIN2, BZZ1, YPT32, GOS1, TVP15, SEC14, DDI1, ATG20, APL5, SEC6, VPS21, SYP1, OSH6, BOS1, APS3, YKT6, GET4, FTH1, GYP5, TRX1, UFE1, TED1, MON2, PIL1, VPS24, VPS30, EDE1, ENT1, WHI2, ENT5, YET3, TRS23, GCS1, DOA4, VPS45, ENT4, TLG1…
	signaling	57 of 781 genes, 7.3%	203 of 5351 genes, 3.8%	0.00042	0.00%	0.00	VPS21, YPD1, AVO2, BEM2, CIN4, MDR1, OPI1, SKN7, RCK2, RGA1, VPS15, RIM15, PTC1, SAC7, OPY2, BUD3, HRD1, RLM1, GYP7, CMK2, YPT52, GYP5, STE7, PTP2, RAS1, TPK2, EDE1, TRS130, MDS3, NPR3, FRQ1, SST2, TIP41, YPT7, BXI1, RHO4, BCY1, GCS1, CRZ1, YPT32, RTG2, PEX22, SIP2, SNF3, GYP8, STE4, TFS1, AKR1, SAP190, RDS2, RTG3, GPA1, TEM1, SNT1, TAX4, NPR2, STE50
	single organism signaling	57 of 781 genes, 7.3%	203 of 5351 genes, 3.8%	0.00042	0.00%	0.00	VPS21, YPD1, AVO2, BEM2, CIN4, MDR1, OPI1, SKN7, RCK2, RGA1, VPS15, RIM15, PTC1, SAC7, OPY2, BUD3, HRD1, RLM1, GYP7, CMK2, YPT52, GYP5, STE7, PTP2, RAS1, TPK2, EDE1, TRS130, MDS3, NPR3, FRQ1, SST2, TIP41, YPT7, BXI1, RHO4, BCY1, GCS1, CRZ1, YPT32, RTG2, PEX22, SIP2, SNF3, GYP8, STE4, TFS1, AKR1, SAP190, RDS2, RTG3, GPA1, TEM1, SNT1, TAX4, NPR2, STE50
	protein localization to vacuole	28 of 781 genes, 3.6%	72 of 5351 genes, 1.3%	0.00043	0.00%	0.00	VPS21, ATG12, YPT7, ATG2, STP22, ATG7, GGA2, VPS45, APS3, VPS36, VPS15, TRE2, VPS27, BSD2, VPS13, ATG3, YPT52, ATG13, MVP1, MON2, ATG20, VPS70, VPS30, APL5, ATG4, TRS130, VPS25, TLG2
	cellular response to stimulus	136 of 781 genes, 17.4%	631 of 5351 genes, 11.8%	0.00045	0.00%	0.00	SOH1, ATG2, CIN4, SOD2, POS5, MCK1, OPI1, SKN7, NSE4, RIM15, ATX1, UFD1, GYP7, YPT52, SSN8, VAM3, TPK2, RAD5, NCE103, NPR3, YIM1, SST2, BXI1, YNL155W, RHO4, BCY1, HMI1, RAD30, YPT32, PIN4, SDS3, VPS36, SNF3, YJL055W, TFS1, PHO23, ATG20, SSN3, PRR1, YPD1, HSP78, RCK2, GLC7, PTC1, RAD3, VMS1, EOS1, GYP5, DRE2, DOT5, PRX1, BDF1, SIP5, MDS3, EAF6, GCS1, CRZ1, RTG2, MUS81, STE4, APN1, AKR1, HYR1, RDS2…
	signal transduction	56 of 781 genes, 7.2%	199 of 5351 genes, 3.7%	0.00049	0.00%	0.00	VPS21, YPD1, AVO2, BEM2, CIN4, MDR1, OPI1, SKN7, RCK2, RGA1, VPS15, RIM15, PTC1, SAC7, OPY2, BUD3, HRD1, RLM1, GYP7, CMK2, YPT52, GYP5, STE7, PTP2, RAS1, TPK2, EDE1, TRS130, MDS3, NPR3, FRQ1, SST2, TIP41, YPT7, BXI1, RHO4, BCY1, GCS1, CRZ1, YPT32, RTG2, SIP2, SNF3, GYP8, STE4, TFS1, AKR1, SAP190, RDS2, RTG3, GPA1, TEM1, SNT1, TAX4, NPR2, STE50
	single-organism cellular process	383 of 781 genes, 49.0%	2191 of 5351 genes, 40.9%	0.00064	0.00%	0.00	SOH1, ATG2, CIN4, SOD2, SIS2, LAS17, BUD6, ITR1, NSE4, FIS1, CAR1, UBX7, ARC35, ATX1, GYP7, ACH1, YPK2, YPT52, SSN8, SER2, VAM3, MVP1, TPK2, DYN2, RAD5, CAB5, NPR3, TLG2, SAC1, RMD8, MCA1, MNN2, KIN2, RHO4, OPT1, YPT32, PIN4, PEX22, YAT1, SDS3, SNF3, SMI1, QCR8, MOB1, SEC14, FUM1, DDI1, PNC1, SAM4, SSN3, OSH6, SYP1, HSP78, RCK2, SGF73, HIS3, ECM4, MET30, SKP1, BOS1, KAP122, BUD13, PTC1, ESBP6, TP…
	protein targeting to vacuole	27 of 781 genes, 3.5%	71 of 5351 genes, 1.3%	0.00120	0.00%	0.00	VPS21, ATG12, ATG2, STP22, ATG7, GGA2, VPS45, APS3, VPS36, VPS15, TRE2, VPS27, BSD2, VPS13, ATG3, YPT52, ATG13, MVP1, MON2, ATG20, VPS70, VPS30, APL5, ATG4, TRS130, VPS25, TLG2
	establishment of protein localization to vacuole	27 of 781 genes, 3.5%	71 of 5351 genes, 1.3%	0.00120	0.00%	0.00	VPS21, ATG12, ATG2, STP22, ATG7, GGA2, VPS45, APS3, VPS36, VPS15, TRE2, VPS27, BSD2, VPS13, ATG3, YPT52, ATG13, MVP1, MON2, ATG20, VPS70, VPS30, APL5, ATG4, TRS130, VPS25, TLG2
	response to chemical	66 of 781 genes, 8.5%	256 of 5351 genes, 4.8%	0.00150	0.00%	0.00	SOD2, POS5, OPI1, SKN7, ATH1, RIM15, ATX1, SNF7, UFD1, SSN8, HSP104, NCE103, RPN4, HSP12, VPS25, SST2, CBF1, BXI1, HAP5, YNL155W, MCR1, GAD1, YJR096W, VPS36, SNF3, YJL055W, SRB8, NPR2, SSN3, ORM1, GRR1, AIF1, PRR1, YPR1, RCK2, MET30, RGA1, PTC1, OPY2, HRD1, VMS1, DOT5, DRE2, EOS1, TRX1, STE7, PRX1, EDE1, MSN4, AZF1, ECM38, CRZ1, RTG2, STE4, IRC21, SSY1, YDR338C, ETP1, AKR1, HYR1, RTG3, RDS2, GPA1…
	response to extracellular stimulus	34 of 781 genes, 4.4%	103 of 5351 genes, 1.9%	0.00225	0.00%	0.00	ATG2, RVS161, ATH1, VPS15, RIM15, OPY2, HSV2, SSN8, VAM3, PEP4, VPS30, SIP5, ATG4, TRS130, VPS25, NPR3, MSN4, ATG12, CBF1, HAP5, ATG17, ATG7, PTC6, RTG2, SIP2, VPS36, SRB8, ATG3, RDS2, ATG13, ATG20, TAX4, SSN3, NPR2
	late endosome to vacuole transport	17 of 781 genes, 2.2%	35 of 5351 genes, 0.7%	0.00250	0.00%	0.00	VPS21, ENT5, IST1, STP22, GGA2, TRE2, VPS15, VPS27, SNF7, VPS13, VPS60, VPS20, YPT52, VTA1, VPS24, VPS30, ENT3
	organic substance catabolic process	120 of 781 genes, 15.4%	560 of 5351 genes, 10.5%	0.00352	0.00%	0.00	PGM2, ATE1, PRP18, STP22, HMX1, PRC1, MCK1, YDC1, ROG1, ATH1, SAF1, GGA2, DAL3, LAP2, CAR2, ATM1, UBC8, RAD7, INH1, SAC7, CAR1, UBX7, SNF7, GLO2, VPS20, UFD1, GYP7, PUT1, ALD2, PLB3, TGL3, PEP4, GDI1, RPN4, TRS130, VPS25, MCA1, RMD5, YNL155W, GAD1, YJR096W, YUH1, VPS36, CDC16, GUD1, SSM4, HNT2, PCL7, DAL7, DDI1, NRD1, YDR306C, SSN3, CUL3, GRR1, GID8, PGC1, BEM2, YPR1, MDR1, DHH1, SKP1, MET30, HUL…
	response to nutrient levels	33 of 781 genes, 4.2%	101 of 5351 genes, 1.9%	0.00414	0.00%	0.00	ATG2, RVS161, VPS15, RIM15, OPY2, HSV2, SSN8, VAM3, PEP4, VPS30, SIP5, ATG4, TRS130, VPS25, NPR3, MSN4, ATG12, CBF1, HAP5, ATG17, ATG7, PTC6, RTG2, SIP2, VPS36, SRB8, ATG3, RDS2, ATG13, ATG20, TAX4, SSN3, NPR2
	response to external stimulus	34 of 781 genes, 4.4%	107 of 5351 genes, 2.0%	0.00594	0.00%	0.00	ATG2, RVS161, ATH1, VPS15, RIM15, OPY2, HSV2, SSN8, VAM3, PEP4, VPS30, SIP5, ATG4, TRS130, VPS25, NPR3, MSN4, ATG12, CBF1, HAP5, ATG17, ATG7, PTC6, RTG2, SIP2, VPS36, SRB8, ATG3, RDS2, ATG13, ATG20, TAX4, SSN3, NPR2
	actin cytoskeleton organization	28 of 781 genes, 3.6%	81 of 5351 genes, 1.5%	0.00687	0.00%	0.00	WHI2, AVO2, BEM2, SAC6, SYP1, ARC15, BBC1, RVS161, LAS17, BUD6, RHO4, BZZ1, GCS1, ENT4, RGA1, GVP36, SAC7, ARC35, PIN3, ARC18, BUD14, PPH22, LSB5, AKL1, TWF1, PFY1, ENT3, ENT1
	protein catabolic process	50 of 781 genes, 6.4%	185 of 5351 genes, 3.5%	0.00771	0.00%	0.00	GID8, ATE1, STP22, PRC1, MCK1, SAF1, GGA2, MET30, SKP1, LAP2, HUL4, CDC27, UBC8, RAD7, UBX7, SNF7, HRD1, VPS20, APC11, UFD1, VMS1, PEP4, VPS24, RPN4, CDC4, VPS25, UBP16, UBP12, AMA1, RMD5, MCA1, YNL155W, GID7, DOA4, YUH1, NAS2, VPS36, CDC16, HLJ1, TRE2, UBX4, BSD2, SSM4, CDC34, DDI1, DMA2, YDR306C, GRR1, CUL3, UBP15
	endosomal transport	25 of 781 genes, 3.2%	70 of 5351 genes, 1.3%	0.01144	0.00%	0.00	VPS21, ENT5, YPT7, IST1, STP22, GGA2, VPS45, YPT32, SNX41, VPS15, TRE2, VPS27, VPS54, SNF7, VPS13, VPS60, VPS20, YPT52, MON2, ATG20, VTA1, VPS24, VPS30, TRS130, ENT3
	ubiquitin-dependent protein catabolic process	44 of 781 genes, 5.6%	158 of 5351 genes, 3.0%	0.01240	0.00%	0.00	GID8, ATE1, STP22, SAF1, GGA2, MET30, SKP1, HUL4, CDC27, UBC8, RAD7, UBX7, SNF7, HRD1, VPS20, APC11, UFD1, VMS1, VPS24, RPN4, CDC4, VPS25, UBP16, UBP12, RMD5, YNL155W, GID7, DOA4, YUH1, NAS2, VPS36, CDC16, HLJ1, TRE2, UBX4, BSD2, SSM4, CDC34, DDI1, DMA2, YDR306C, GRR1, CUL3, UBP15
	modification-dependent protein catabolic process	44 of 781 genes, 5.6%	159 of 5351 genes, 3.0%	0.01480	0.00%	0.00	GID8, ATE1, STP22, SAF1, GGA2, MET30, SKP1, HUL4, CDC27, UBC8, RAD7, UBX7, SNF7, HRD1, VPS20, APC11, UFD1, VMS1, VPS24, RPN4, CDC4, VPS25, UBP16, UBP12, RMD5, YNL155W, GID7, DOA4, YUH1, NAS2, VPS36, CDC16, HLJ1, TRE2, UBX4, BSD2, SSM4, CDC34, DDI1, DMA2, YDR306C, GRR1, CUL3, UBP15
	proteolysis involved in cellular protein catabolic process	46 of 781 genes, 5.9%	169 of 5351 genes, 3.2%	0.01503	0.00%	0.00	GID8, ATE1, STP22, SAF1, GGA2, MET30, SKP1, HUL4, CDC27, UBC8, RAD7, UBX7, SNF7, HRD1, VPS20, APC11, UFD1, VMS1, PEP4, VPS24, RPN4, CDC4, VPS25, UBP16, UBP12, RMD5, MCA1, YNL155W, GID7, DOA4, YUH1, NAS2, VPS36, CDC16, HLJ1, TRE2, UBX4, BSD2, SSM4, CDC34, DDI1, DMA2, YDR306C, GRR1, CUL3, UBP15
	autophagy	28 of 781 genes, 3.6%	84 of 5351 genes, 1.6%	0.01523	0.00%	0.00	WHI2, ATG12, YPT7, ATG2, TRS23, ATG17, ATG7, PTC6, YPT32, VPS15, TRS33, HSV2, ATG3, ATG22, VAM7, SEC17, RTG3, ATG13, VAM3, ATG20, YOR019W, PEP4, VPS30, TAX4, ATG4, NPR2, TRS130, NPR3
	cellular response to extracellular stimulus	31 of 781 genes, 4.0%	98 of 5351 genes, 1.8%	0.01745	0.00%	0.00	MSN4, ATG12, ATG2, CBF1, HAP5, ATG17, ATG7, ATH1, PTC6, RTG2, VPS36, SIP2, VPS15, RIM15, SRB8, ATG3, SSN8, RDS2, ATG13, VAM3, ATG20, PEP4, VPS30, TAX4, SIP5, ATG4, NPR2, SSN3, TRS130, VPS25, NPR3
	cellular response to external stimulus	31 of 781 genes, 4.0%	98 of 5351 genes, 1.8%	0.01745	0.00%	0.00	MSN4, ATG12, ATG2, CBF1, HAP5, ATG17, ATG7, ATH1, PTC6, RTG2, VPS36, SIP2, VPS15, RIM15, SRB8, ATG3, SSN8, RDS2, ATG13, VAM3, ATG20, PEP4, VPS30, TAX4, SIP5, ATG4, NPR2, SSN3, TRS130, VPS25, NPR3
	cellular protein catabolic process	48 of 781 genes, 6.1%	180 of 5351 genes, 3.4%	0.01768	0.00%	0.00	GID8, ATE1, STP22, PRC1, MCK1, SAF1, GGA2, MET30, SKP1, HUL4, CDC27, UBC8, RAD7, UBX7, SNF7, HRD1, VPS20, APC11, UFD1, VMS1, PEP4, VPS24, RPN4, CDC4, VPS25, UBP16, UBP12, RMD5, MCA1, YNL155W, GID7, DOA4, YUH1, NAS2, VPS36, CDC16, HLJ1, TRE2, UBX4, BSD2, SSM4, CDC34, DDI1, DMA2, YDR306C, GRR1, CUL3, UBP15
	proteolysis	59 of 781 genes, 7.6%	237 of 5351 genes, 4.4%	0.01868	0.00%	0.00	GID8, ATE1, STP22, PRC1, SAF1, GGA2, MET30, SKP1, LAP2, HUL4, CDC27, UBC8, RAD7, UBX7, SNF7, RIM11, HRD1, VPS20, APC11, UFD1, VMS1, YOL057W, PEP4, VPS70, VPS24, ATG4, RPN4, CDC4, VPS25, NNK1, UBP16, UBP12, AMA1, MCA1, RMD5, YNL155W, GID7, NAS6, DOA4, YUH1, NAS2, VPS36, CDC16, HLJ1, TRE2, UBX4, ECM14, BSD2, SSM4, TFS1, CDC34, DDI1, DMA2, YDR415C, YDR306C, GRR1, CUL3, HSP31, UBP15
	single-organism catabolic process	79 of 781 genes, 10.1%	345 of 5351 genes, 6.4%	0.01918	0.00%	0.00	PGM2, ATG2, HMX1, YDC1, ROG1, ATH1, CAR2, ATM1, VPS15, INH1, SAC7, CAR1, GLO2, GYP7, UFD1, PUT1, VAM3, PLB3, TGL3, PEP4, ATG4, GDI1, TRS130, NPR3, YPT7, ATG17, GAD1, PTC6, YJR096W, GUD1, ATG3, HNT2, PCL7, ATG20, NPR2, PGC1, BEM2, YPR1, MDR1, RGA1, YRB30, BPT1, HSV2, VMS1, AYR1, YOL075C, GYP5, MRE11, SRF1, PUT2, RAS1, TES1, SEY1, YJU3, VPS30, ATG12, TGL4, GCG1, ATG7, YOR059C, ECM38, GCS1, BNA5, PU…
	response to starvation	24 of 781 genes, 3.1%	68 of 5351 genes, 1.3%	0.02186	0.00%	0.00	MSN4, ATG12, ATG2, RVS161, ATG17, ATG7, PTC6, SIP2, VPS15, RIM15, OPY2, HSV2, ATG3, VAM3, ATG13, ATG20, PEP4, VPS30, SIP5, ATG4, TAX4, NPR2, TRS130, NPR3
	actin filament-based process	28 of 781 genes, 3.6%	86 of 5351 genes, 1.6%	0.02515	0.15%	0.06	WHI2, AVO2, BEM2, SAC6, SYP1, ARC15, BBC1, RVS161, LAS17, BUD6, RHO4, BZZ1, GCS1, ENT4, RGA1, GVP36, SAC7, ARC35, PIN3, ARC18, BUD14, PPH22, LSB5, AKL1, TWF1, PFY1, ENT3, ENT1
	actin filament organization	20 of 781 genes, 2.6%	52 of 5351 genes, 1.0%	0.02626	0.15%	0.06	WHI2, SAC6, ARC15, LAS17, BUD6, RHO4, BZZ1, GCS1, ENT4, RGA1, ARC35, PIN3, ARC18, BUD14, PPH22, LSB5, TWF1, PFY1, ENT3, ENT1
	cellular response to nutrient levels	30 of 781 genes, 3.8%	96 of 5351 genes, 1.8%	0.03140	0.15%	0.06	MSN4, ATG12, ATG2, CBF1, HAP5, ATG17, ATG7, PTC6, RTG2, VPS36, SIP2, VPS15, RIM15, SRB8, ATG3, SSN8, RDS2, ATG13, VAM3, ATG20, PEP4, VPS30, TAX4, SIP5, ATG4, NPR2, SSN3, TRS130, VPS25, NPR3
M_up	no significant terms
