# Supplementary material for: Pichia pastoris regulates its gene-specific response to different carbon sources at the transcriptional, rather than the translational, level
Source: BMC Genomics. 2015 Mar 11;16(1):167. doi: 10.1186/s12864-015-1393-8 (PMC4408588; doi:10.1186/s12864-015-1393-8)
Supplement: Additional file 4: — Significant translationally enriched and depleted P. pastoris transcripts in excess glycerol, limiting glucose and methanol fed cells compared to excess glucose. [file 12864_2015_1393_MOESM4_ESM.xlsx]

## Sheet: Sheet1
REGULATION	GENES
G_up	SSS1, PAS_chr1-3_0196, GUK1, PAS_chr3_0254, RPS28A, PAS_chr4_0589, RPS28B, PAS_chr1-1_0343
G_down	RPL2A, RPL11B, RPL5, ENO1, TEF2, RPS4B, FBA1-1, TDH3
M_up	PpHXT1, LSM5, MRPL31, YLR281C, PCC1, PAS_chr2-1_0705, PAS_chr1-1_0383, PAS_chr2-2_0208, PAS_chr1-3_0312, IRC21, PAS_chr3_0254, LSM3, YJL055W, PAS_chr4_0774, BNA1, NI9M, ATX1, YDR541C-5, RPL30, PAS_chr1-4_0237, PAS_chr3_1231, MRPL44, RPS30A, TMA7, CBP4, PIPA06822, COX17, ARO9, GUK1, PAS_chr1-4_0327, PAS_FragB_0026, PAS_chr2-2_0136, PIPA10601, PAS_chr4_0607, PAS_chr3_1173, YIL166C-1, HCH1, PAS_chr2…
M_down	DAS2, MPP1, DAS1, FDH1, IRA1, GLT1, TPI1, AOX1, PAS_chr3_0866, PCD1, RPL5, PIM1-2, DUR3-3, RPS4B, YPS3, BLM10, PAS_chr3_0439, TEL1, PAS_chr3_0286, YLR422W, RKI1-1, MKS1, UTP20, TEF2, PAS_chr1-4_0516, DUR3-2, DAK2, PEX6, TRA1, TSR1, CTA1, RPL2A, RPL20A, STE6-1, CCP1-2, MEC1, RPL9A, STT4, RPA135, COP1, MDN1, TOR2, RGC1, UTP21, TRM732, HIR3, ULP2
X_up	RIB4, COG8, PEX22, PAS_chr1-4_0446, PAS_chr4_0589, CIN4, PAS_chr4_0881, PAS_chr3_0010, RPS29A, PAS_chr2-2_0262, ACB1, YKL077W, PAS_chr3_0663, MRPL51, PAS_chr3_1156, PAS_FragB_0070, RPB4, PAS_chr3_0353, ALG6, PIPA06295, FLO5-2, PIPA10601, SPR1, NTF2, PAS_chr2-1_0348, PAS_chr2-1_0335, ADK2, PAS_chr4_0838, RPL30, PAS_chr1-4_0307, PAS_chr1-1_0148, PAS_chr2-2_0107, PAS_chr1-3_0076, PAS_chr3_1177, ERG2…
X_down	PAS_FragB_0017, PRB1, PIPA10311, MPP1, DAS2, GTH1, PAS_chr4_0183, AOX1, DAS1, FTH1-1, PAS_chr1-4_0668, GUT1, GAP1, OPT1, PAS_chr4_0828, PDC1, PAS_chr4_0351, YMR226C, PAS_chr3_0778, PAS_chr4_0314, AMS1, PAS_chr3_1089, PAS_chr1-4_0578, PAS_chr4_0945, JLP1-1, JEN1, YLR156C-A, STL1-1, PAS_chr4_0602, POX1, DAL7, PAS_chr4_0333, PAS_chr4_0360, PAS_chr2-2_0389, SSA3, PAS_chr4_0823, PAS_chr4_0569, PAS_chr…
