# Supplementary material for: Pichia pastoris regulates its gene-specific response to different carbon sources at the transcriptional, rather than the translational, level
Source: BMC Genomics. 2015 Mar 11;16(1):167. doi: 10.1186/s12864-015-1393-8 (PMC4408588; doi:10.1186/s12864-015-1393-8)
Supplement: Additional file 5: — Raw microarray data of all spot replicates on the array. Fold changes of all sample replicates are shown from the green and red channel in relation to the reference pool sample. [file 12864_2015_1393_MOESM5_ESM.xlsx]

## Sheet: Sheet1
ProbeName	Polysome_X1_Cy3	Polysome_X2_Cy3	Polysome_X3_Cy3	Polysome_D1_Cy3	Polysome_D2_Cy3	Polysome_D2_Cy3	Polysome_G2_Cy3	Polysome_G1_Cy3	Polysome_M3_Cy3	Polysome_M2_Cy3	Polysome_X2_Cy5	Polysome_X3_Cy5	Polysome_X1_Cy5	Polysome_D1_Cy5	Polysome_D3_Cy5	Polysome_D2_Cy5	Polysome_G1_Cy5	Polysome_G3_Cy5	Polysome_G2_Cy5	Polysome_M1_Cy5	Polysome_M3_Cy5	Polysome_M2_Cy5	Total_X3_Cy3	Total_X1_Cy3	Total_X2_Cy3	Total_D1_Cy3	Total_D2_Cy3	Total_D3_Cy3	Total_G1_Cy3	Total_G2_Cy3	Total_G3_Cy3	Total_M2_Cy3	Total_M1_Cy3	Total_M3_Cy3	Total_X1_Cy5	Total_X3_Cy5	Total_X2_Cy5	Total_D2_Cy5	Total_D1_Cy5	Total_D3_Cy5	Total_G1_Cy5	Total_G3_Cy5	Total_G2_Cy5	Total_M1_Cy5	Total_M3_Cy5	Total_M2_Cy5
PAS_c034_0002	-1.28914	-1.44348	-1.63839	-1.60835	-1.17352	-1.24923	-1.89359	-1.84243	-0.792544	-1.02457	0.589107	1.34742	0.947094	1.58209	1.06105	1.13583	1.29799	1.60326	2.10875	0.838617	1.04413	1.34365	-1.29135	-1.4109	-1.63113	-1.81852	-1.26817	-1.18291	-1.9548	-1.90891	-1.57509	-0.523517	-0.896063	-0.390108	1.25412	0.864155	1.10821	0.855518	0.877492	1.29925	1.33002	1.1472	1.26341	0.868135	0.0411623	0.0117071
PAS_c034_0002	-1.29514	-1.69089	-1.402	-1.36555	-1.87901	-1.15105	-1.6068	-1.76387	-0.61149	-0.790984	0.285529	0.736243	1.1415	1.06227	1.30739	1.0236	0.827194	0.957222	1.54582	1.48609	1.48415	0.931945	-0.645959	-1.73671	-1.27554	-1.75355	-0.979793	-1.0697	-1.57372	-1.68227	-1.69086	-0.338693	-0.982631	-0.309397	0.969583	0.687629	0.835165	1.36351	1.99133	1.21081	1.05409	2.43123	1.8818	1.62304	0.943099	1.38467
PAS_c034_0004	0.386205	0.49976	0.616919	-0.0308551	0.172265	-0.00606295	-0.489155	-0.39323	0.346932	0.393404	-0.563186	-0.295589	-0.352256	-0.428307	-0.0501484	-0.142993	0.240984	-0.212068	0.627357	-0.380189	-0.323608	-0.773447	0.4543	0.325331	0.42223	0.079162	-0.0791137	-0.0754436	0.158296	0.0334754	0.182171	0.546457	0.183176	0.40919	-0.114214	-0.442976	-0.0998857	-0.269879	-0.346878	-0.0690305	-0.333389	-0.603781	0.134741	0.0671396	-0.984313	-0.706076
PAS_c034_0004	0.381535	0.464648	0.692468	-0.0453937	0.22754	-0.0234457	-0.502672	-0.048013	0.371031	0.47257	0.350815	-0.429892	-0.529065	-0.325313	-0.058965	0.354748	0.0246219	-0.171479	0.0715603	-0.310847	-0.372886	-0.500329	0.307193	0.420209	0.345494	0.0842153	0.100502	-0.079068	0.188779	0.0682032	0.158555	0.474198	0.33225	0.61733	-0.678516	-0.667575	-0.585823	0	-0.624732	0.0572344	-0.243324	-0.288621	-0.450685	-0.598128	-0.963579	-0.903868
PAS_c034_0007	-0.0507726	0.0104118	0.498991	-0.26109	-0.427368	-0.239244	-0.076645	-0.266201	-0.510151	-0.141781	0.103066	-0.637651	0.165658	-0.0138051	0.042231	0.108823	0.115614	-0.120608	-0.314517	-0.393603	0.342701	-0.0727477	0.294588	0.229064	-0.147813	-0.137308	-0.314663	-0.246375	-0.253132	-0.0236162	-0.0577497	-0.0546249	0.28294	0.132643	-0.234194	-0.818652	-0.113391	-0.0215827	0.095094	0.0696206	0.0674017	-0.0746182	-0.166885	-0.598946	-0.321752	-0.357239
PAS_c034_0007	-0.376698	-0.178464	0.517221	-0.322874	-0.586365	-0.300025	-0.14906	-0.374796	-0.59217	-0.17052	-0.143343	-0.57465	-0.0507744	0.115952	-0.0232645	0.235658	0.195473	0.0831411	-0.179585	-0.401118	0.390412	-0.0895978	0.511669	-0.0108683	-0.0855996	-0.337049	-0.345623	-0.356354	-0.251199	-0.082278	-0.183662	0.0060183	0.200368	0.0378218	-0.181996	-0.690924	-0.156826	0.0872863	0.0968009	-0.00795509	0.171393	0.0253198	-0.0696703	-0.498049	-0.236603	-0.3584
PAS_c034_0008	-0.676561	-0.528848	-0.0960379	-0.1596	-0.29845	0.0142596	0.0379396	-0.31549	-0.132131	0.227358	0.632036	0.399527	0.969051	0.302814	0.108352	0.379089	0.128804	-0.154589	0.123398	-0.125694	0.0492129	-0.0700102	0.404217	-0.377525	-0.0803748	0.096738	0.129561	0.0396783	0.0331153	0.397819	0.298433	0.335798	0.696046	0.718182	0.647601	0.155227	0.389721	-0.149327	-0.0195858	-0.41901	-0.00779685	-0.449162	-0.0866483	-0.656061	-0.748173	-0.509688
PAS_c034_0008	-0.577768	-0.482288	-0.107393	-0.145649	-0.209822	-0.028667	0.00426938	-0.266569	-0.0789876	0.161002	0.237909	0.0628074	0.529645	0.216617	0.0710728	0.435234	0.389935	-0.112638	0.315277	-0.217455	0.305159	-0.000994417	0.10823	-0.0391779	-0.309868	0.119435	0.14444	-0.0491355	0.0411248	0.461132	0.290338	0.49471	0.704169	0.619609	0.661801	0.237539	0.333454	-0.323689	-0.105589	-0.2044	-0.0507488	-0.143247	-0.0644375	-0.82632	-0.784673	-0.659116
PAS_c034_0010	-0.632125	-0.27476	-0.046235	-1.03567	-1.61356	-1.33909	-1.195	-1.08281	-1.32237	-1.12387	0.292154	0.14305	0.744402	1.12015	1.2537	1.66083	1.13557	1.49319	1.48528	1.50211	1.23067	1.17254	0.654955	0.438567	0.292067	-0.781859	-1.21734	-1.01166	-0.851791	-1.1169	-1.1975	-0.7644	-1.04002	-0.753638	-0.313458	-0.531325	-0.258976	1.40074	0.877066	1.0987	0.880837	1.33583	1.26269	1.37826	0.675325	0.925795
PAS_c034_0010	-0.619349	-0.331825	-0.0731878	-1.01311	-1.47042	-1.20974	-1.27392	-1.18006	-1.23859	-1.0869	0.187447	0.0937456	0.686727	1.06661	1.40199	1.61627	1.06035	1.50028	1.39963	1.41571	1.3426	1.19058	0.492302	0.393059	0.39721	-0.74041	-1.29919	-0.941354	-0.853973	-1.14029	-1.1445	-0.78786	-1.12097	-0.741508	-0.321329	-0.511249	-0.227541	1.49862	0.930711	1.06356	0.989177	1.30625	1.29479	1.28569	0.838457	0.973662
PAS_c034_0011	-0.744084	-0.911912	-0.432873	-0.0757381	-0.216227	0.177688	0.0096247	-0.282266	-0.548301	-0.389275	0.833627	0.313668	1.55233	0.384864	-0.23257	0.0657772	0.40196	0.390703	0.351144	0.546781	0.726779	0.715407	0.376753	0.00571305	-0.0366667	0.352872	0.458945	0.623765	0.235782	0.306111	0.174459	0.0781522	0.282371	-0.0254454	0.0629808	-0.0904671	0.146816	-0.524795	-0.473515	-0.820466	-0.255628	-0.209756	-0.175853	-0.326586	-0.0309946	-0.0227554
PAS_c034_0011	-0.612084	-0.767447	-0.30816	-0.0279688	-0.0502235	0.216075	-0.20601	-0.182855	-0.512012	-0.367096	1.30553	0.273839	1.27362	0.343113	-0.275637	0.0601134	0.461186	0.445456	0.264591	0.644263	0.801939	0.666157	0.307957	0.043369	-0.0983244	0.548396	0.592536	0.716098	0.33503	0.415376	0.276809	0.0325955	0.295178	0.0465578	0.183047	-0.125901	0.201879	-0.550929	-0.401179	-0.856127	-0.268974	-0.145135	-0.152521	-0.231187	0.0104655	0.12645
PAS_c034_0012	2.46822	2.49956	1.46434	-1.05033	-0.962515	-0.760925	-1.01729	-1.26398	0.16193	-0.167043	-2.66101	-1.60186	-2.70107	0.988114	0.817141	0.923999	1.1927	0.576509	0.432947	0.408697	-0.127081	0.189947	1.77034	2.42027	2.54972	-0.959626	-0.745145	-0.546621	-0.907159	-0.505848	-0.670344	-0.259614	-0.544788	-0.378808	-2.63316	-1.97871	-2.55706	0.930221	0.601625	0.716455	1.04456	0.454207	0.13884	0.42713	0.225955	0.354608
PAS_c034_0012	2.57185	2.54365	1.60229	-1.01234	-0.913658	-0.763352	-0.980802	-1.34745	0.199455	-0.0333223	-2.68742	-1.66624	-2.84014	0.862466	0.78376	0.818134	1.10405	0.608029	0.416212	0.514632	-0.210662	0.165183	1.62986	2.49919	2.61253	-0.828555	-0.763901	-0.678099	-1.02372	-0.515382	-0.599961	-0.306614	-0.51266	-0.45141	-2.75504	-1.93845	-2.69533	0.703733	0.589876	0.706761	0.666024	0.504334	0.398898	0.285475	0.522754	0.259982
PAS_c034_0013	-0.799074	-1.05793	-1.26426	-1.82932	-1.8608	-1.82617	-2.95695	-0.548494	1.05194	0.898323	0.46519	0.959761	0.542477	1.52177	1.56577	1.89518	0.272941	1.8204	1.8245	-3.4174	-1.23556	-1.14222	-1.20786	-1.554	-1.34329	-2.2076	-2.31827	-1.7167	-1.04453	-2.59356	-2.55621	0.194637	2.46507	-0.0584699	0.812546	0.724503	1.27068	1.57322	1.42688	2.21292	0.946313	1.59845	1.74119	-2.3148	-0.281054	-0.418842
PAS_c034_0013	-0.590644	-1.21396	-1.31464	-1.8773	-1.7643	-1.80508	-2.99013	-0.422253	1.04388	0.844287	1.55384	0.892299	0.399049	1.33942	1.61984	1.91225	0.191001	1.58114	1.35115	-3.31173	-1.27483	-1.11763	-1.41357	-1.47005	-1.27475	-2.00833	-2.11674	-2.03876	-1.0606	-2.59903	-2.56305	0.272749	2.42024	0.0346231	0.590191	0.705077	1.30587	1.73478	1.48003	2.1697	0.83401	1.67805	1.79104	-2.33308	-0.0616495	-0.37717
PAS_c034_0014	-0.364164	-0.375721	-0.0595589	0.185321	0.427319	0.614734	0.394974	0.0395669	-0.455866	-0.433287	0.128551	-0.104255	0.575494	-0.504936	-0.661147	-0.670812	-0.0986832	-0.36439	-0.460685	0.441084	0.285563	0.193922	0.62484	0.567482	0.593236	0.337956	0.62842	0.547883	0.267136	0.558685	0.42993	0.15811	-0.148573	0.0389487	-0.423591	-0.643401	-0.528193	-0.667769	-0.318952	-0.652574	-0.517212	-0.598591	-0.686973	0.145914	-0.187036	-0.222668
PAS_c034_0014	-0.462541	-0.206202	-0.160504	0.147224	0.455802	0.546106	0.407992	0.223947	-0.41784	-0.290503	-0.288437	-0.203758	0.575002	-0.193834	-0.599157	-0.526092	-0.149096	-0.362641	-0.398564	0.255199	0.30418	0.259055	0.678566	0.538034	0.528303	0.266974	0.547395	0.538954	0.386035	0.530225	0.363056	0.103318	-0.161831	0.00463937	-0.55382	-0.719071	-0.481129	-0.745364	-0.429259	-0.713305	-0.492391	-0.497469	-0.692813	0.0132533	-0.102296	-0.225498
PAS_c034_0015	-1.41706	-0.883405	-0.613639	-0.335358	-0.243126	0.155853	-0.174715	-0.380856	-1.05687	-0.322087	1.55031	0.766005	1.54707	0.521713	0.0665688	0.310641	0.584144	0.435811	0.330774	0.588751	0.922459	0.309116	-0.245039	-0.533547	-0.677728	0.00744567	0.240705	0.385172	0.0591686	0.356414	0.151176	-0.0168697	0.146849	0.335261	0.758969	0.33848	0.673183	-0.220262	0.0733593	-0.346599	0.19381	-0.024533	-0.213474	-0.126646	0.0812839	0.0804837
PAS_c034_0015	-1.86301	-0.836888	-0.640073	-0.325398	-0.269955	0.0720169	-0.202926	-0.715867	-1.02414	-0.34455	0.797063	0.726715	1.42053	0.517407	0.069208	0.457837	0.64773	0.527162	0.385433	0.641508	1.00562	0.52298	-0.274282	-0.572118	-0.652221	-0.0729007	0.161976	0.364393	0.0199853	0.366782	0.100351	-0.065923	0.212447	0.357623	0.881742	0.482329	0.991517	-0.199005	0.268509	-0.298246	0.129286	0.016462	-0.0438141	-0.176011	-0.0201519	0.0790316
PAS_c034_0016	-2.08398	-1.80191	-1.51493	-2.0763	-2.15042	-1.66239	-1.19161	-1.81806	-2.13331	-1.76713	1.24088	1.49206	1.57298	1.76583	1.54135	1.73283	1.88071	1.26042	1.28237	1.76738	1.92994	1.4379	-1.36245	-1.42862	-1.43819	-1.79242	-1.56251	-1.40555	-1.49149	-0.946519	-1.0627	-1.30024	-1.70322	-1.11785	1.50107	1.43389	1.31636	1.46724	1.54066	1.39879	1.44232	0.939623	0.876089	1.51475	0.93125	1.21018
PAS_c034_0016	-2.06186	-1.8982	-1.62201	-2.16294	-2.16483	-1.71091	-1.30517	-1.94445	-2.3148	-1.8785	1.51409	1.36657	1.6955	2.0105	1.52069	1.98166	1.8902	1.39682	1.26598	1.91317	2.02353	1.61531	-1.38052	-1.51867	-1.54234	-1.80641	-1.79785	-1.60299	-1.60385	-0.99408	-1.12735	-1.42537	-1.78114	-1.15564	1.53204	1.5547	1.48447	1.73751	1.75376	1.41832	1.46735	1.05348	1.01928	1.7033	1.10092	1.26376
PAS_c034_0018	2.19462	2.2541	2.42573	0.469102	0.230916	0.317214	-0.173085	-0.462891	0.200271	0.0980781	-2.07743	-2.07382	-2.3123	-0.726197	-0.537453	-0.505034	0.396939	0.0164291	0.054984	0.0527825	-0.523292	-0.372437	1.9014	2.24548	1.93967	0.323063	0.0136287	0.108973	-0.946135	-0.603467	-0.401956	0.0562586	-0.577704	-0.0372644	-2.33966	-2.12893	-2.1631	-0.330297	-0.547176	-0.260706	0.775763	0.220221	0.285059	0.440688	-0.212001	-0.219653
PAS_c034_0018	2.09764	2.29153	2.37713	0.446496	0.297343	0.297757	-0.163891	-0.463507	0.106773	0.084341	-2.12259	-2.15338	-2.2553	-0.669171	-0.502185	-0.510567	0.281401	0.0199297	0.126638	0.0602556	-0.301052	-0.30127	1.79018	2.25252	1.9861	0.375462	0.00894563	0.0530969	-0.996575	-0.565654	-0.384433	-0.00547437	-0.635594	-0.146764	-2.29805	-2.11524	-2.0543	-0.275195	-0.512244	-0.268512	0.680398	0.255081	0.271349	0.391625	-0.21253	-0.188771
PAS_c034_0019	-0.213962	-0.03519	0.377537	-0.325026	-0.356301	-0.329062	-0.570714	-0.463672	-1.106	-0.749371	-0.0809782	-0.555662	0.256261	0.274121	0.287282	0.320081	0.31984	0.590344	0.424838	0.375521	1.06378	0.688383	0.73998	0.285939	0.214951	0.13124	0.0438428	0.052202	0.107765	-0.0741374	-0.242648	-0.411991	0.275236	-0.236753	-0.315814	-0.734365	-0.219614	-0.183992	-0.198741	-0.0746584	-0.107068	0.206444	0.0954011	-0.40783	0.375624	0.309643
PAS_c034_0019	-0.261481	-0.0714455	0.392975	-0.408288	-0.485883	-0.325388	-0.526902	-0.55645	-1.09869	-0.777879	-0.00516254	-0.443643	0.163894	0.316125	0.240707	0.36859	0.265482	0.55486	0.450426	0.408625	1.07759	0.762185	0.734389	0.222949	0.14839	0.0885829	0.0587303	-0.00279256	0.0239785	-0.148392	-0.284759	-0.368857	0.233107	-0.2536	-0.274152	-0.593357	-0.192278	-0.206057	-0.172836	-0.119567	-0.0104639	0.247858	0.0488674	-0.414024	0.384336	0.344529
PAS_c034_0020	-0.421461	-0.697116	-0.304771	0.110212	0.267167	0.197897	0.187224	-0.174525	-0.522081	-0.341651	0.873501	0.713808	1.28712	1.0011	0.159054	0.464043	0.297064	0.8017	0.921708	0.689878	1.01081	1.16525	0.501751	0.354666	0.23177	0.832031	0.888949	0.814793	0.869293	0.663162	0.628792	0.426935	1.26246	0.246488	0.598086	0.821197	0.0262459	0.177927	0.0938677	-0.419462	-0.365499	0.806678	0.301942	-0.225253	0.657181	0.891448
PAS_c034_0020	-0.59093	-0.266296	-0.181937	0.15021	0.234986	0.0687315	-0.105055	-0.284056	-0.526127	-0.242126	-0.0610923	0.540169	1.22563	1.06534	0.0765754	0.265578	0.512911	0.785013	1.03368	0.4195	0.926738	1.22892	0.794666	0.470712	0.317268	0.766736	0.671142	0.84474	0.662539	0.621896	0.577897	0.303243	1.22175	0.0351256	0.454062	0.424487	-0.107996	0.0120566	0.202898	-0.481291	-0.351495	0.672687	0.252059	-0.160451	0.82412	0.698544
PAS_c034_0021	-1.62919	-1.19171	-1.19803	-0.491738	-0.317116	-0.232759	-1.05763	-1.2773	-0.68838	-0.399244	0.620524	1.01063	1.4232	0.442209	-0.0408444	0.117816	1.10801	0.747652	0.76197	0.507876	0.50039	-0.00683288	-0.749767	-0.869028	-0.922483	-0.14642	-0.0618567	0.0436463	-0.986301	-0.471642	-0.530357	0.0793971	-0.148429	-0.0988529	0.681374	0.356428	0.701255	-0.00349587	-0.0795142	-0.202069	0.672334	0.577116	0.340161	0.0440981	-0.266889	-0.213616
PAS_c034_0021	-1.73514	-1.34403	-1.12481	-0.36594	-0.335909	-0.0890729	-1.00835	-1.20807	-0.645125	-0.302033	1.47261	1.11486	1.60322	0.456506	0.0117925	0.145845	1.09403	0.801336	0.572669	0.569729	0.439198	-0.0741161	-0.77374	-0.840788	-0.832777	-0.177615	-0.0580354	0.124209	-0.719268	-0.402619	-0.56749	0.162578	-0.0609489	0.0821718	0.516562	0.277089	0.940237	0.0972694	0.1525	-0.166673	0.626044	0.573238	0.201369	-0.00927456	-0.0762232	-0.205744
PAS_c034_0022	-2.0979	-2.02275	-1.96406	-0.287427	-0.220931	0.0879679	-0.434748	-0.438861	-0.847552	-0.529769	1.52736	1.78463	1.70352	0.127402	-0.264923	0.114277	0.392128	0.342813	0.204956	0.263003	0.886115	0.356158	-1.62517	-1.77032	-1.80292	-0.115606	0.252596	0.323144	0.0432944	-0.0355247	-0.210894	-0.16181	0.154796	-0.0654186	1.42603	1.50444	1.80194	-0.461496	-0.292271	-0.544368	-0.218057	-0.130548	-0.140955	-0.364769	-0.313705	-0.132206
PAS_c034_0022	-2.33407	-2.13815	-2.19625	-0.501984	-0.347099	-0.0551533	-0.548318	-0.578395	-0.988129	-0.675515	1.82178	1.95662	1.61573	0.327431	-0.176639	0.179783	0.264339	0.542508	0.291179	0.385036	0.778628	0.548303	-1.66188	-1.88122	-1.93607	-0.157014	0.216688	0.300886	-0.0854763	-0.123539	-0.367886	-0.179823	0.0699799	-0.106762	1.588	1.49179	1.63711	-0.413306	-0.0468709	-0.437817	-0.106257	0.143805	-0.0897563	-0.305142	-0.00818009	-0.0290937
PAS_c034_0023	0.110263	-0.16704	0.292474	-0.111308	0.0758454	0.00362317	0.434893	0.195298	0.0236652	0.0483942	0.611548	0.0108602	0.60061	0.96309	0.362421	0.201272	-0.135066	0.426997	-0.0664499	0.767094	0.00216786	0.562821	0.0638037	0.118316	0.25773	0.115988	-0.129775	-0.130932	-0.269922	0.0513024	0.0299461	0.106689	-0.228942	-0.106838	-0.231995	0.26574	0.217637	-0.0126522	-0.252173	-0.143327	0.25492	-0.61111	0.71083	0.260743	0.519484	0.713381
PAS_c034_0023	0.320135	0.183633	0.0900449	-0.590782	0.80379	0.109471	-0.0590237	0.186897	0.0030277	-0.169887	-1.51801	-0.242732	-0.126846	0.368147	-0.0471587	0.0960539	0.384022	-0.0562581	-0.31559	-0.021562	0.121905	0.0204652	0.62748	0.289577	0.210533	-0.000706719	0.523254	0.19281	0.0745831	0.126459	0.0965581	0.0870522	0.0644231	-0.1012	-0.0636979	-0.218898	-0.107224	0.132398	0.199637	-0.133619	-0.0167667	0.534904	0.417996	0.108063	0.22545	0.0321498
PAS_c034_0024	-1.04199	-1.20964	-1.05766	0.161586	0.217554	0.732222	0.178258	-0.0806681	-1.24064	-0.821487	0.81194	1.10567	1.37442	-0.164	-0.907178	-0.468503	-0.0583271	-0.221012	-0.189096	0.587865	1.12196	0.69182	-0.393274	-0.915002	-1.20708	0.584052	0.910735	1.03311	0.336006	0.754043	0.637286	-0.365992	0.256945	-0.256548	1.13314	0.926435	1.04037	-1.12194	-0.801098	-1.23991	-0.393951	-0.715901	-0.793884	-0.277261	0.18933	0.378227
PAS_c034_0024	-0.942576	-1.17387	-0.934352	0.13221	0.152313	0.69778	0.0246626	-0.0675721	-1.25099	-0.931491	0.416026	1.08584	1.3166	-0.182144	-0.894066	-0.536612	0.0731838	-0.203595	-0.2698	0.59081	1.16095	1.01329	-0.762011	-0.875515	-1.10771	0.703778	0.934488	1.13072	0.372157	0.695067	0.602512	-0.295893	0.148363	-0.295796	0.867501	0.66316	1.25563	-1.11592	-0.719786	-1.12795	-0.311681	-0.720609	-0.825764	-0.491414	0.166335	0.36868
PAS_c034_0025	-1.93534	-2.11014	-1.96827	-0.667965	-0.752193	-0.617138	-0.755979	-0.785536	-1.45128	-1.44108	2.00916	1.87774	1.8165	0.342748	0.502229	0.597524	0.737232	0.816471	0.640032	0.681687	1.15185	1.04691	-1.44055	-1.76308	-1.76532	-0.20722	-0.148271	-0.242039	-0.658414	-0.807313	-0.756125	-1.0908	-0.797668	-1.42143	1.70283	1.55633	1.65829	0.0987389	0.17322	0.0963134	0.462958	0.522101	0.680765	0.709652	1.0714	1.1562
PAS_c034_0025	-2.16269	-2.32218	-2.2224	-0.860368	-0.989928	-0.851518	-0.85281	-0.997355	-1.60521	-1.58775	2.00855	1.91558	2.09845	0.537252	0.679963	0.777327	0.836744	0.987462	0.78823	0.925846	1.43737	1.28739	-1.4257	-2.02144	-2.00146	-0.366598	-0.246826	-0.358131	-0.800208	-0.910375	-0.73273	-1.26754	-0.902135	-1.55365	2.02493	1.79588	1.99969	0.228303	0.309837	0.294495	0.614157	0.590227	0.737827	0.91973	1.10383	1.27936
PAS_c034_0026	0.758128	0.504821	0.562587	0.319277	0.346847	0.363421	0.440661	0.107487	0.610794	0.598683	-0.383338	-0.36803	-0.767668	-0.236961	-0.283894	-0.0985333	-0.0737694	-0.174157	-0.153062	-0.272329	-0.410725	-0.325602	0.331243	0.340143	0.327329	0.157823	0.258925	0.275039	0.0232869	0.324055	0.23434	0.408225	0.197588	0.595689	-0.0983648	-0.128344	-0.41005	0.0207162	-0.0822516	-0.163836	0.0873419	-0.0165261	0.0237068	0.0926756	-0.276914	-0.312001
PAS_c034_0026	0.865986	0.511708	0.61972	0.511218	0.530369	0.525232	0.26266	0.0486464	0.6455	0.583676	0.198883	-0.452394	-0.656757	-0.081075	-0.182624	-0.183633	-0.118861	-0.179845	-0.134938	-0.248729	-0.394919	-0.348783	0.286061	0.429122	0.45458	0.300572	0.267061	0.363678	0.109583	0.265857	0.154399	0.447953	0.169295	0.70165	-0.190058	0.00436992	-0.430155	-0.0238599	0.0655209	-0.0973665	0.0714304	-0.0386411	0.000464519	-0.00731534	-0.272303	-0.316266
PAS_c034_0027	-0.638483	-0.299059	-0.120296	0.0599321	-0.114415	-0.00747151	0.224586	-0.0601753	-0.0199075	0.224734	-0.0626922	0.100562	0.330561	-0.0677049	-0.263805	0.11007	0.0796729	-0.121587	-0.143208	-0.471812	-0.0722531	-0.163624	0.52582	0.389273	0.369004	0.454515	0.431991	0.407881	0.4551	0.482422	0.479677	0.48487	0.852937	0.690825	-0.55748	-0.759572	-0.487051	-0.525585	-0.71261	-0.482845	-0.640391	-0.715409	-0.78046	-0.953255	-0.608874	-0.724369
PAS_c034_0027	-0.724255	-0.225334	-0.170686	0.0820562	-0.00510027	0.0356405	0.0320471	-0.0166926	0.00392118	0.180534	-0.270699	0.080702	0.351543	-0.1673	-0.323546	0.0317556	-0.0721417	-0.304967	-0.199787	-0.557021	-0.0105523	-0.193629	0.556342	0.502528	0.398577	0.508932	0.439953	0.400067	0.36104	0.541761	0.684578	0.513488	0.815843	0.65751	-0.622434	-0.865284	-0.496951	-0.506579	-0.574636	-0.438497	-0.653364	-0.674921	-0.773514	-0.985568	-0.603806	-0.743346
PAS_c034_0028	0.0485719	0.196885	0.56123	0.722782	0.701525	0.771611	0.73473	0.43479	0.210875	0.422857	-0.453232	-0.543515	-0.300498	-0.922705	-0.862746	-0.853148	-0.461299	-0.841301	-0.746609	-0.550654	-0.282428	-0.530771	0.483852	0.433234	0.311358	0.803936	0.760834	0.709018	0.832105	0.744139	0.828043	0.611562	0.674528	0.660916	-0.488524	-0.805414	-0.536599	-0.993065	-0.854023	-0.873669	-0.974796	-0.868793	-0.867931	-0.935872	-0.793031	-0.76029
PAS_c034_0028	-0.0474017	0.220499	0.615836	0.730562	0.682861	0.732916	0.709557	0.412283	0.16029	0.367641	-0.413953	-0.668674	-0.215146	-0.757261	-0.893387	-0.797111	-0.459893	-0.802653	-0.708462	-0.633116	-0.265597	-0.56749	0.48615	0.454616	0.22392	0.746522	0.827266	0.770337	0.904887	0.850458	0.78533	0.574596	0.710271	0.661357	-0.56651	-0.715025	-0.424883	-0.921447	-0.876752	-0.78073	-1.00373	-0.827496	-0.880171	-0.907451	-0.751966	-0.711845
PAS_c034_0029	-2.19306	-1.7932	-1.90533	-1.09237	-0.469954	-0.87255	-1.03245	-1.24921	-0.807643	-0.429063	1.46222	1.631	2.15722	0.630572	0.722223	0.306283	0.799608	0.783092	0.665832	0.446978	0.508318	0.302716	-1.40563	-1.32465	-1.18733	-0.868449	-0.195558	-0.653205	-0.351186	-0.639929	-0.598357	0.122515	-0.107255	0.619515	1.27875	1.62525	1.09998	0.184667	0.51591	0.284473	0.211248	0.381603	0.361732	-0.0492716	-0.150965	-0.117251
PAS_c034_0029	-2.14504	-1.91757	-1.95047	-1.19382	-0.484281	-0.888859	-1.10353	-1.18188	-0.911517	-0.670066	1.45404	1.59267	2.15295	0.708233	0.704749	0.293867	0.720414	0.761331	0.73665	0.438869	0.502312	0.339042	-1.45646	-1.31048	-1.16061	-0.686821	-0.137259	-0.666732	-0.482502	-0.79311	-0.790307	0.1448	-0.1951	0.535219	1.32361	1.61728	1.14375	0.0998799	0.459245	0.234096	0.195958	0.339193	0.392066	0.038973	-0.162092	-0.0283902
PAS_c034_0030	1.67865	1.39374	1.85325	1.49751	1.43058	1.59009	1.19994	1.07629	1.7308	1.41595	-1.43514	-1.88601	-1.03793	-1.34291	-1.2869	-1.05866	-0.823236	-1.28257	-1.25301	-0.978619	-1.46236	-1.26927	1.89478	1.75918	1.57498	1.02734	1.14344	1.33065	1.24862	1.29382	1.30841	1.3117	0.881339	1.49303	-1.69626	-1.35713	-1.48007	-1.58897	-1.44764	-1.33066	-0.873126	-1.75621	-1.62132	-1.08907	-1.38459	-1.82858
PAS_c034_0030	1.85305	1.39483	1.81764	1.38057	1.24402	1.52857	1.35581	0.982592	1.71124	1.18323	-0.72804	-1.70731	-1.65491	-1.50672	-1.31149	-1.06742	-0.737252	-1.62386	-1.7365	-1.37088	-1.58843	-1.35982	1.98038	1.68221	1.53677	1.05687	1.15349	1.38325	1.15016	1.14782	1.19307	1.31932	0.83682	1.28875	-2.04944	-2.30082	-1.57712	-1.39586	-1.46321	-1.26663	-1.45699	-0.96748	-1.10819	-1.65049	-1.42585	-1.65003
PAS_c034_0031	2.00496	1.68425	2.10434	0.307007	0.302285	0.300051	0.27265	0.461457	0.392888	0.121377	-1.54415	-2.16274	-1.9546	-0.433459	-0.262945	-0.591965	-0.333147	-0.295063	-0.227433	0.389382	-0.525697	-0.0173339	1.58867	1.75812	1.48587	0.139307	0.128273	0.0482145	0.30066	0.00358528	0.0735274	0.143032	-0.284876	-0.0138149	-1.77044	-1.89206	-1.81577	-0.101172	-0.145751	-0.192317	-0.187059	-0.169983	-0.0435842	0.415455	0.203048	-0.0969428
PAS_c034_0031	1.70093	1.66336	1.90221	0.142299	0.227287	0.200356	0.170024	0.355126	0.313881	0.0687022	-1.83506	-1.92461	-1.92913	-0.355823	-0.228723	-0.475906	-0.485492	-0.27166	-0.141396	0.198154	-0.512118	-0.166235	1.72655	1.55036	1.35527	0.0563137	-0.0166145	-0.056395	0.0782785	-0.0569875	0.00839641	0.0472809	-0.308559	-0.0710212	-1.79089	-2.13831	-1.71433	-0.126118	-0.376762	-0.123909	-0.24782	-0.0557471	-0.0296796	0.489371	-0.125755	-0.061941
PAS_c034_0032	-1.99037	-2.34126	-2.36856	-1.87813	-1.74557	-1.81393	-1.24903	-1.52647	-1.50616	-1.3483	2.77404	2.60358	2.40979	1.88263	1.79497	1.80109	1.81665	1.44223	1.33479	1.61167	1.66971	1.39518	-2.2439	-2.01802	-2.06782	-1.42819	-1.31666	-1.43049	-1.18263	-0.866198	-0.862421	-0.764976	-1.2229	-0.858594	2.22377	2.28587	2.36192	1.36863	1.65085	1.59302	1.28166	1.07673	0.921119	1.22663	0.80382	0.974494
PAS_c034_0032	-2.3482	-2.58399	-2.63581	-2.0862	-1.94918	-1.98044	-1.32969	-1.77775	-1.69079	-1.58791	2.74949	2.71395	2.84637	2.12682	1.96281	2.04682	1.8673	1.5297	1.41901	1.80601	1.84607	1.58753	-2.2108	-2.27274	-2.34086	-1.67591	-1.50326	-1.63633	-1.32083	-0.98968	-1.06129	-0.972779	-1.30212	-1.04769	2.44601	2.48745	2.63048	1.51168	1.7806	1.7399	1.36893	1.01328	1.0162	1.27632	0.907868	1.03594
PAS_c034_0033	0.251031	0.273105	0.527308	0.337806	0.355139	0.473422	0.200422	0.40303	0.371039	0.159421	-0.1384	-0.374364	-0.599835	-1.24668	-0.663875	-0.503853	-0.407462	-0.853524	-0.645053	-0.641187	-0.626988	-0.813537	0.181137	0.0762524	0.0653588	0.197183	0.208149	0.245723	0.48705	0.575089	0.663243	0.0445181	0.0267454	0.17429	-0.343321	-0.941149	0.0307214	-0.657005	-0.827219	-0.327235	-0.808684	-0.975942	-1.00962	-0.242552	-0.771353	-0.938858
PAS_c034_0033	0.121202	0.370953	0.536211	0.339369	0.183903	0.31065	-0.206454	0.495828	0.311345	0.0949323	0.91947	-0.368002	-0.519672	-0.499571	-0.710109	-0.677873	-0.414944	-0.994501	-1.16869	-0.611355	-0.711622	-0.893844	-0.236524	0.220508	-0.0775311	0.267754	0.200408	0.235516	0.410181	0.481579	0.563221	0.238665	0.0543295	0.209942	-0.875155	-1.16813	0.209541	-0.530208	-1.2127	-0.416466	-1.13264	-1.07836	-1.29783	-0.933289	-0.744608	-0.456186
PAS_c034_0034	-3.81203	-3.47358	-3.86947	-3.46435	-3.25075	-2.72883	-2.43157	-3.02368	-3.04414	-2.92071	3.25692	3.38225	3.7098	2.56854	2.34169	2.31572	2.63799	2.19782	2.04944	2.58244	2.74243	2.41054	-2.77248	-2.95971	-2.80691	-2.87079	-2.10374	-2.26726	-2.87323	-2.09105	-1.81377	-2.18317	-2.76301	-2.53034	2.95994	3.09981	2.78649	1.58817	2.02576	1.69358	2.04532	1.58439	1.58602	1.88746	1.76039	2.01503
PAS_c034_0034	-3.79174	-3.49923	-3.90037	-3.60533	-3.3925	-2.99659	-2.64033	-3.17937	-3.097	-3.0343	3.21021	3.42261	3.93184	2.67335	2.36567	2.36572	2.61281	2.34525	2.08308	2.62231	2.87075	2.458	-2.80301	-2.9572	-2.76399	-2.82654	-2.38149	-2.41406	-2.89022	-2.28067	-2.17915	-2.37664	-2.88172	-2.65695	2.97224	3.19	2.75993	1.70302	2.06962	1.7575	2.11571	1.69217	1.59757	1.93414	1.82351	1.99041
PAS_c034_0035	-1.5061	-2.43481	-2.36423	-1.18742	-0.61884	-0.814106	0.306734	-0.35238	-0.607035	-0.727232	2.08396	2.18587	1.91151	0.83695	0.94163	0.7101	0.256513	0.326622	0.192768	0.743205	0.41524	0.312661	-1.95549	-2.44607	-2.45123	-1.29939	-0.943769	-1.13346	-0.732214	-0.430699	-0.527646	-0.629279	-1.13954	-1.04783	2.76692	2.57989	2.76603	1.00758	1.36085	0.939549	0.79827	0.557854	0.475608	0.927355	0.681433	0.672936
PAS_c034_0035	-1.58698	-2.5917	-2.30972	-0.873606	-0.669584	-0.853158	0.0704906	-0.459349	-0.343449	-0.419455	2.09655	2.00454	2.05481	1.01422	1.10839	0.849422	0.194454	0.387842	0.447115	0.889043	0.586097	0.533788	-1.95822	-2.62071	-2.46823	-1.27363	-1.05	-1.12565	-0.808031	-0.381179	-0.44441	-0.570834	-1.12502	-0.887069	3.02662	2.80202	2.90816	1.23852	1.50693	1.25211	0.958265	0.626479	0.629088	1.1573	0.930206	0.780927
PAS_c034_0036	0.495481	0.0244811	0.371364	-0.291585	-0.187583	-0.284496	0.686336	0.410111	0.345845	0.251174	0.128472	0.145221	-0.266256	0.297205	0.257998	0.269305	-0.401081	-0.201353	-0.336476	-0.00336146	-0.0548445	0	-0.236912	-0.31991	-0.360769	-0.844122	-0.688829	-0.715307	-0.429199	0.186827	0.0169682	-0.0282096	-0.444502	0.121318	0.490568	0.416778	0.69782	0.467939	0.714031	0.660834	0.315284	0.0718523	0.0989916	0.395036	0.312333	0.245993
PAS_c034_0036	0.453506	0.0151918	0.225382	-0.317066	-0.224999	-0.422461	0.695569	0.273031	0.254166	0.281949	0.146895	0.126073	-0.295771	0.295595	0.281072	0.19846	-0.461313	-0.225197	-0.290814	0.0364859	-0.0653073	0.0406133	-0.287778	-0.314419	-0.420528	-0.80385	-0.635991	-0.807522	-0.556993	0.260047	-0.198551	0	-0.3977	-0.281825	0.411791	0.386196	0.77922	0.418841	0.711392	0.495833	0.323092	0.0190936	0.104788	0.443088	0.203951	0.274856
PAS_c034_0037	-0.938591	-0.431572	-0.539631	-0.715062	-0.75416	-0.752643	-0.463285	-0.804305	-0.843682	-0.793891	0.604448	0.4813	0.553248	0.33977	0.579844	0.614758	0.595993	0.453858	0.546497	0.871139	0.555371	0.612366	-0.133967	-0.318215	-0.299853	-0.362259	-0.572509	-0.449105	-0.423228	-0.347017	-0.21613	-0.610843	-0.483247	-0.692385	0.37766	0.15403	0.223541	0.452995	0.327582	0.458985	0.251924	0.0946964	0.186228	0.436545	0.532901	0.6181
PAS_c034_0037	-0.9204	-0.529736	-0.383982	-0.674763	-0.784074	-0.860324	-0.485418	-0.688936	-0.844559	-0.825744	0.687881	0.47976	0.659328	0.255044	0.57891	0.658716	0.524559	0.419179	0.319437	0.65733	0.613779	0.404051	-0.317854	-0.382968	-0.305634	-0.363211	-0.511898	-0.442043	-0.289069	-0.296622	-0.218118	-0.694119	-0.596571	-0.669766	0.386193	0.0546155	0.261371	0.520844	0.291217	0.470018	0.257941	0.243537	0.132681	0.480212	0.419824	0.60816
PAS_c034_0038	0.239524	0.409764	0.480837	0.861214	0.840057	0.878818	0.638381	0.528731	1.142	1.06422	-0.237871	-0.191199	-0.300713	-0.663173	-0.758041	-0.55134	-0.548308	-0.550731	-0.678015	-0.490313	-0.996207	-0.961165	0.0453263	0.114124	0.0141173	0.558986	0.34225	0.601958	0.592527	0.378497	0.370035	0.805513	0.216253	1.04441	-0.0250162	-0.160448	0.0744137	-0.237755	-0.372478	-0.459406	-0.413312	-0.234324	-0.28235	0.00831812	-0.67615	-0.705407
PAS_c034_0038	0.350879	0.545016	0.513437	0.913627	0.84598	0.938698	0.664917	0.700726	1.12726	1.1813	-0.179902	-0.331508	-0.371417	-0.778955	-0.766444	-0.594781	-0.59239	-0.615765	-0.647855	-0.572737	-1.10458	-0.965927	0.130568	0.307728	0.149817	0.724229	0.405819	0.600207	0.6576	0.404814	0.414774	0.887718	0.291003	1.11732	-0.164835	-0.240455	-0.0475456	-0.185743	-0.348609	-0.462351	-0.482429	-0.198246	-0.238291	-0.120197	-0.704935	-0.700719
PAS_c034_0039	0.803118	0.920717	0.90325	0.950146	0.773631	0.604251	0.742118	0.8132	0.641333	0.405301	-1.07991	-1.01969	-1.34585	-1.25725	-0.737401	-0.972135	-1.03692	-0.860977	-0.751569	-0.744902	-0.981262	-0.797847	0.801842	0.761323	0.733718	0.894567	0.548879	0.391397	0.648458	0.497646	0.523823	0.307319	0.448819	0.23366	-0.951506	-1.11238	-1.3154	-0.821326	-1.22094	-0.569043	-0.890752	-0.854551	-0.726281	-0.564407	-0.591733	-0.55266
PAS_c034_0039	0.768609	0.923078	0.854001	0.924611	0.770346	0.441278	0.718236	0.863089	0.607377	0.417136	-1.18382	-1.07563	-1.09384	-1.20911	-0.711066	-0.995174	-0.901412	-0.848249	-0.722807	-0.848431	-0.976143	-0.790022	0.793845	0.750067	0.749047	0.902516	0.495769	0.48305	0.736492	0.44938	0.578035	0.211809	0.454548	0.210597	-0.918841	-1.18494	-1.26826	-0.800795	-1.16186	-0.660119	-0.915559	-0.858845	-0.677774	-0.632071	-0.573256	-0.455296
PAS_c034_0041	-1.20803	-0.383623	-0.411845	0.445448	-0.553865	-0.222905	-0.493965	-0.641443	-0.380433	-0.252765	0.767907	0.539785	0.147132	-0.788428	0.526492	0.281291	0.656146	0.442826	-0.185309	0.583024	0.366627	-0.176233	-0.599987	-1.03116	-0.106316	0.858881	-0.653284	-0.00209355	-0.477728	-0.482568	-0.628281	-0.750855	-0.627368	-0.529138	-0.501147	-0.0736757	0.590367	-0.216621	-1.40608	0.164738	0.20751	-0.771288	-0.206821	-0.238073	-0.258281	-0.644051
PAS_c034_0041	-0.247372	-0.0642178	-0.223769	0.391703	-0.47818	-0.345636	-0.733756	-0.513748	-0.442631	-0.423384	1.14616	0.390619	-0.304188	-0.660487	0.327541	0.791581	0.482725	-0.189737	-0.238048	0.0621243	-0.347564	0.286346	-0.349571	-0.496847	-0.617503	0.849986	-0.645891	-0.049574	-0.212856	-0.636368	-0.737137	-0.497148	-0.773336	-0.547442	-0.675485	-0.647002	0.557948	-0.24271	-1.50315	0.243571	-0.361811	-0.492418	-0.929403	-0.636431	0.0921051	-0.913043
PAS_c048_0003	-1.923	-2.10705	-2.25206	-0.721009	-0.727572	-0.403658	-0.878649	-0.493176	-0.616129	-0.570459	1.95254	1.87105	1.91225	0.317739	0.118919	0.296979	0.222877	0.942996	0.798779	0.643149	0.530377	0.307557	-1.68532	-1.9085	-1.96463	-0.186325	-0.145385	-0.129863	-0.101006	-0.902052	-0.77185	-0.243521	-0.419793	-0.280335	1.8324	1.85989	1.83267	-0.123156	-0.166804	-0.0391792	-0.121893	0.644385	0.516473	0.156671	0.0178206	0.0579036
PAS_c048_0003	-1.79398	-1.91399	-1.98218	-0.361088	-0.501577	-0.380379	-0.868912	-0.360626	-0.43537	-0.443674	1.90033	1.89006	1.76692	0.271072	0.0789367	0.261393	0.240445	0.883443	0.818571	0.524803	0.450544	0.309189	-1.68184	-1.82765	-1.82053	-0.072973	-0.0693557	-0.0847728	-0.0384843	-0.768455	-0.773858	-0.148643	-0.37118	-0.281131	1.73536	1.75117	1.72358	-0.0944163	-0.205736	-0.0375296	-0.162653	0.542292	0.563169	0.127162	-0.0638835	-0.00133526
PAS_c048_0004	1.67686	1.29831	1.15138	0.358364	0.558172	0.562016	0.754065	0.583933	0.473406	0.409281	-1.39804	-1.06672	-1.95484	-0.548617	-0.646453	-0.440819	-0.616899	-0.80238	-0.816806	-0.616522	-0.728071	-0.405903	0.575635	0.716349	0.911497	0.0844346	0.215553	0.25208	0.131052	0.494019	0.516739	0.104715	-0.0797222	0.1463	-0.795821	-0.938605	-1.00545	-0.297017	-0.123299	-0.213255	-0.107586	-0.652268	-0.479977	0.0303267	-0.231992	-0.295983
PAS_c048_0004	1.82196	1.32114	1.18828	0.479504	0.642368	0.500158	0.64097	0.505062	0.4785	0.292031	-1.34537	-1.10695	-1.96504	-0.442862	-0.588492	-0.573097	-0.776154	-0.818612	-0.794933	-0.680284	-0.597106	-0.430585	0.551397	0.77015	0.964713	0.0450321	0.15481	0.216063	0.206992	0.366876	0.603432	0.160625	-0.00420217	0.169796	-0.99346	-0.984161	-1.13761	-0.48836	-0.231042	-0.282524	-0.0964944	-0.660218	-0.509274	-0.0989007	-0.25547	-0.293259
PAS_c048_0005	0.0434189	-0.05621	-0.203399	0.464363	0.492652	-0.0383358	0.168181	0.562377	0.604224	0.571335	0.900331	0.220851	-0.0379001	-0.779798	-0.245075	-0.764417	-0.329293	0.130898	0.116581	-0.119686	-0.924663	-0.793174	-0.154434	-0.105155	0.222594	-0.273853	0.367842	0.0804004	0.253396	-0.19689	-0.149402	0.28791	0.168495	0.112996	0.334911	0.327339	-0.439358	-0.115004	-0.275062	0.0304607	0.081259	0.444288	-0.262651	-0.436946	-0.270283	-0.385242
PAS_c048_0005	0.415538	-0.234118	-0.0310721	0.626209	0.421478	0.258154	0.337468	0.640098	0.649478	0.561869	1.25497	0.0291466	-0.145144	-0.484234	-0.319541	-1.10084	-0.648642	0.0813804	-0.355158	-0.663572	-0.730179	-0.806018	-0.105916	-0.258964	0	0.079791	0.583926	0.310017	0.351141	-0.128918	0.106301	0.234744	0.186573	0.249544	-0.371312	0.195318	-0.356722	-0.170859	-0.42017	-0.369199	-0.15216	0.27769	-0.125039	-0.544489	-0.245218	-0.426819
PAS_c048_0006	0.885038	0.783517	0.914863	1.1534	1.15784	1.00691	0.939316	1.38264	0.794556	0.546392	-0.836345	-0.795254	-0.929107	-1.30267	-1.14628	-1.31347	-1.46198	-0.933218	-0.838327	-1.14978	-0.798601	-0.827431	0.705315	0.410924	0.545697	1.09292	0.879959	0.902938	1.04309	0.457452	0.772302	0.318636	0.779906	-0.102417	-0.473251	-0.595473	-0.467484	-0.758646	-1.06406	-0.70431	-0.982853	-0.669607	-0.569935	-0.713603	-0.138471	-0.224521
PAS_c048_0006	0.790663	0.754358	0.77303	1.16333	1.16821	0.943802	0.876029	1.27687	0.753334	0.480338	-0.783709	-0.800157	-0.86753	-1.18533	-1.05948	-1.20418	-1.57189	-0.887836	-0.778332	-1.02145	-0.784108	-0.656472	0.691459	0.429207	0.441348	1.13355	0.828435	0.844797	1.00421	0.428873	0.580526	0.309146	0.776809	-0.165849	-0.365961	-0.520479	-0.395959	-0.731108	-1.0564	-0.636114	-0.942052	-0.633806	-0.520123	-0.598525	-0.0992076	-0.162143
PAS_c048_0007	-0.0489867	-0.217049	-0.118285	0.275702	0.310684	0.49437	0.108293	0.373226	0.533578	0.441153	0.230334	0.146741	0.22517	-0.100883	-0.351658	-0.186086	-0.119711	-0.0737984	-0.121529	-0.115459	-0.39549	-0.208214	-0.0424177	0.00596989	0.110856	0.181174	0.307688	0.391676	0.0139222	0.190607	0.0707289	0.564348	0.136074	0.308681	0.0508322	0.259333	0.00435917	-0.26288	-0.0410096	-0.433749	0.0409604	-0.0851429	0.00724922	-0.0982942	-0.307789	-0.416603
PAS_c048_0007	-0.0826286	-0.256098	-0.0785636	0.242109	0.286579	0.411205	0.0951115	0.302338	0.57294	0.409947	0.14012	0.150757	0.196163	-0.19413	-0.294343	-0.149211	-0.0606888	-0.082505	-0.113112	-0.0576888	-0.400641	-0.22772	-0.0859109	0.0370276	0.127298	0.148881	0.294784	0.348558	0.00494533	0.163095	0.00353068	0.443344	0.059865	0.352968	0.114041	0.196326	-0.00347179	-0.243309	-0.0506124	-0.453176	0.0408362	-0.0429303	0.0235022	-0.0699836	-0.447106	-0.49758
PAS_c048_0009	-1.9308	-1.90774	-1.89141	-1.77106	-1.81436	-1.84029	-2.02241	-1.73539	-1.89011	-1.73131	1.26515	1.51385	1.49517	1.62412	1.55212	1.63548	1.48672	1.61221	1.56928	1.35091	1.52952	1.40507	-1.54065	-1.63815	-1.44461	-1.59053	-1.55225	-1.63716	-1.61468	-1.4694	-1.53548	-1.23268	-1.41047	-1.14684	1.34391	1.26615	1.31741	1.21645	1.27232	1.40885	1.2474	1.19253	1.04075	1.00054	0.842148	0.853053
PAS_c048_0009	-1.73929	-1.80415	-1.74093	-1.58276	-1.69128	-1.54746	-1.96936	-1.56897	-1.90605	-1.64882	1.80268	1.46486	1.35338	1.41984	1.43744	1.46017	1.37751	1.42552	1.00092	0.982268	1.35685	1.2629	-1.51147	-1.47883	-1.29473	-1.43909	-1.4213	-1.43984	-1.41997	-1.30009	-1.40217	-1.085	-1.27163	-1.05448	0.932255	0.971156	1.25182	0.925728	1.09242	1.24582	1.15584	1.08201	0.719501	0.81954	0.827062	0.874629
PAS_c048_0010	1.15399	1.35338	1.31161	1.19366	1.04031	1.01233	0.97085	1.28503	0.850944	0.703716	-1.58709	-1.41387	-1.17485	-1.14988	-1.08559	-0.961678	-1.42589	-0.980387	-0.968826	-0.974422	-0.844454	-0.653342	1.42268	1.21311	1.0865	0.923673	0.617617	0.715228	0.874465	0.714051	0.720871	0.400643	0.645139	0.254929	-1.18883	-1.2733	-0.998892	-0.696456	-0.947487	-0.6389	-0.8056	-0.696964	-0.745931	-0.626149	-0.399155	-0.467557
PAS_c048_0010	1.38766	1.54629	1.54252	1.29749	1.23256	1.16122	1.02282	1.48592	0.926734	0.783118	-1.90186	-1.55941	-1.45875	-1.44572	-1.18912	-1.18586	-1.65305	-1.21378	-1.04194	-1.19606	-1.01341	-0.805675	1.34044	1.39616	1.28844	0.974106	0.724027	0.771802	0.898532	0.648611	0.726558	0.315663	0.568559	0.335942	-1.42237	-1.46991	-1.25614	-0.719991	-1.08172	-0.80262	-0.954844	-0.74196	-0.779879	-0.690962	-0.373648	-0.349583
PAS_c048_0011	0.424486	0.515472	0.479201	0.301389	0.28551	0.387416	0.332901	0.344247	0.308498	0.295965	-0.339033	-0.353361	-0.271894	-0.302815	-0.12485	-0.197883	-0.303625	-0.237767	-0.225445	-0.323444	-0.206263	-0.238871	0.428269	0.5718	0.60144	0.309306	0.31736	0.246343	0.353493	0.376665	0.308669	0.39895	0.377264	0.571219	-0.586055	-0.396761	-0.746062	-0.297589	-0.265105	-0.267048	-0.311317	-0.347436	-0.310535	-0.430928	-0.307563	-0.426134
PAS_c048_0011	0.342572	0.543716	0.526831	0.427061	0.30527	0.385729	0.359128	0.285723	0.363827	0.315706	-0.477623	-0.459924	-0.373685	-0.281481	-0.204234	-0.284006	-0.361552	-0.260627	-0.310754	-0.343542	-0.262764	-0.292234	0.488653	0.511124	0.662648	0.374546	0.315986	0.248043	0.398755	0.442575	0.291496	0.421308	0.374032	0.575485	-0.556683	-0.49653	-0.705439	-0.274084	-0.291935	-0.279907	-0.259121	-0.38084	-0.373726	-0.555499	-0.418504	-0.451713
PAS_c048_0012	0.487548	0.508445	0.596199	0.28363	0.358089	0.433391	0.429818	0.428115	0.348356	0.212056	-0.600891	-0.488924	-0.323295	-0.1706	-0.16832	-0.347745	-0.417568	-0.333121	-0.368803	-0.299735	-0.0609582	-0.0472123	0.300105	0.411612	0.50207	0.203458	0.240264	0.206574	0.373322	0.314463	0.386529	0.0624656	0.149466	0.337951	-0.192973	-0.100331	-0.429007	-0.0219307	0.048094	-0.201735	-0.0167545	-0.297107	-0.241563	-0.347848	-0.199531	0.0909716
PAS_c048_0012	0.618334	0.545342	0.554742	0.264604	0.536	0.305899	0.320086	0.428867	0.442826	0.225831	-0.266024	-0.442543	-0.417539	-0.187915	-0.0955489	-0.223499	-0.502215	-0.22183	-0.477191	-0.341671	-0.229948	-0.0917685	0.241318	0.279235	0.358299	0.125415	0.14685	0.0769135	0.397776	0.328371	0.292981	0.0595577	0.275063	0.369474	-0.298137	-0.33013	-0.368234	-0.0819215	-0.0948042	-0.0995991	-0.289747	-0.182016	-0.198376	-0.309585	0.00111472	-0.150383
PAS_c048_0013	-0.254355	0.13784	0.13474	-0.381911	-0.224666	-0.270924	-0.214161	-0.529067	-0.104289	0.0201995	-0.308562	-0.284961	0.0595535	0.110932	0.0848461	0.0178807	0.292491	0.0103718	0.0412686	-0.12132	0.00508157	-0.159816	0.483877	0.382655	0.463066	-0.328766	-0.191632	-0.249314	-0.159351	-0.123917	-0.095635	0.296155	0.181425	0.397436	-0.463958	-0.443703	-0.614575	0.0458535	0.108093	0.0869567	-0.0816565	-0.078469	-0.0470364	-0.214139	-0.46429	-0.453327
PAS_c048_0013	0	0.478108	0.472001	-0.0233905	0.142641	-0.109501	-0.0558757	-0.155267	0.00123022	0.280313	-0.435568	-0.471329	-0.132081	-0.101207	-0.123133	-0.115995	0.232022	-0.0675633	-0.11192	-0.345586	-0.283727	-0.382438	0.324668	0.558752	0.737673	-0.0461502	-0.0808535	-0.0393196	0.0311039	0.0180357	0.0934971	0.435349	0.33344	0.508429	-0.683478	-0.701912	-0.734141	-0.00810172	-0.0510033	0.0269067	-0.158194	-0.127851	-0.204275	-0.350473	-0.547235	-0.563246
PAS_c121_0001	-0.630134	0.0685836	0.031903	-0.993896	-0.518525	-0.717846	-0.643741	-1.21347	-0.725445	-0.549923	-0.159472	-0.325645	0.341098	0.465096	0.432699	0.20147	0.884815	0.0885936	0.190548	1.07434	0.358822	0.0836522	0.0466335	0.210729	0.15394	-0.535223	-0.517689	-0.372306	-0.383938	-0.163698	-0.12002	-0.180875	-0.554305	-0.248992	-0.634337	-0.687905	-0.511076	0.0943038	0.1443	0.165183	0.0094131	-0.297217	-0.181506	0.137663	-0.250768	0.0287288
PAS_c121_0001	-0.703298	0.0477869	0.0585812	-1.07281	-0.610187	-0.791159	-0.537839	-1.23513	-0.636785	-0.392885	-0.205293	-0.321983	0.45925	0.558805	0.38645	0.175908	0.77207	0.0695287	0.237966	1.16905	0.327995	0.128885	0.120228	0.295269	0.158741	-0.556616	-0.41409	-0.389692	-0.354251	-0.213528	-0.0632064	-0.201685	-0.574752	-0.288068	-0.516791	-0.583786	-0.506783	0.0981728	0.196888	0.0302788	0.15647	-0.236966	-0.150683	0.236021	-0.120821	0.0824966
PAS_c121_0002	-2.23119	-2.30412	-2.08365	-1.08102	-1.16532	-1.10558	-0.617783	-1.26122	-1.61965	-1.40508	2.42778	2.2862	2.39143	1.27748	1.29129	1.40102	1.30062	1.22431	0.971353	1.17762	1.87681	1.60435	-1.81458	-2.18434	-2.35468	-1.13216	-0.83988	-0.878278	-0.985286	-0.802257	-0.863908	-1.16391	-1.07233	-1.32726	2.52945	2.39443	2.7572	1.23676	1.34922	1.23027	1.18503	1.14523	1.11777	1.37829	1.51919	1.55829
PAS_c121_0002	-2.19089	-2.19196	-2.05377	-1.08544	-1.10461	-0.998149	-0.481577	-1.10746	-1.5864	-1.32312	2.32296	2.2425	2.29846	1.19147	1.24755	1.3706	1.33243	1.20207	1.02057	1.10317	1.7731	1.5645	-1.82591	-2.05368	-2.22941	-1.05212	-0.79448	-0.818387	-0.974886	-0.803428	-0.861125	-1.20094	-0.968612	-1.27476	2.37485	2.2168	2.5749	1.11629	1.37499	1.18362	1.19318	1.04519	1.02884	1.30875	1.46732	1.54335
PAS_c121_0003	0.0524622	0.329295	0.624278	0.467572	0.722983	0.588154	0.37443	0.191552	-0.0308284	0.0590614	-0.246573	-0.276682	-0.115901	-0.635735	-0.641256	-0.461213	-0.24269	-0.332602	-0.325122	-0.187205	0.102442	-0.242843	0.344227	0.313371	0.2522	0.444057	0.612264	0.684042	0.533676	0.5985	0.613021	0.0678921	0.337681	0.409286	-0.0900675	-0.36861	-0.0894535	-0.512691	-0.385671	-0.40567	-0.328054	-0.639271	-0.578912	-0.310626	-0.155156	-0.216926
PAS_c121_0003	0.050948	0.38505	0.543027	0.491513	0.580667	0.616613	0.298625	0.157667	0.0540957	0.0353656	0.127541	-0.2734	-0.256626	-0.355443	-0.614048	-0.484031	-0.230152	-0.514671	-0.600564	-0.312098	-0.00829056	-0.123928	0.249362	0.310887	0.18129	0.515536	0.697837	0.723495	0.513787	0.584922	0.550884	0.030146	0.383763	0.387979	-0.478538	-0.487363	0.0267417	-0.527361	-0.402162	-0.3603	-0.442142	-0.535729	-0.73878	-0.703205	0.038128	-0.229976
PAS_c121_0004	-0.746916	-0.829122	-0.593138	-2.02412	-1.67064	-1.69134	-1.08502	-1.63973	-1.73125	-1.32712	0.281037	-0.0447199	0.416874	1.57655	1.32424	1.35233	1.40795	0.8077	0.854077	1.34473	1.41898	1.02207	-0.463477	-0.624999	-0.623996	-1.75118	-1.45106	-1.58337	-1.4496	-1.01536	-0.927673	-0.819681	-1.19508	-1.19975	0.258738	0.191562	0.269231	1.12322	1.45598	1.12897	1.09377	0.452008	0.640135	0.732643	0.452037	0.496222
PAS_c121_0004	-0.708543	-0.847456	-0.614749	-2.02676	-1.64756	-1.64423	-1.05612	-1.61662	-1.72859	-1.34055	0.306852	-0.023976	0.395281	1.51225	1.30113	1.31749	1.20833	0.720428	0.889134	1.2965	1.45533	0.942503	-0.556241	-0.606075	-0.574815	-1.85648	-1.48769	-1.56046	-1.5187	-1.02948	-0.873163	-0.893829	-1.14242	-1.142	0.213649	0.216232	0.282211	0.964981	1.47591	1.1964	1.01114	0.489534	0.632158	0.736275	0.461036	0.485454
PAS_c121_0005	-0.587545	-0.436689	-1.35272	1.69915	2.17346	1.51954	1.47439	1.69308	1.28605	1.42848	0.178502	1.24364	0.515648	-1.5687	-1.48634	-1.83105	-1.78035	-1.23871	-1.1701	-1.62339	-1.32133	-1.34739	-1.18846	-0.668836	-0.523222	1.76217	1.86969	1.59146	2.12171	1.26385	1.22776	1.36924	2.03812	1.53949	0.604058	1.28986	0.492121	-1.84961	-1.62716	-1.42965	-1.93507	-1.24333	-1.15379	-1.81544	-1.33324	-1.38595
PAS_c121_0005	-0.405187	-0.285635	-1.34381	1.77743	2.21614	1.63589	1.43811	1.81189	1.42387	1.51648	0.215887	1.23215	0.385233	-1.67308	-1.56907	-1.90221	-1.89171	-1.33529	-1.26181	-1.7708	-1.46109	-1.40207	-1.31859	-0.513808	-0.419531	1.77561	1.9374	1.57563	2.10636	1.37744	1.31417	1.52622	2.04696	1.59451	0.477929	1.2791	0.361707	-1.92715	-1.69397	-1.49486	-2.00219	-1.32763	-1.26937	-1.90222	-1.4489	-1.46169
PAS_c121_0006	0.726517	0.557535	0.35573	0.931431	0.712074	0.548131	0.714226	0.972037	0.270146	0.14006	-0.576724	-0.338563	-0.78298	-0.884359	-0.568386	-0.623932	-0.947862	-0.528588	-0.548382	-0.156117	-0.226997	-0.100313	0.143476	0.311023	0.250944	0.850047	0.666106	0.60132	0.621148	0.363212	0.425288	-0.147458	0.0864106	-0.140275	-0.171244	-0.091947	-0.169906	-0.56735	-0.688901	-0.536801	-0.533658	-0.346368	-0.258839	0.12503	0.279045	0.203167
PAS_c121_0006	0.693183	0.561742	0.387218	0.907918	0.749736	0.556619	0.675169	0.943051	0.283399	0.0605753	-0.676285	-0.353743	-0.723867	-0.79386	-0.605892	-0.710544	-1.01131	-0.527531	-0.532093	-0.132071	-0.238774	-0.0799468	0.181485	0.212767	0.231305	0.856972	0.570477	0.619235	0.686591	0.457084	0.478782	-0.197556	0.0635784	-0.14379	-0.164956	-0.100938	-0.153758	-0.666452	-0.736643	-0.47363	-0.556993	-0.340093	-0.279419	0.0389131	0.227618	0.102865
PAS_c121_0007	-0.981843	-0.427353	-0.438874	-1.11024	-1.01678	-0.89741	-0.878328	-1.2438	-1.14258	-0.75658	0.500099	0.398608	1.01523	1.06916	0.923453	0.888725	1.28334	0.917302	0.809584	0.719925	0.979825	0.622287	-0.257928	-0.236732	-0.0755009	-0.938013	-0.702927	-0.801846	-0.826866	-0.72733	-0.653299	-0.377508	-0.408982	-0.190056	0.250722	0.296733	-0.00453259	0.729791	0.887875	0.700183	0.804503	0.690007	0.660389	0.260178	0.178092	0.285373
PAS_c121_0007	-1.04047	-0.468325	-0.452002	-1.12348	-1.05175	-0.91802	-0.882196	-1.27121	-1.12624	-0.840832	0.568665	0.434489	1.08006	1.07855	0.901289	0.913727	1.25192	1.05053	0.789919	0.740274	1.00519	0.718502	-0.297001	-0.325933	-0.113419	-0.962204	-0.653964	-0.717769	-0.802178	-0.729367	-0.653658	-0.294024	-0.478006	-0.0953285	0.302002	0.289331	0.168185	0.806191	0.934015	0.810612	0.937686	0.686634	0.651192	0.36487	0.190725	0.356658
PAS_c121_0008	-1.80231	-1.70401	-1.38488	-1.48004	-1.29623	-1.06321	-0.862224	-1.35945	-1.78249	-1.42231	1.59546	1.3416	1.72313	1.32154	1.00624	1.10969	1.12507	0.764164	0.749182	1.66055	1.67493	1.30407	-1.46732	-1.59127	-1.65736	-1.21692	-0.995285	-1.15723	-1.20123	-0.82936	-0.90724	-1.29778	-1.4703	-1.17263	1.5616	1.41744	1.68975	0.902508	1.13923	0.952032	1.08411	0.791514	0.740546	1.22326	1.06078	1.14336
PAS_c121_0008	-1.74439	-1.65159	-1.22088	-1.44782	-1.2499	-1.03453	-0.911388	-1.21508	-1.85014	-1.41648	1.71504	1.21839	1.62788	1.27449	1.04003	1.139	0.966029	0.853432	0.742935	1.55891	1.74114	1.36882	-1.28019	-1.614	-1.68086	-1.16401	-1.02509	-1.07678	-1.03028	-0.727826	-0.957666	-1.33609	-1.48558	-1.15028	1.62021	1.45521	1.65274	0.867038	1.2045	0.957357	1.05048	0.761054	0.763301	1.14271	1.09441	1.09347
PAS_c121_0009	0.349917	0.192883	0.756635	1.39256	1.45874	1.545	0.47153	0.333756	0.486548	0.522886	-0.313214	-0.841391	-0.518024	-1.69541	-1.57157	-1.61843	-0.381857	-0.600268	-0.586632	-0.878447	-0.783387	-0.840381	1.00428	0.598699	0.509301	1.41372	1.5661	1.54225	0.534402	0.420257	0.459846	0.727119	0.642926	1.06216	-0.855779	-1.16129	-0.772758	-1.68856	-1.64044	-1.65941	-0.738826	-0.602273	-0.600333	-0.895043	-1.06091	-1.02369
PAS_c121_0009	0.226535	0.179413	0.730899	1.47453	1.4107	1.44681	0.356236	0.348096	0.591375	0.587092	-0.246394	-0.806481	-0.462759	-1.61987	-1.50284	-1.45828	-0.453931	-0.420249	-0.568841	-0.745812	-0.690936	-0.806504	0.779626	0.569428	0.502131	1.54839	1.49925	1.49958	0.529596	0.426086	0.420692	0.916329	0.692739	1.0142	-0.84701	-1.19399	-0.739362	-1.60433	-1.68076	-1.62328	-0.722757	-0.489628	-0.591393	-0.835386	-1.03445	-0.928857
PAS_c121_0010	-0.0833442	-0.563471	-0.287856	0.16405	-0.420518	-0.113031	-0.728119	-0.664367	-0.786002	-0.560101	0.350863	-0.177824	0.876149	0.0269646	0.0706311	0.00627783	0.619341	0.546768	0.197438	1.17721	1.09914	0.61491	0.0938288	-0.156039	-0.278628	0.339111	0.204634	0.100716	-0.212866	0.0467809	0.132898	-0.197918	-0.354616	-0.167742	-0.196572	0.297963	0.192142	-0.343305	-0.764814	-0.33616	0.0836615	-0.491722	-0.359007	0.0887024	0.26551	-0.0737622
PAS_c121_0010	-0.267701	-0.539177	-0.339892	0.108756	-0.463323	-0.148079	-0.728261	-0.638338	-0.893404	-0.647731	0.101917	-0.0183517	0.18475	-0.0208174	0.00937091	0.227838	0.679871	0.127838	0.270214	0.216861	0.587353	0.363216	0.132366	-0.136807	-0.351242	0.393535	0.0016352	0.17547	-0.245712	0.0540514	0.0895621	-0.171837	-0.225424	-0.157403	-0.189831	-0.433008	0.33412	-0.611455	-0.661171	-0.310465	0.0288227	-0.353577	-0.114562	0.0933585	-0.303065	-0.0936757
PAS_c121_0011	0.626256	0.236595	0.455439	1.86028	1.74062	1.50351	1.1691	2.18874	1.06681	0.529892	-0.294991	-0.218862	0.299551	-1.61413	-1.66212	-2.07815	-2.35752	-1.37134	-1.31516	-1.53935	-0.821654	-0.3791	-0.356906	0.0340347	-0.249481	1.18563	1.11646	1.04646	1.15821	0.703084	0.7887	0.209583	0.663738	0.142942	0.841014	1.00687	0.177399	-0.606553	-0.864691	-1.10464	-1.16169	-0.251387	-0.29928	-0.226567	0.282688	0.525853
PAS_c121_0011	0.62229	0.252298	0.398091	1.76357	1.60457	1.40663	0.958496	2.09846	1.05768	0.588015	1.23144	-0.37932	0.743398	-1.17793	-1.43176	-1.98602	-1.95174	-1.31554	-1.17799	-0.857981	-0.724912	-0.155108	-0.0292966	0.0515675	-0.261225	1.04763	0.972099	0.705101	1.18078	0.794714	0.69222	0.161786	0.710408	0.207629	0.407472	0.0754107	0.298162	-0.734004	-0.271727	-0.994503	-1.08796	0.0888395	-0.102363	-0.0980189	0.986574	1.66467
PAS_c121_0012	-0.17889	-0.189462	-0.129654	0.24772	0.209132	0.207322	0.453025	0.31908	0.697957	0.708536	0.144213	-0.0660827	0.137826	-0.29567	-0.215238	-0.275106	-0.0563366	-0.30129	-0.306981	-0.433607	-0.757687	-0.712743	0.17891	-0.0912941	0	0.362985	0.397917	0.425668	0.364287	0.298001	0.441753	0.684239	0.475052	0.342984	0.0996042	-0.0361518	0.0829372	-0.393191	-0.357841	-0.354985	-0.327432	-0.343704	-0.438394	-0.422484	-0.644242	-0.705529
PAS_c121_0012	-0.161049	-0.22725	-0.124749	0.221472	0.196669	0.165929	0.32098	0.286589	0.737251	0.738716	0.142237	-0.0158121	0.188984	-0.172362	-0.13392	-0.219736	-0.226702	-0.270869	-0.188815	-0.437307	-0.646931	-0.651497	0.0557462	-0.0540995	-0.00885036	0.290796	0.378868	0.342264	0.416088	0.31686	0.36412	0.695388	0.505379	0.382352	0.215588	-0.0445224	0.0950788	-0.352709	-0.33013	-0.259404	-0.392429	-0.327238	-0.391317	-0.453382	-0.634213	-0.694398
PAS_c121_0013	2.1992	2.55361	2.43607	1.12922	1.07121	0.880646	1.07965	1.19165	1.81507	1.44249	-2.28559	-2.25109	-2.22764	-1.08206	-0.899174	-1.00494	-1.19214	-1.14116	-0.805008	-0.828671	-1.72839	-1.38505	2.38114	2.41092	2.32886	0.828549	0.621096	0.79522	0.589343	0.739077	0.908723	1.14953	0.801667	1.2068	-2.34365	-2.52783	-2.36713	-0.457823	-0.967197	-0.514853	-0.620747	-0.943145	-0.786759	-0.504858	-1.17402	-1.0582
PAS_c121_0013	2.14168	2.59956	2.52713	1.07179	1.04061	0.94346	0.948746	1.30637	1.8042	1.318	-2.40683	-2.19708	-2.15538	-1.02258	-0.965656	-0.977741	-1.0418	-1.14944	-0.940557	-0.831926	-1.79358	-1.39071	2.42843	2.43339	2.41464	0.902968	0.589498	0.731712	0.706777	0.693496	0.918519	1.22799	0.80723	1.20124	-2.34083	-2.41159	-2.30979	-0.497196	-0.970698	-0.45044	-0.553985	-0.913061	-0.749783	-0.594904	-1.1433	-1.07034
PAS_c121_0014	0.188319	0.0961844	-0.212845	2.74829	2.10491	1.88615	1.57109	1.98184	1.69167	1.4786	-0.0386305	0.291911	-0.284373	-2.59908	-1.93026	-1.94388	-1.86561	-1.62774	-1.46642	-1.78427	-1.62771	-1.4807	-0.240368	0.0362643	0.00985692	2.50063	1.57923	1.86198	1.83875	1.37223	1.55094	1.23368	1.72621	1.02267	0.271958	0.440317	0.231419	-1.47207	-2.34353	-1.66638	-1.71455	-1.32875	-1.25741	-1.41153	-1.00094	-0.951274
PAS_c121_0014	0.32769	0.386037	-0.0939167	2.73947	2.25707	2.06701	1.64389	2.11034	1.86237	1.56582	0.136601	-0.00806799	-0.236233	-2.74419	-1.91093	-1.99402	-1.96671	-1.68755	-1.48879	-1.91866	-1.84131	-1.51407	-0.111101	0.177313	0.0145723	2.50497	1.69632	1.90506	1.80832	1.33063	1.47732	1.23368	1.77674	1.0162	-0.00048738	0.292047	0.113973	-1.43299	-2.39519	-1.55504	-1.78473	-1.37748	-1.25039	-1.39398	-1.04629	-0.979112
PAS_c121_0015	-1.0343	-0.890695	-0.878356	0.246177	0.54902	0.321779	-0.280293	-0.353347	-0.502748	-0.199537	0.762495	0.75642	0.830421	-0.273685	-0.315547	-0.582079	0.270119	0.22338	0.0832784	-0.679048	0.376545	0.182897	-0.797748	-0.781725	-0.711292	0.609408	0.860114	0.570052	0.157193	0.0914943	-0.00229688	0.375363	1.31508	0.377892	0.58471	0.604903	0.789407	-0.990458	-0.700505	-0.622175	-0.145432	-0.0540945	-0.130913	-1.37886	-0.375681	-0.347328
PAS_c121_0015	-1.12776	-0.830748	-0.850995	0.282813	0.54726	0.357303	-0.231752	-0.327716	-0.366298	-0.21752	0.295084	0.689061	0.781616	-0.526598	-0.415747	-0.648588	0.199372	0.146775	0.00586668	-0.715477	0.365413	0.113137	-0.73577	-0.717274	-0.699913	0.668835	0.937875	0.68485	0.109886	0.189872	0.121261	0.406282	1.44353	0.413456	0.655327	0.583532	0.684193	-0.998068	-0.666536	-0.630644	-0.211344	0.0422222	-0.138244	-1.53749	-0.356116	-0.356599
PAS_c121_0016	0.143939	-0.391086	0.0835933	0.0536225	-0.333642	-0.155502	0.825778	0.0400431	-0.00741806	0.111337	0.516384	0.323118	-0.435853	-0.520856	0.189254	0.288683	0.767938	-0.299157	-0.927528	-0.153884	-0.43305	-0.651189	0.115455	0.241261	0.0517976	-0.123456	-0.0849742	-0.110596	-0.136689	0.174747	0.097904	0.388309	0.785099	0.55821	-0.909922	0.493621	-0.147535	-0.284802	-0.837105	0.171335	-0.292161	-0.754696	-0.819799	-1.36642	-0.229856	-1.03088
PAS_c121_0016	-0.0821957	-0.100168	0.0725325	-0.124754	-0.0482049	-0.258707	1.06104	-0.209194	-0.214756	0.300047	0.0759578	0.291291	-0.425454	-0.0108093	0.0256514	0.309409	0.297417	-0.243161	-0.296494	-0.959725	0.335696	-0.334577	0.186212	0.226443	0.316288	-0.00664215	-0.124907	-0.0933465	0.0568172	0.10827	0.142191	0.708796	0.966947	0.523665	-0.686469	-0.452598	-0.27545	0.370896	-0.597756	0.171392	-0.304254	-0.388397	-0.870361	-1.26607	-1.00503	-1.12551
PAS_c121_0017	0.399399	0.758592	0.304706	1.03676	0.595047	0.475207	1.00023	0.378883	1.09993	0.907046	-0.203034	-0.284697	0.205966	-0.842171	-0.432071	-0.786068	-0.418237	-0.612256	-0.748189	-0.182125	-0.859846	-0.757019	0.0568067	0.181705	0.398566	0.85734	0.468398	0.470116	0.520654	0.588288	0.686155	0.758619	0.903945	0.718101	0.193176	0.600773	-0.245229	-0.786408	-0.82021	-0.354325	-0.111283	-1.10708	-0.765833	-0.760684	-0.116066	-0.954895
PAS_c121_0017	0.445096	0.603138	0.319888	0.885355	0.728239	0.555513	0.829843	0.409194	1.201	0.905115	0.975777	-0.213227	-0.274053	-0.708863	-0.570645	-0.857353	-0.121629	-1.05713	-1.05569	-0.747679	-1.05972	-0.771456	-0.0223666	0.194551	0.0733233	1.01267	0.595519	0.399478	0.260616	0.773805	0.638832	0.738674	0.997236	0.717563	-0.422288	-0.555081	-0.408526	-0.511862	-0.331469	-0.37103	-0.554593	0.0937002	-0.419812	-0.753657	-0.00232981	-0.17142
PAS_c121_0018	3.07344	2.79671	2.62566	1.73658	1.77668	1.57855	1.58185	1.87178	1.94243	1.50694	-3.13151	-2.60447	-3.46204	-1.70229	-1.72607	-1.81678	-1.85719	-1.55525	-1.49312	-1.66942	-2.01505	-1.64248	2.28161	2.47381	2.63105	1.13145	1.08797	1.28844	1.00363	0.960944	1.01546	1.08269	0.826498	0.764504	-2.60115	-2.58499	-2.68458	-1.09591	-1.11443	-1.06958	-0.963153	-1.17808	-0.980192	-0.667541	-0.990224	-0.930186
PAS_c121_0018	3.07826	2.82187	2.63807	1.67337	1.72592	1.64064	1.6233	1.85469	1.93173	1.54379	-3.00368	-2.62829	-3.30426	-1.70589	-1.64381	-1.77589	-1.86498	-1.6011	-1.51554	-1.54099	-1.96576	-1.51812	2.3189	2.39729	2.53616	1.11102	1.11221	1.06508	0.881761	1.01681	1.09538	1.08784	0.848631	0.797663	-2.50243	-2.55818	-2.71075	-1.00543	-1.19651	-1.1561	-1.02391	-1.08069	-0.987084	-0.720996	-0.972047	-0.992924
PAS_c121_0019	-0.607026	-0.489258	-0.498114	-0.298654	-0.358259	-0.377686	-0.634505	-0.222329	-0.124187	-0.193882	0.510852	0.390302	0.551092	0.0697721	0.131419	0.122077	0.115982	0.120805	0.093079	0.0722733	0.0588755	-0.2498	-0.377805	-0.363057	-0.220549	0.0423919	-0.0882507	-0.0348866	0.0278313	-0.195534	-0.184422	-0.0489919	0.127769	-0.240325	0.0250698	0.421321	0.474854	-0.210938	-0.295911	-0.0486179	-0.114911	-0.136453	-0.111175	-0.0829114	-0.423261	-0.183219
PAS_c121_0019	-0.636552	-0.474995	-0.497153	-0.417097	-0.521327	-0.438007	-0.597632	-0.296271	-0.183311	-0.289392	0.233145	0.403774	0.476425	0.286108	0.218593	0.195187	0.228766	0.319967	0.216649	0.181731	0.0429989	-0.113082	-0.459561	-0.412832	-0.520282	-0.149024	-0.235896	-0.223139	-0.171999	-0.316832	-0.237608	-0.0263587	0.0360553	-0.204082	0.207471	-0.109552	0.54248	-0.000492044	-0.272018	0.205833	0.0153982	0.129052	0.0607642	-0.308433	-0.210984	-0.237119
PAS_c131_0001	0.478257	0.410283	0.421213	-0.196227	-0.125546	-0.193747	0.0946687	0.0546573	0.289252	0.161655	-0.544561	-0.463433	-0.487265	0.206924	0.199983	0.374048	0.137145	0.096521	0.0824391	0.224141	-0.110536	0.00615681	0.387857	0.37801	0.252304	-0.137054	-0.148255	-0.15042	0.000678016	-0.0137976	-0.0237904	0.0879251	-0.302123	-0.029887	-0.259443	-0.367032	-0.190059	0.152222	0.101419	0.134131	0.0819059	0.0873948	0.0471084	0.420599	0.0485923	-0.0400155
PAS_c131_0001	0.490691	0.446227	0.459227	-0.141191	-0.120295	-0.255199	0.083849	0.048237	0.23744	0.126563	-0.572423	-0.502435	-0.556983	0.216083	0.162453	0.372731	0.0558953	0.159028	0.0849955	0.206755	-0.111648	0.0336394	0.375358	0.333825	0.295835	-0.0690016	-0.12634	-0.125268	0.0599382	0.0324001	-0.0553586	0.134413	-0.328962	-0.0509009	-0.237545	-0.297853	-0.181162	0.149665	0.112769	0.168019	0.0330545	0.0418553	0.0869138	0.344761	0.0208073	-0.0673819
PAS_c131_0002	-0.626568	-0.0982789	-0.0155595	-0.802311	-0.872603	-0.67919	-0.659388	-1.07363	-1.15421	-0.839693	0.249909	0.024499	0.520528	0.822826	0.615969	0.840772	0.894986	0.718584	0.53231	0.780988	1.13282	0.674111	-0.0486541	-0.0462186	0.0100949	-0.653999	-0.439864	-0.482523	-0.477578	-0.244602	-0.295236	-0.291473	-0.370961	-0.153988	-0.0115357	-0.0245069	0.0129844	0.48468	0.611022	0.408585	0.554392	0.3564	0.231888	0.304685	0.224203	0.233607
PAS_c131_0002	-0.576308	-0.065807	-0.0163522	-0.870881	-0.844836	-0.536088	-0.598172	-1.06756	-1.07588	-0.788737	0.231543	0.0349615	0.543708	0.795123	0.58969	0.681987	0.828115	0.65491	0.516664	0.761008	1.0711	0.653966	-0.035688	0.0172772	0.0905552	-0.514713	-0.339113	-0.379522	-0.412282	-0.178732	-0.293182	-0.253921	-0.265846	-0.0471815	-0.121892	-0.143272	-0.0977376	0.412915	0.589	0.465853	0.404541	0.248757	0.195727	0.266401	0.339316	0.268298
PAS_c131_0003	-1.27325	-1.28078	-1.24923	-1.07919	-1.35437	-1.29054	-1.20213	-1.06765	0.830702	0.965496	0.898807	0.900297	1.0774	0.889268	1.12785	1.1417	0.914678	1.20673	1.20041	-0.889778	-0.999021	-1.11018	-0.160374	-0.45349	-0.529564	-0.907137	-1.09503	-1.20277	-1.10848	-1.2277	-1.18923	1.33364	1.15238	1.10547	0.313405	0.252239	0.414992	0.940826	0.652102	0.983551	0.996202	1.01763	0.956028	-1.31826	-1.36678	-1.43513
PAS_c131_0003	-1.08436	-1.08116	-1.06618	-1.01865	-1.21407	-1.34719	-1.15393	-1.02512	0.939403	1.10382	0.773809	0.787919	0.923268	0.854348	1.14426	1.07763	0.893401	1.07428	1.05535	-1.14357	-1.11989	-1.15863	-0.238055	-0.332408	-0.445458	-0.814066	-1.04793	-1.0823	-1.08841	-1.06808	-1.014	1.42714	1.18534	1.07012	0.200037	0.167211	0.442842	0.959522	0.612724	0.919723	0.808369	0.898917	0.879514	-1.34896	-1.44693	-1.54275
PAS_c131_0004	-0.205327	0.0761616	0.207802	-0.298461	-0.0109619	-0.0461072	0.0203121	-0.386594	-0.523593	-0.128246	-0.122294	-0.298981	0.132963	0.172494	-0.115175	-0.0567719	0.270979	-0.071332	-0.0377611	0.356056	0.401483	0.0070009	0.504178	0.245985	0.216267	0.0295561	0.214248	0.199505	0.26235	0.250262	0.308983	0.0666254	0.14478	0.30306	-0.33247	-0.479653	-0.354974	-0.231245	-0.140417	-0.252102	-0.297078	-0.308796	-0.244406	-0.173101	-0.263942	-0.160939
PAS_c131_0004	0.129561	0.323575	0.457799	-0.18114	0.137655	0.115782	0.0477173	-0.204145	-0.283285	0.0095284	-0.201358	-0.420102	-0.0484815	-0.0273626	-0.175537	-0.155664	0.136709	-0.189196	-0.161077	0.186443	0.249001	-0.0570896	0.302995	0.454231	0.406779	0.259736	0.308646	0.239616	0.36328	0.384083	0.364264	0.1886	0.319835	0.371332	-0.485595	-0.605512	-0.438171	-0.30749	-0.215066	-0.284715	-0.425258	-0.390149	-0.403514	-0.288754	-0.325039	-0.298477
PAS_c131_0005	-0.280294	-0.334051	-0.405279	1.10997	0.80061	0.965091	0.455764	0.655935	0.422642	0.568088	0.405993	0.464526	0.0057081	-1.27157	-1.17017	-0.928148	-0.562977	-0.672465	-0.570249	-1.34363	-0.637981	-0.718423	-0.496927	-0.439143	-0.55244	1.10755	0.781139	0.896197	0.759039	0.455952	0.476037	0.435838	1.06697	0.50624	0.364445	0.547412	0.435959	-1.04107	-1.17912	-0.960914	-0.890312	-0.642593	-0.69832	-1.16974	-0.643393	-0.694879
PAS_c131_0005	-0.283623	-0.272143	-0.531355	1.08888	0.702411	0.980493	0.553357	0.6447	0.334309	0.4757	0.00220141	0.300612	0.154368	-1.1813	-1.01323	-0.789532	-0.625274	-0.627064	-0.535325	-1.22325	-0.534087	-0.563024	-0.530074	-0.370626	-0.37486	1.06145	0.794185	0.876568	0.80132	0.584905	0.547556	0.467162	1.11041	0.515137	0.389819	0.472705	0.406009	-0.980857	-1.07466	-0.985921	-0.772511	-0.626007	-0.574	-1.18956	-0.565094	-0.499858
PAS_c131_0006	-0.12426	-0.440366	-0.480931	0.436377	0.879943	1.09543	0.770767	0.416337	0.486601	0.527946	0.329767	0.359774	-0.000811413	-0.447712	-0.912342	-0.729318	-0.435445	-0.72016	-0.693426	-0.0460758	-0.516046	-0.560132	-0.471368	-0.434442	-0.533354	0.0591255	0.77629	0.822194	0.308589	0.577332	0.552599	0.576247	-0.350706	0.605692	0.485055	0.475988	0.54498	-0.649439	-0.118053	-0.764376	-0.292686	-0.512293	-0.492576	0.333043	-0.529441	-0.549466
PAS_c131_0006	0.0439514	-0.283712	-0.290262	0.527074	1.01498	1.11184	0.704537	0.495084	0.556143	0.700612	0.334767	0.286752	-0.0918682	-0.47667	-0.946538	-0.82351	-0.540705	-0.795803	-0.773805	-0.101344	-0.630288	-0.609915	-0.454089	-0.358679	-0.395501	0.189707	0.789191	0.873379	0.367221	0.660624	0.679699	0.678063	-0.214474	0.726438	0.380773	0.444732	0.468704	-0.754277	-0.133622	-0.742542	-0.407097	-0.633589	-0.503008	0.319024	-0.560044	-0.567893
PAS_c131_0007	0.0203231	0.164097	0.203815	-0.317423	-0.0418925	0.22117	-0.0425566	-0.431952	0.0988085	0.318553	0.126626	-0.023544	0.169671	0.372559	-0.0740933	0.196303	0.548426	0.284093	0.21443	0.366346	0.0565628	-0.100716	0.0893978	0.318896	0.304192	-0.218103	0.15685	0.328049	-0.158544	0.140253	0.135076	0.546828	-0.0819674	0.603534	-0.228474	-0.138899	-0.138536	0.0115149	0.396376	-0.164633	0.428196	0.0567908	0.0675682	0.176537	-0.480171	-0.378604
PAS_c131_0007	-0.238267	-0.0511174	0.0966771	-0.429675	-0.276449	0.0808943	-0.180109	-0.444264	0.0252796	0.205602	0.0789427	0.137894	0.297316	0.4886	-0.0118905	0.248154	0.626864	0.354916	0.199978	0.252337	0.138614	-0.11305	0.11063	0.0923413	0.252932	-0.316894	0.0891596	0.282318	-0.279675	0.0987611	0.0545709	0.508364	-0.164287	0.539883	-0.114297	0.00924779	-0.273537	0.0726616	0.348812	-0.246838	0.331208	0.0159848	-0.0112579	0.250233	-0.411181	-0.339837
PAS_c131_0008	-0.975091	-1.02477	-1.53691	0.854098	0.577431	0.5473	0.10248	0.890689	0.814064	0.714547	0.761443	1.11822	0.787127	-1.11934	-0.73785	-0.843936	-0.862694	-0.357038	-0.238497	-1.04162	-1.00506	-0.867395	-1.27032	-1.14748	-1.11688	0.916521	0.693363	0.50432	0.777325	0.0801141	0.111075	0.518355	0.978947	0.243567	1.03571	1.088	1.00202	-0.939666	-1.26338	-0.816769	-1.05583	-0.278556	-0.259333	-1.09363	-0.626196	-0.783581
PAS_c131_0008	-1.08717	-1.21601	-1.46104	0.77437	0.472714	0.456205	-0.00904316	0.829242	0.689285	0.574425	0.888066	1.1382	0.888769	-0.853781	-0.651062	-0.610871	-0.99277	-0.327496	-0.220714	-0.821183	-0.794355	-0.727244	-1.4285	-1.2037	-1.21855	0.937567	0.620538	0.4606	0.717173	-0.0386011	-0.00061004	0.508853	0.868721	0.267609	1.01406	1.26137	1.10891	-0.845056	-1.15551	-0.71826	-0.950369	-0.348332	-0.304875	-1.02612	-0.528345	-0.696031
PAS_c131_0009	0.656858	0.400663	0.288949	0.429073	0.317487	0.452128	0.485911	0.357039	0.609016	0.586491	-0.415191	-0.495796	-0.836261	-0.567444	-0.394321	-0.442405	-0.187063	-0.582814	-0.546886	-0.859886	-0.535418	-0.590405	0.193671	0.449963	0.419249	0.0883147	0.221855	0.18969	0.372857	0.471776	0.418785	0.492299	0.531434	0.660063	-0.324702	-0.295997	-0.535694	-0.51562	-0.273387	-0.566868	-0.535249	-0.506567	-0.654043	-0.941822	-0.773421	-0.77897
PAS_c131_0009	0.864375	0.382819	0.37882	0.457995	0.446292	0.476093	0.477408	0.365014	0.698948	0.708871	-0.348176	-0.478769	-0.849829	-0.601813	-0.412166	-0.37407	-0.222636	-0.593477	-0.664256	-0.616204	-0.688965	-0.66256	-0.0162148	0.384642	0.409167	0.146317	0.213855	0.242105	0.328867	0.515301	0.313878	0.547919	0.561899	0.601063	-0.452845	-0.218644	-0.478526	-0.477044	-0.459613	-0.516151	-0.51584	-0.65205	-0.551686	-0.865222	-0.631978	-0.807558
PAS_c131_0010	0.661453	0.469138	0.646612	0.303081	0.401886	0.284243	0.331702	0.604671	0.153993	0.227947	-0.490925	-0.539147	-0.71754	-0.318581	-0.279326	-0.451578	-0.749409	-0.272006	-0.305423	-0.391658	-0.309857	-0.270624	0.17301	0.25365	0.110795	0.00295261	0.118501	0.0255859	0.0295255	0.0570722	0.0748656	-0.175993	0.0153744	0.164842	-0.231064	-0.297249	-0.305472	-0.251777	0.00948439	-0.179137	-0.34129	-0.277559	-0.0809966	0.0183608	-0.0827595	-0.0186596
PAS_c131_0010	0.7629	0.554971	0.791563	0.277433	0.403174	0.23955	0.35239	0.633527	0.285952	0.252995	-0.553915	-0.54168	-0.803549	-0.422518	-0.408829	-0.424194	-0.785493	-0.344433	-0.320049	-0.429697	-0.12512	-0.292064	0.189968	0.245906	0.138473	-0.0415784	0.0322492	-0.0176683	0.152605	0.0651847	0.0976154	0.000591096	-0.0420102	0.165671	-0.340715	-0.221091	-0.502555	-0.324456	-0.0975863	-0.114731	-0.34625	-0.283721	-0.0547582	-0.103889	-0.181403	0.0090099
PAS_c131_0011	0.0340079	-0.0277663	-0.188515	1.83668	1.36616	1.22693	0.514029	1.09554	0.611537	1.0215	0.108869	0.372994	0.12903	-0.329347	-0.143268	0	-0.743111	-0.448076	-0.121025	-0.549541	-0.208124	-0.337868	-0.663584	-0.406557	-0.342392	1.16801	0.563967	0.969928	1.3638	0.592164	0.586097	0.36573	1.00458	0.518115	0.554175	0.593059	0.480067	-0.146192	-0.310596	-0.152939	-0.342674	-0.300794	-0.249594	-0.417979	-0.0353388	-0.231977
PAS_c131_0011	-0.0569825	-0.125844	-0.361977	1.91252	1.2945	0.662382	0.524954	1.30205	0.717456	0.931469	0.0840674	0.344444	-0.0381746	-0.393679	-0.341772	-0.230452	-0.68465	-0.415245	-0.181157	-0.626551	-0.308722	-0.224999	-0.609694	-0.442874	-0.32915	1.20722	0.898196	0.84389	1.11028	0.714895	0.474727	0.436024	1.00355	0.407072	0.561929	0.5327	0.362705	-0.153698	-0.435424	-0.289597	-0.422194	-0.444612	-0.314696	-0.296929	-0.187702	-0.352871
PAS_c131_0012	-1.78092	-1.80361	-2.07952	-1.46594	-1.56579	-1.11818	-0.99075	-0.993224	-1.12903	-0.799109	1.77622	1.9382	1.8802	0.790941	0.869305	0.956855	0.888764	1.08486	0.88294	0.789839	0.900135	0.538728	-1.26827	-1.48079	-1.47149	-0.515873	-0.256603	-0.352315	-0.360815	-0.578742	-0.52782	-0.29556	-0.251299	-0.357394	1.40528	1.41683	1.47704	0.252006	0.217476	0.233186	0.0688311	0.529616	0.339332	0.0869826	0.111015	0.207364
PAS_c131_0012	-1.76046	-1.73378	-2.102	-1.57108	-1.62067	-1.24096	-1.04423	-0.93917	-0.983525	-0.84979	1.73698	1.90744	1.88326	0.859286	0.915564	0.998091	0.782494	1.09715	0.935169	0.87616	0.909615	0.59651	-1.32538	-1.45317	-1.42668	-0.486706	-0.330626	-0.445166	-0.27938	-0.66057	-0.567093	-0.237835	-0.210091	-0.35445	1.4785	1.42925	1.59497	0.273805	0.282809	0.377659	0.112915	0.550563	0.389738	0.105159	0.201898	0.251398
PAS_c131_0013	1.21886	0.813446	0.60323	0.0139975	0.172165	-0.0401082	0.178187	0.62948	0.572643	0.167061	-0.883425	-0.624662	-1.19748	-0.190777	-0.060881	-0.28433	-0.775702	-0.144308	-0.223509	-0.318366	-0.585112	-0.363944	0.104087	0.16547	0.23363	-0.119137	-0.316835	-0.319943	-0.0520228	-0.433097	-0.285773	-0.434035	-0.17789	-0.440846	-0.231169	0.109379	-0.260552	0.404237	0.00420576	0.292172	0.104915	0.103439	0.410049	0.158969	0.270511	0.402168
PAS_c131_0013	1.07248	0.672841	0.5938	0.0107415	0.0404762	-0.213414	0.127313	0.697285	0.516489	0.162767	-0.837102	-0.543546	-1.25363	-0.0741454	-0.0151615	-0.175469	-0.928821	-0.174349	-0.179685	-0.376494	-0.654614	-0.294708	0.0314071	0.161381	0.23785	-0.131171	-0.318353	-0.418848	-0.124758	-0.449437	-0.373762	-0.542844	-0.158374	-0.45328	-0.127182	-0.0146775	-0.143042	0.344816	0.0668668	0.308712	0.031931	0.312635	0.276024	0.306742	0.52617	0.534032
PAS_c131_0014	0.346053	-0.479599	-0.814006	1.52583	0.527206	0.606388	0.542328	1.2039	0.512058	0.219636	0.297566	0.608376	-0.440963	-1.4499	-0.695159	-0.408808	-1.20886	-0.612935	-0.475941	-0.965942	-0.531879	-0.300309	-0.635397	-0.627587	-0.66769	1.14163	0.298169	0.497085	0.70089	0.210144	0.269339	0.317999	0.619908	-0.104049	0.557336	0.603612	0.601755	-0.263594	-1.21653	-0.507036	-0.771474	-0.319368	-0.283682	-0.579493	-0.100237	-0.31297
PAS_c131_0014	0.241598	-0.636239	-0.952056	1.38555	0.473399	0.550185	0.484265	1.03499	0.465867	0.166207	0.415574	0.653425	-0.307098	-1.3167	-0.601889	-0.385026	-1.17339	-0.503427	-0.402301	-0.835102	-0.423368	-0.19629	-0.668803	-0.687667	-0.739493	1.1154	0.183649	0.428658	0.616923	0.167835	0.265001	0.314791	0.55065	-0.167917	0.714147	0.749796	0.682153	-0.215314	-1.07955	-0.425393	-0.696647	-0.350121	-0.247303	-0.48429	0.00555979	-0.253062
PAS_c131_0015	-0.0892871	0.155248	0.228943	-0.181318	0.146944	0.424321	-0.0532444	-0.235596	-0.415114	-0.360496	-0.0783629	0.0517788	0.180284	0.178901	-0.45579	-0.0802632	-0.0572455	0.0717019	-0.107165	0.580773	0.339539	0.362596	-0.16068	-0.356452	-0.400582	-0.0590164	0.272794	0.461646	-0.167078	-0.0452652	-0.0597534	-0.596112	-0.38654	-0.10049	0.329936	0.0600388	0.165044	-0.372777	0.160115	-0.471506	0.148341	0.0448314	0.0551443	0.452741	0.382058	0.45749
PAS_c131_0015	0.0875809	0.291631	0.42097	0.00045659	0.311575	0.444504	0.075423	-0.104794	-0.35482	-0.150178	0.102437	-0.146532	-0.100901	0.0410148	-0.444303	-0.261367	-0.0782922	-0.182736	-0.223645	0.440509	0.340612	0.157167	-0.339213	-0.121187	-0.127189	0.0589482	0.3897	0.557955	-0.0516427	0.139734	0.0303598	-0.484006	-0.321327	-0.0288125	0.0887493	-0.00272489	-0.0494583	-0.363958	-0.0509298	-0.644032	0.0470185	-0.139836	-0.0219833	0.234976	0.380347	0.42794
PAS_c131_0016	0.748844	0.447791	0.417777	0.645981	0.550357	0.59686	0.346673	0.55136	0.434622	0.286958	-0.546657	-0.774234	-0.58897	-0.747301	-0.662336	-0.749342	-0.547627	-0.440191	-0.593438	-0.588251	-0.0480046	-0.285857	0.302593	0.0464121	0.294795	0.34535	0.572063	0.440604	0.372618	0.259044	0.324595	0.0911806	0.290359	0.00696951	-0.246645	-0.11124	-0.433092	-0.51167	-0.644383	-0.648384	-0.514408	-0.700817	-0.52959	-0.414567	-0.548684	-0.535652
PAS_c131_0016	0.68506	0.340738	0.537185	0.702646	0.532924	0.573535	0.203588	0.458415	0.3223	0.300126	-0.79768	-0.697862	-0.853628	-0.445697	-0.751435	-0.731206	-0.500192	-0.584761	-0.526959	-1.01063	-0.536582	-0.435683	0.0902424	0.134495	0.199629	0.394225	0.400835	0.494771	0.359609	0.369307	0.242167	0.0691435	0.264027	0.0332508	-0.188364	-0.754387	-0.404685	-0.702134	-0.524124	-0.762362	-0.638271	-0.558662	-0.471275	-0.533061	-0.516445	-0.51694
PAS_c131_0017	0.752285	0.629625	0.781329	0.388805	0.509234	0.900231	0.939977	0.188971	-0.0328368	-0.0380417	-0.528232	-0.519657	-0.655306	-0.101116	-0.621379	-0.145505	0.0244682	-0.662715	-0.707591	0.26164	0.397229	0.349783	0.710057	0.89535	0.937747	0.333122	0.579822	0.804351	0.31882	1.12951	0.897155	0.182452	-0.127816	0.137328	-0.748624	-0.649722	-0.688056	-0.51322	-0.1834	-0.626434	-0.0947875	-0.800346	-0.830873	0.202755	0.00654657	-0.0732964
PAS_c131_0017	0.772327	0.735449	0.813555	0.432345	0.545255	1.01423	0.977835	0.211495	-0.0512945	0.0397875	-0.422783	-0.489489	-0.674045	-0.0871181	-0.567307	-0.257223	-0.0117093	-0.698071	-0.766011	0.279631	0.2533	0.309345	0.678617	0.96863	0.972329	0.387881	0.680591	0.845796	0.356031	1.19741	0.948889	0.215421	-0.14076	0.215308	-0.817095	-0.679023	-0.689659	-0.524848	-0.219501	-0.647943	-0.135255	-0.80037	-0.873056	0.230033	0.00999312	-0.0640236
PAS_c131_0019	-1.47179	-1.22006	-1.2753	-0.329693	-0.148063	0.0475047	-0.209627	-0.323043	-1.28206	-0.914819	0.951721	1.19793	1.82927	0.41575	0.072221	0.121428	0.322306	0.467187	0.488885	1.15293	1.24527	0.931182	-0.5826	-0.949698	-0.942417	0.14292	0.327367	0.332775	0.0890858	0.11177	0.0378985	-0.481682	-0.371564	-0.271188	1.26751	1.03208	0.981376	-0.198257	0.00927616	-0.24526	-0.062864	0.109452	0.11696	0.493262	0.536761	0.614218
PAS_c131_0019	-1.29672	-1.13301	-0.949019	0.00476248	-0.0554146	0.234011	-0.303606	-0.0458425	-0.808136	-0.655308	1.55357	0.973985	1.51696	0.31215	0.0210465	-0.0423139	0.112108	0.379247	0.126762	1.05985	1.01659	0.920375	-0.497753	-0.917743	-0.742873	0.198048	0.323597	0.316608	0.183886	0.171372	0.0310725	-0.37008	-0.250346	-0.214224	0.894713	1.15577	0.925504	-0.193779	0.113947	-0.21948	-0.0693859	0.233787	0.00534404	0.295299	0.702173	0.541205
PAS_c131_0020	-1.06819	-1.28144	-0.594926	-0.644596	-0.715019	-0.571054	-0.927575	-1.05169	-0.743289	-0.692466	1.8606	0.907743	0.776969	0.508827	1.24687	0.636649	0.741424	0.786658	0.436916	1.2957	0.61801	1.59774	-0.830077	-0.96485	-0.700764	-0.50292	-0.480813	-0.584765	-0.759627	-0.524786	-0.579886	-0.577421	-0.56074	-0.704255	0.576785	0.956805	0.777073	0.301064	0.26495	0.66781	0.662421	0.247108	0.111026	0.57203	1.75221	0.478797
PAS_c131_0020	-1.13246	-1.01569	-0.804004	-0.727195	-0.715651	-0.919674	-1.03524	-0.864661	-0.795954	-0.886348	1.53873	0.80272	0.697826	0.853339	0.902726	0.885365	1.23212	0.647892	0.665947	0.809119	0.905424	0.713986	-1.3561	-0.976376	-0.986924	-0.640981	-0.78482	-0.716018	-0.834606	-0.808468	-0.792779	-0.942818	-0.392347	-0.820457	0.580099	0.549054	0.569571	0.646498	0.30007	0.688885	0.500798	0.563513	0.4321	0.0570869	0.968177	0.23779
PAS_c131_0021	-0.0785065	0.038414	0.209209	0.206442	0.0477064	0.489622	0.355146	0.133136	-0.372197	-0.26916	0.120565	0.0839229	0.146729	-0.0403056	-0.494011	-0.0129155	0.104097	-0.181469	-0.375423	0.288956	0.472956	0.376382	0.187516	0.36146	0.164936	0.199772	0.226085	0.402174	0.0895754	0.405195	0.377481	-0.344684	-0.363566	-0.176062	-0.323344	-0.219204	-0.0747354	-0.273469	-0.160081	-0.316304	-0.0569476	-0.314578	-0.362008	0.422157	0.255599	0.290943
PAS_c131_0021	-0.345083	-0.134815	-0.0561707	-0.160207	-0.0903011	0.335854	0.16501	-0.149461	-0.589871	-0.532387	0.167744	0.171568	0.418063	0.206633	-0.565776	0.123552	0.10587	-0.0950382	-0.12808	0.456598	0.699998	0.600855	0.329442	0.168608	-0.00307861	0.0602906	0.14395	0.275724	-0.0577599	0.369759	0.12064	-0.449755	-0.492278	-0.278357	-0.170478	0.0141227	0.107146	-0.179146	0.00410105	-0.209532	0.158428	-0.112082	-0.16457	0.488091	0.402916	0.380359
PAS_c157_0001	2.4688	2.84739	3.21771	0.375573	0.681863	0.622679	1.32401	0.5621	1.84177	1.78916	-2.72012	-2.76945	-2.68787	-0.257649	-0.630974	-0.622583	-0.551578	-1.24231	-1.12633	-0.994026	-1.70337	-1.56046	2.565	2.44173	2.67726	-0.010003	0.353723	0.349775	0.167359	0.905779	0.903922	1.49643	0.581744	1.75172	-2.58531	-2.80776	-2.81679	-0.414755	-0.135266	-0.522736	-0.278954	-1.03753	-0.918717	-0.541459	-1.59128	-1.64184
PAS_c157_0001	2.47961	2.73775	3.12632	0.486088	0.884272	0.743096	1.22546	0.633771	1.94689	1.88696	-2.71177	-2.88032	-2.70388	-0.324836	-0.641267	-0.729225	-0.610281	-1.2411	-1.13397	-1.00268	-1.7559	-1.58566	2.48561	2.40744	2.64724	0.0768507	0.367372	0.347947	0.215801	0.943956	0.950103	1.6624	0.739413	1.73947	-2.628	-2.83309	-2.8023	-0.503569	-0.192235	-0.492503	-0.368818	-1.03153	-0.88779	-0.614393	-1.62598	-1.6239
PAS_c157_0002	-1.13325	-0.808224	-0.186258	-1.23446	-1.35386	-1.10343	-0.76634	-0.968795	-1.24365	-1.19534	0.729498	0.118567	1.03426	1.21059	1.03923	1.33718	0.792413	0.93901	0.900123	1.12339	1.20624	1.09684	0.475461	-0.196228	-0.608406	-1.11789	-1.08952	-1.09672	-0.867188	-0.787471	-0.83294	-0.957868	-1.08269	-1.00975	0.208567	-0.351809	0.541331	1.09845	1.14919	1.02126	0.782202	0.903284	0.7856	1.12243	0.934384	1.03206
PAS_c157_0002	-1.14262	-0.779714	-0.207151	-1.145	-1.32718	-1.12831	-0.771944	-0.901327	-1.22505	-1.18229	0.705739	0.164551	1.06407	1.18865	1.07508	1.23571	0.851774	0.83884	0.854889	1.04871	1.21014	1.07919	0.441146	-0.150908	-0.570058	-1.133	-1.03832	-0.971865	-0.835205	-0.779876	-0.846336	-0.917743	-1.06828	-0.9288	0.121092	-0.394663	0.526889	1.04362	1.12113	1.10036	0.785138	0.866015	0.71376	1.09315	0.918961	1.02478
PAS_c159_0001	-0.613	-0.634135	-0.533728	-0.692405	-1.13212	-0.694743	-0.366931	-0.719863	-0.627642	-0.52149	1.43067	0.548322	1.14813	0.567855	1.05386	0.519064	0.682098	1.01055	0.98915	1.36927	0.858272	0.771223	-0.0833526	-0.293643	-0.370953	-0.605314	-0.610023	-0.692466	-0.485088	-0.464318	-0.255135	-0.295701	-0.591895	-0.344833	0.788133	0.9475	0.535518	0.788669	0.688896	0.742325	0.992528	0.486391	0.0106282	0.982541	0.500368	0.364408
PAS_c159_0001	-0.580682	-0.499547	-0.562857	-0.639412	-1.11388	-0.762039	-0.485104	-0.642793	-0.602349	-0.406127	0.720839	0.797134	0.805568	0.291406	0.856512	0.821352	0.504056	0.770503	0.94363	0.824132	0.484585	0.432524	-0.160889	-0.41103	-0.312302	-0.519835	-0.823324	-0.701409	-0.605449	-0.41919	-0.422117	-0.304724	-0.561259	-0.300503	0.3849	0.505363	0.454171	0.476787	0.73969	0.766685	0.458194	0.285253	0.978546	0.408214	0.330834	0.146015
PAS_chr1-1_0001	-0.0541211	0.214507	0.213516	-0.420172	-0.453383	-0.353567	-0.501575	-0.00383474	-0.127019	-0.0644638	-1.30931	-0.0911251	0.658712	0.62454	0.607378	0.132733	0.571143	0.721232	0.0788927	1.01458	0.987701	0.418959	0.891278	0.873349	0.666961	-0.182111	0.124482	0.181905	0.288943	0.408095	0.145952	0.454011	0.184407	0.246963	-0.373313	0.578032	-0.536963	0.698883	0.886518	-0.162916	0.655396	0.689258	0.686785	0.589539	0.0649977	0.216106
PAS_chr1-1_0001	0.123537	0.0862155	0.202221	-0.164001	-0.292909	-0.100899	-0.197672	-0.363132	-0.236282	0.0315642	0.429396	0.0225996	0.387984	0.180911	0.132022	0.337896	0.649736	0.389789	0.816873	0.00517352	0.364846	0.332675	0.902531	0.92033	0.752309	0.0207252	0.234746	0.236731	0.34444	0.398713	0.210463	0.413551	0.0896903	0.212802	-0.120382	-0.421475	-0.447255	0.0698098	0.514548	-0.143794	0.155823	-0.126612	0.683214	0.518361	-0.301362	0.112667
PAS_chr1-1_0002	-4.45668	-4.12304	-4.11817	-2.76678	-2.70936	-1.96906	-2.52583	-2.74101	-4.06093	-3.56088	4.27509	4.00004	4.40099	2.2506	1.69393	2.30087	2.31782	2.42945	1.98297	2.30262	3.76405	3.17005	-3.58615	-3.79272	-3.91651	-1.69988	-1.30005	-1.48491	-1.70033	-1.69305	-1.8414	-2.70683	-1.66828	-2.43738	3.6598	3.71558	3.78357	0.92794	1.36811	1.03222	1.60605	1.49657	1.41455	1.03321	2.11522	2.48294
PAS_chr1-1_0002	-4.7681	-4.46964	-4.52485	-3.26198	-3.04759	-2.24996	-2.90665	-2.86793	-4.17788	-3.81238	4.33888	4.24763	4.76521	2.41671	1.79929	2.35366	2.22214	2.50566	2.03356	2.51101	4.10834	3.41428	-3.70046	-4.13011	-4.18846	-2.20867	-1.57013	-1.68459	-2.12652	-1.87688	-1.99702	-2.88083	-1.92268	-2.79907	3.97288	4.01903	4.17023	0.940125	1.44736	1.07329	1.62066	1.59129	1.4561	1.09019	2.24169	2.54378
PAS_chr1-1_0003	-0.618681	-0.608872	-0.334202	0.00902616	1.14221	1.10371	0.109888	-0.914669	-1.43209	-1.15113	0.508768	0.355564	0.36291	-0.181677	-1.18507	-1.22452	0.864333	-0.111148	-0.176472	0.883504	1.29036	0.945913	-0.0651163	-0.364817	-0.423347	0.412788	1.82689	1.57809	-0.125619	0.553708	0.539806	-0.729949	-0.616569	-0.645841	0.4517	0.126404	0.460004	-1.9295	-0.488836	-1.50383	0.0179757	-0.591761	-0.556416	0.513785	0.503114	0.557787
PAS_chr1-1_0003	-0.664691	-0.624998	-0.4497	0.00458487	1.20754	1.06211	-0.0031833	-0.879529	-1.54535	-1.25586	0.442001	0.436174	0.592945	-0.0513609	-1.04117	-1.22854	0.809405	-0.125865	-0.0985881	1.08758	1.22966	1.07381	-0.03972	-0.386628	-0.506098	0.439922	1.84617	1.50886	-0.176004	0.532882	0.571263	-0.747965	-0.525084	-0.705744	0.398344	0.155216	0.562909	-1.85764	-0.44003	-1.38335	0.13521	-0.544975	-0.557885	0.497041	0.549033	0.654374
PAS_chr1-1_0004	0.310899	0.306595	0.0846166	1.74011	1.80335	1.69693	1.18025	1.35055	0.589698	0.755155	0.156606	-0.0375947	-0.320352	-1.38517	-1.58564	-1.70188	-1.14274	-1.18006	-1.20928	-1.60143	-0.622584	-0.655133	-0.147649	0.390595	0.472346	1.63859	1.93575	1.59277	1.94221	1.44782	1.34453	1.25094	2.01509	1.37598	-0.244928	0.0214474	-0.503178	-2.14825	-1.77105	-1.701	-1.86323	-1.4262	-1.32048	-2.30894	-1.37457	-1.53162
PAS_chr1-1_0004	0.224486	0.188916	0.00124506	1.68798	1.91729	1.68722	1.12819	1.26773	0.615465	0.940547	0.221866	-0.0611343	-0.360003	-1.62979	-1.52418	-1.73453	-1.08135	-1.24588	-1.30446	-1.74438	-0.594371	-0.663652	-0.275787	0.31898	0.393969	1.76652	1.97445	1.60065	1.86324	1.44959	1.27568	1.29115	2.10404	1.34236	-0.215888	-0.0681786	-0.48528	-2.17301	-1.80871	-1.70281	-1.94027	-1.35522	-1.29796	-2.21798	-1.25993	-1.47848
PAS_chr1-1_0005	-0.252347	0.0391254	0.530239	0.0955983	0.211882	0.453457	0.19227	-0.241071	-0.160429	0.150715	0.0227592	-0.313936	0.258387	-0.012778	-0.165674	-0.0638326	0.189317	0.019226	-0.0988561	0.0220935	0.364998	-0.00935952	0.368289	0.501211	0.410885	0.190323	0.393586	0.581253	0.397507	0.53645	0.496067	0.256903	0.361616	0.707112	-0.314041	-0.442959	-0.281742	-0.217319	-0.0362101	-0.368763	-0.148013	-0.252561	-0.24288	-0.26701	-0.307884	-0.265553
PAS_chr1-1_0005	-0.179227	0.168748	0.410564	0.216412	0.32494	0.564174	0.212649	-0.14895	0.0644098	0.327335	0.0338194	-0.332138	0.147809	0.00637684	-0.216594	-0.137417	0.106858	-0.0571752	-0.181678	-0.145261	0.260931	-0.074869	0.376119	0.560157	0.348857	0.39771	0.416383	0.496012	0.490883	0.496359	0.459411	0.40222	0.438794	0.744543	-0.394671	-0.418952	-0.313739	-0.289416	-0.0743849	-0.364225	-0.194323	-0.206341	-0.280202	-0.324132	-0.318476	-0.322263
PAS_chr1-1_0006	0.188665	0.245059	0.321261	0.361354	0.180076	0.296638	0.327768	0.487571	-0.0232823	0.258249	-0.471662	-0.555201	-0.228718	-0.23569	-0.208379	-0.214066	-0.542235	-0.352865	-0.38264	-0.755165	0.032011	-0.108387	0.421099	0.219758	0.341782	0.559893	0.583262	0.39334	0.780246	0.58396	0.377484	0.266366	0.911455	0.544098	-0.400755	-0.340807	-0.495916	-0.788237	-0.604119	-0.561418	-0.784192	-0.533722	-0.516775	-1.13847	-0.402856	-0.597488
PAS_chr1-1_0006	0.328322	0.260536	0.381917	0.396783	0.285306	0.45727	0.332046	0.590831	0.129648	0.312879	-0.445369	-0.498151	-0.379347	-0.376254	-0.328851	-0.287213	-0.618925	-0.353438	-0.450429	-0.825065	-0.0772032	-0.268878	0.315139	0.260756	0.429721	0.623431	0.633501	0.38538	0.866595	0.5898	0.36966	0.284057	0.969484	0.544039	-0.5071	-0.433516	-0.610753	-0.793955	-0.75189	-0.652325	-0.928036	-0.527057	-0.600779	-1.18318	-0.472768	-0.518008
PAS_chr1-1_0007	1.73827	1.19076	1.18644	0.923315	0.904477	0.535279	1.26473	1.64703	1.59042	1.31749	-0.84036	-1.11245	-1.83198	-0.92866	-0.468978	-0.692347	-1.45213	-1.11212	-1.16938	-1.39611	-1.49305	-1.11314	0.86998	0.974502	0.995188	0.663775	0.330407	0.392011	1.04721	0.787348	0.955187	0.964361	1.12458	0.84206	-0.968216	-0.883972	-0.984246	-0.344818	-0.795214	-0.225783	-1.01179	-1.14543	-1.0606	-1.09113	-0.658405	-0.947691
PAS_chr1-1_0007	1.67224	1.31778	1.224	0.930219	0.872856	0.592282	1.21967	1.53851	1.61902	1.27955	-1.11223	-1.09459	-1.76636	-0.806618	-0.572886	-0.679843	-1.46006	-1.16925	-1.23341	-1.69344	-1.51501	-1.2253	0.8654	0.97174	1.02461	0.44031	0.300073	0.339341	1.07916	0.912855	0.932278	0.948909	1.14211	0.865406	-0.991177	-1.06885	-0.954377	-0.414033	-0.6454	-0.239576	-1.10261	-1.04732	-0.691956	-1.24867	-0.859591	-1.01877
PAS_chr1-1_0008	-3.56071	-2.71312	-2.8292	-2.72298	-2.09085	-2.10722	-1.54159	-2.19776	-2.08743	-1.95353	2.56071	2.62257	3.70504	1.9623	1.65182	1.21197	1.61849	1.48433	1.23999	1.12733	1.8848	1.37267	-2.01038	-2.22914	-1.98893	-2.0127	-0.908297	-1.38473	-1.10167	-0.870939	-0.643118	-0.642581	-0.668549	-0.409363	2.29838	2.30198	2.036	0.602813	1.41601	0.954542	0.591052	0.586815	0.652808	0.253398	0.362591	0.515416
PAS_chr1-1_0008	-3.64988	-2.84348	-2.91302	-2.78356	-2.1805	-2.32014	-1.86955	-2.29442	-2.34354	-2.24149	2.52879	2.6001	3.81687	2.01097	1.68291	1.27638	1.51653	1.56501	1.24132	1.14288	1.86316	1.47899	-2.11715	-2.29847	-2.05098	-2.01376	-1.1205	-1.70083	-1.2655	-1.22678	-1.09837	-0.805857	-0.744632	-0.631546	2.3069	2.28635	2.02948	0.673231	1.41839	1.03214	0.65258	0.721597	0.659703	0.30423	0.418806	0.555805
PAS_chr1-1_0009	-2.23115	-2.1198	-1.79687	-2.29523	-2.30419	-2.12222	-1.84394	-2.4372	-2.71208	-2.27063	1.96103	1.65362	2.1672	2.06913	2.02749	2.26548	2.37033	1.88868	1.80266	2.13476	2.63199	2.15339	-1.37903	-1.6963	-1.75547	-1.93505	-1.76337	-1.79271	-1.81197	-1.64839	-1.55773	-1.70841	-1.84615	-1.62028	1.63617	1.37204	1.65033	1.71898	1.89673	1.7972	1.79834	1.50704	1.43047	1.79358	1.45153	1.68416
PAS_chr1-1_0009	-2.32808	-2.16276	-1.91384	-2.41783	-2.38157	-2.25731	-1.90728	-2.54353	-2.86616	-2.39804	1.84726	1.76859	2.2131	2.21661	1.94907	2.40167	2.30511	1.99454	1.86977	2.21135	2.71904	2.26604	-1.34581	-1.77588	-1.89139	-2.01425	-1.88636	-1.85782	-1.88723	-1.59299	-1.58422	-1.79274	-1.89276	-1.66405	1.76451	1.44924	1.80684	1.82588	1.98851	1.88158	1.85979	1.5525	1.55469	1.82803	1.56978	1.71649
PAS_chr1-1_0010	-0.734557	-0.57837	0.00328258	0.122856	0.245508	0.343664	-0.125144	-0.395228	-0.988656	-0.530508	0.65311	0.0095651	0.69058	-0.0943595	-0.394842	-0.0817724	0.417491	0.069434	0.0299551	-0.11042	0.894372	0.291564	-0.339236	-0.70639	-0.986234	0.192625	0.590001	0.403542	0.396147	0.337523	0.078729	-0.0384113	0.563074	0.268368	0.577937	0.292332	0.963581	-0.641058	-0.0839646	-0.417235	-0.349028	-0.0685754	-0.19172	-0.641567	-0.156153	-0.136961
PAS_chr1-1_0010	-0.740832	-0.474101	-0.0191511	0.0503687	0.119756	0.234762	-0.0900375	-0.480299	-1.14182	-0.422763	0.451259	0.172453	0.637073	0.074111	-0.279545	-0.0441922	0.320823	0.134621	-0.00608318	-0.00205441	0.926734	0.416038	-0.413792	-0.635911	-0.999509	0.106008	0.595441	0.390525	0.178865	0.274013	0.0198893	-0.0688692	0.452383	0.280579	0.78144	0.186465	0.935593	-0.612592	-0.06635	-0.425902	-0.173427	-0.0773816	-0.178958	-0.674134	-0.0916508	-0.0715853
PAS_chr1-1_0011	-1.27251	-1.3865	-1.09756	-0.815187	-0.177947	-0.102749	-0.22544	-0.920085	-0.871814	-0.817324	1.40116	1.24806	1.18141	1.05006	0.467963	0.690472	1.18984	0.798832	0.620684	0.883375	0.990027	1.11044	-1.21144	-1.39602	-1.44655	-0.849785	-0.027192	-0.202932	-0.909223	-0.319931	-0.533793	-0.671009	-0.943057	-0.528752	1.46864	1.22129	1.55444	0.0943624	1.08794	0.119895	1.08793	0.648178	0.763184	1.02182	0.738534	0.728803
PAS_chr1-1_0011	-1.05585	-1.2365	-1.01782	-0.793447	-0.0327969	-0.0985722	-0.327609	-0.825886	-0.791309	-0.615813	1.53495	1.24768	1.17084	1.07198	0.484532	0.669883	1.05858	0.698377	0.504296	1.1496	0.949839	1.18393	-1.24126	-1.18463	-1.1581	-0.771587	0.0902449	-0.0880288	-0.86032	-0.351547	-0.448681	-0.550367	-0.958536	-0.549969	1.48622	1.52719	1.34187	0.146706	1.09839	0.138311	0.987649	0.586454	0.706941	1.03097	0.841842	0.973757
PAS_chr1-1_0012	1.91459	1.44564	1.24909	1.15218	1.39187	1.20753	1.30476	1.40182	1.66927	1.21246	-1.74202	-1.45008	-1.97338	-1.11343	-1.03726	-1.29879	-1.55619	-1.25035	-1.19137	-1.0445	-1.60103	-1.09443	1.05633	1.05801	1.21291	0.738646	0.990965	0.927145	0.64864	0.76931	0.849152	0.620786	0.370961	0.638058	-0.989246	-0.921836	-1.17308	-0.831503	-0.671545	-0.826863	-0.671942	-0.755579	-0.634848	-0.242165	-0.496339	-0.540176
PAS_chr1-1_0012	2.02174	1.49639	1.39786	1.226	1.43488	1.24572	1.26541	1.54421	1.65175	1.32484	-1.81068	-1.44496	-2.19078	-1.17947	-1.11552	-1.39762	-1.48138	-1.29409	-1.27117	-1.20546	-1.71924	-1.16098	0.937862	1.12946	1.22497	0.802728	1.03786	0.928923	0.830694	0.87184	0.861588	0.724486	0.42825	0.711425	-1.10065	-1.07945	-1.10288	-0.886259	-0.74434	-0.805255	-0.73656	-0.808787	-0.824495	-0.347355	-0.523178	-0.642877
PAS_chr1-1_0013	-0.382833	-0.400135	-0.302772	-0.301045	0.139007	0.65732	-0.0460075	-0.301101	-0.460352	-0.299489	0.405237	0.043624	0.236493	0.161505	-0.875364	-0.352424	0.323146	-0.400307	-0.403639	0.50105	0.261766	0.164836	-0.312792	-0.210388	-0.261964	-0.163893	0.41481	0.808146	-0.190487	0.212495	0.408912	0.0598453	-0.575001	-0.241157	0.100315	0.175571	-0.00804157	-0.642537	-0.0949873	-1.07246	0.0288639	-0.688796	-0.573943	0.132174	-0.180673	0.05208
PAS_chr1-1_0013	-0.34736	-0.507206	-0.344143	-0.353166	-0.0379549	0.742848	0.000497702	-0.407224	-0.606825	-0.374303	0.299365	0.0423948	0.18549	0.222873	-0.868019	-0.21638	0.342529	-0.317861	-0.330236	0.409486	0.268437	0.159783	-0.336008	-0.342913	-0.24273	-0.164351	0.326165	0.866848	-0.212992	0.246288	0.261964	0.0302391	-0.551985	-0.18837	0.0820604	-0.0418962	0.0983439	-0.688564	-0.144558	-1.06819	-0.0834459	-0.626995	-0.506806	0.110172	-0.144399	-0.235353
PAS_chr1-1_0014	0.418899	0.171539	0.0238408	0.288665	0.0724575	-0.128567	0.393476	0.679366	0.497455	0.357249	-0.227323	-0.153079	-0.463286	-0.415508	0.220826	-0.180465	-0.872792	-0.256831	-0.257126	-0.145131	-0.607561	-0.433628	0.372913	0.140511	0.141326	0.411257	0.140911	0.179953	0.491417	0.0188333	0.142193	0.0121182	0.183924	-0.431081	-0.0210402	-0.162741	0.0579097	0.00956185	-0.312936	0.0050483	-0.379347	-0.0413225	0.0138626	0.110892	0.302683	0.189837
PAS_chr1-1_0014	0.403726	0.248925	0.0312829	0.2969	0.0804699	-0.17022	0.286	0.675429	0.501632	0.343275	-0.218515	-0.193543	-0.360178	-0.400001	0.185229	-0.155449	-0.857587	-0.286265	-0.257161	-0.131679	-0.622453	-0.429207	0.262071	0.188622	0.236987	0.455583	0.180831	0.249655	0.531434	0.0682576	0.0643797	0.038787	0.179614	-0.450198	0	-0.0822767	0.185197	-0.0575921	-0.315183	0.00977348	-0.383711	0.0693154	0.0147053	0.0204216	0.249666	0.136375
PAS_chr1-1_0015	-0.83517	-0.604271	-0.495451	0.130237	0.282713	0.284884	0.047648	0.0199084	-0.0297422	0.00877794	0.649962	0.427642	0.723021	-0.188928	-0.36135	-0.282815	-0.199697	-0.13872	-0.127188	-0.13177	0.0515584	0.0552179	-0.57114	-0.512944	-0.556051	0.349106	0.279899	0.235713	0.312924	0.283248	0.183956	0.000873634	0.24294	0.232381	0.474861	0.428403	0.459973	-0.25539	-0.247102	-0.141115	-0.238828	-0.201397	-0.148561	-0.33658	-0.0429883	-0.0759456
PAS_chr1-1_0015	-0.839027	-0.513026	-0.576135	0.0931129	0.219344	0.246224	0.00926664	0.00585848	-0.126723	-0.0696334	0.649961	0.521605	0.782142	-0.0996803	-0.315462	-0.257797	-0.206088	-0.0541683	-0.158531	-0.114985	0.081639	0.0448761	-0.70963	-0.527355	-0.60931	0.282081	0.274895	0.185998	0.176552	0.166912	0.103496	0.0043326	0.276722	0.175992	0.606857	0.47094	0.653339	-0.243366	-0.244985	-0.186088	-0.194289	-0.202837	-0.174087	-0.309188	-0.0550254	-0.0257114
PAS_chr1-1_0016	-0.00859335	0.789275	1.08127	0.909156	0.878148	1.10368	0.506237	0.0231327	-0.374757	-0.0787228	-0.539351	-0.809159	-0.0429519	-0.81386	-1.01187	-0.777298	0.0318329	-0.307924	-0.336377	0.0848639	0.359892	0.0578946	1.00579	0.718437	0.799156	1.41598	1.34737	1.45298	0.735974	0.918394	0.924113	0.289647	0.34054	0.401068	-0.708707	-1.12265	-0.882258	-1.31141	-1.32985	-1.30385	-0.609146	-0.778538	-0.778736	-0.219164	-0.326658	-0.335406
PAS_chr1-1_0016	0.117078	0.885959	1.17374	1.07392	1.03082	1.07888	0.477668	0.0681929	-0.294206	-0.0161673	-0.667638	-0.874204	-0.0736053	-0.853165	-0.993268	-0.853235	-0.0269299	-0.402898	-0.379963	0.136216	0.199659	0.0462405	0.990231	0.831546	0.895301	1.4981	1.42754	1.47931	0.780418	0.949158	0.952194	0.371447	0.391546	0.405902	-0.737765	-1.12652	-0.996146	-1.2175	-1.41339	-1.29497	-0.597351	-0.729728	-0.741714	-0.224794	-0.235807	-0.208514
PAS_chr1-1_0017	-0.923629	-0.702453	-0.748986	-0.547155	-0.395297	-0.20673	-0.121712	-0.64282	-0.667136	-0.426467	0.524771	0.608959	0.857827	0.23911	0.147484	0.309798	0.589483	0.08158	0.118808	0.493939	0.578248	0.334974	-0.358706	-0.492752	-0.503682	-0.282918	-0.186963	-0.135443	-0.0707569	0.00282515	0.0283217	0.0528393	-0.266862	0.0453899	0.334909	0.247917	0.330608	-0.153507	0.0592592	-0.0653726	-0.092745	-0.182816	-0.182675	-0.0140075	-0.26404	-0.270576
PAS_chr1-1_0017	-1.00774	-0.75775	-0.810364	-0.540846	-0.423765	-0.192432	-0.188524	-0.643672	-0.708883	-0.467416	0.53747	0.540191	0.916969	0.357138	0.108173	0.416075	0.546595	0.154983	0.145091	0.576672	0.605516	0.343748	-0.382177	-0.48609	-0.486162	-0.236807	-0.0731075	-0.134866	-0.0668728	-0.0110575	-0.0893415	0.0733181	-0.26862	0.009924	0.401543	0.256162	0.456286	-0.105531	0.0832796	-0.118441	-0.0485854	-0.166867	-0.102981	0.0764628	-0.241628	-0.204415
PAS_chr1-1_0018	0.118699	-0.0335178	-0.192302	0.165759	0.264102	0.593293	0.213425	0.256972	0.131701	0.152198	-0.0274908	0.156236	-0.305269	-0.176596	-0.372319	-0.311937	-0.31937	-0.327721	-0.405557	-0.0966503	-0.214697	-0.146269	-0.426249	-0.29145	0.180202	0.199764	0.236901	0.314084	0.286216	0.308293	0.141502	0.0433673	0.0161805	0.278268	0.180387	0.475892	-0.0868428	-0.495314	-0.149982	-0.569742	-0.243855	-0.202791	-0.153241	-0.32794	-0.12807	-0.104897
PAS_chr1-1_0018	0.0678868	0.00988732	-0.180002	0.292192	0.382753	0.624523	0.228498	0.38039	0.236554	0.156174	0.069276	0.268041	-0.341804	-0.174341	-0.395096	-0.339718	-0.414362	-0.332528	-0.47354	-0.213611	-0.17057	-0.154674	-0.474347	-0.140948	0.245634	0.33639	0.306734	0.358723	0.369572	0.335003	0.227294	-0.0024859	0.0821525	0.332639	0.137384	0.243429	-0.207141	-0.486541	-0.173782	-0.53544	-0.351044	-0.15177	-0.199398	-0.270144	-0.112748	-0.138483
PAS_chr1-1_0019	-2.34953	-2.41711	-2.3638	0.254672	0.252504	0.603238	0.298595	0.240445	-0.654466	-0.451304	2.66996	2.58197	2.44726	-0.121859	-0.473024	-0.03086	-0.0968364	-0.0712804	-0.110889	0.145449	0.894993	0.50033	-2.3018	-2.24058	-2.53641	0.553741	0.489814	0.477111	0.687082	0.580351	0.351306	-0.0639456	0.174901	-0.142053	2.43213	2.52168	2.70606	-0.372765	-0.236484	-0.317684	-0.251394	-0.1266	-0.16272	-0.119406	0.167627	0.254305
PAS_chr1-1_0019	-2.61781	-2.55878	-2.71984	0.35037	0.092285	0.470054	0.176526	0.113465	-0.808855	-0.568456	2.64601	2.66978	2.74513	-0.0527003	-0.319045	-0.0714059	-0.0994106	-0.00195636	-0.146896	0.217598	0.9675	0.634297	-2.20233	-2.43393	-2.65587	0.412901	0.288682	0.332165	0.498676	0.535623	0.263121	-0.186531	-0.0112386	-0.178855	2.51479	2.58293	2.83052	-0.263556	-0.202916	-0.205339	-0.29702	-0.177464	-0.235687	-0.0039629	0.399039	0.323759
PAS_chr1-1_0020	0.315236	0.412582	0.520657	0.552522	0.569928	0.605739	0.561849	0.625903	0.568986	0.351694	0.158378	-0.433126	-0.114995	-0.669518	-0.760469	-0.587057	-0.605595	-0.320175	-0.612418	-0.734831	-0.434967	-0.408497	0.0931422	0.173784	0.0251998	0.367406	0.360845	0.384362	0.319672	0.352039	0.266359	0.340155	0.519698	0.292648	-0.100163	-0.0511905	0.179341	-0.322878	-0.451209	-0.514948	-0.333337	-0.368802	-0.474152	-0.534875	-0.359515	-0.301083
PAS_chr1-1_0020	0.29033	0.15617	0.339326	0.504461	0.471051	0.57531	0.486561	0.547275	0.515983	0.324893	-0.240135	-0.352293	-0.115155	-0.443631	-0.672081	-0.471947	-0.670425	-0.360957	-0.460414	-0.874996	-0.441138	-0.328949	0.156551	0.080191	-0.153782	0.380785	0.364687	0.31493	0.357001	0.246132	0.185618	0.29298	0.566905	0.346597	0.07805	-0.201112	0.000933382	-0.368281	-0.364886	-0.395203	-0.404299	-0.210091	-0.358837	-0.472134	-0.263287	-0.308557
PAS_chr1-1_0021	0.896789	0.975775	0.75767	0.415931	0.776438	0.219165	0.313094	0.762132	0.788354	0.30357	-0.889163	-0.561434	-0.213538	0.0304708	-0.318953	-0.883026	-0.408704	-0.495479	-0.0969501	-0.316922	-0.584461	0.0627514	0.0355689	0.415753	0.450303	0.197289	-0.0621948	-0.102548	-0.0434431	-0.266288	-0.0186226	0.037621	-0.214046	-0.0144671	-0.402016	-0.0445166	-0.446942	0.0838124	0.188512	-0.119225	-0.0327341	0.181688	0.150971	-0.0512678	0.382284	0.549712
PAS_chr1-1_0021	0.999554	1.13473	0.767338	0.426193	0.867322	0.242336	-0.00202605	0.816794	0.88112	0.34691	-1.07169	-0.678145	-0.335108	0.057029	-0.309437	-0.733976	-0.729234	-0.510317	-0.406679	-0.361379	-0.358842	-0.166176	0.025029	0.454761	0.375813	0.248048	0.153715	-0.0203226	-0.0108529	0.0672997	0.263183	-0.00785314	-0.264621	-0.0513692	-0.131309	0.848993	-0.539734	0.658385	0.562667	0.00749189	-0.264667	0.0131622	0.375356	0.84463	0.993745	1.15158
PAS_chr1-1_0022	-1.0383	-1.00069	-1.94364	1.38949	1.58052	1.38642	0.970959	1.57834	1.28897	1.26828	1.01926	1.82501	0.746724	-1.46759	-1.27977	-1.43934	-1.59902	-0.925429	-1.0009	-1.85814	-1.29226	-1.16555	-2.04506	-1.06314	-0.765042	1.35855	1.53482	1.19242	1.53616	1.01742	0.843466	1.24274	1.94277	1.22945	1.10173	2.33764	0.858501	-1.57077	-1.39133	-1.26913	-1.57681	-0.892311	-1.02277	-1.94113	-1.1965	-1.34342
PAS_chr1-1_0022	-1.04931	-0.885918	-1.90225	1.41117	1.73925	1.35064	0.909542	1.5569	1.34976	1.27995	1.31637	1.91891	0.862586	-1.37513	-1.36831	-1.57428	-1.62811	-0.975573	-1.05393	-1.76955	-1.24242	-1.15171	-2.03571	-1.03393	-0.722657	1.38922	1.64674	1.20015	1.56333	1.06799	0.825517	1.23639	1.91501	1.20921	0.821389	1.61173	0.739105	-1.62248	-1.33381	-1.23955	-1.5759	-0.954472	-0.999197	-1.91207	-1.14935	-1.24538
PAS_chr1-1_0023	-1.07809	-1.33392	-1.76938	-2.42953	-2.17447	-1.95001	-1.19531	-1.06432	-1.30659	-1.25666	1.17638	1.47277	1.14855	1.61974	1.808	1.67371	1.01337	1.39127	1.16998	1.55986	1.16645	0.930318	-0.719984	-0.841274	-0.83279	-1.23133	-0.932076	-1.07045	-0.98129	-1.05403	-0.931201	-1.02322	-1.1331	-1.64551	0.991239	0.94186	0.938528	0.941867	1.01164	0.964191	0.688383	0.911996	0.781206	1.06358	1.10293	1.14491
PAS_chr1-1_0023	-1.13026	-1.45421	-1.80473	-2.39581	-2.53454	-2.08595	-1.2616	-1.19214	-1.33926	-1.46411	1.28982	1.47896	1.12096	1.62026	1.8477	1.65118	1.14771	1.44104	1.22822	1.55719	1.1421	0.86413	-0.669538	-0.951997	-0.878477	-1.51858	-0.983288	-1.12877	-1.14537	-1.10754	-0.980028	-1.09016	-1.45206	-1.73723	1.01817	0.922783	0.903379	0.91869	0.969692	0.950008	0.67397	0.869155	0.77191	1.06671	1.13969	1.1162
PAS_chr1-1_0024	0.260531	0.800539	0.901848	-0.134681	-0.257474	-0.334714	-0.367794	-0.55511	-0.40639	-0.32842	-0.743362	-0.791295	-0.117266	0.220777	0.610305	0.384022	0.521626	0.321256	0.536285	0.99047	0.620106	0.448919	0.82668	0.847403	0.736571	0.237667	-0.123737	-0.205033	-0.350115	-0.1484	-0.1442	-0.561972	-0.653937	-0.560897	-0.641354	-0.759931	-0.533147	0.341811	-0.00548287	0.302641	0.523923	0.253068	0.405087	0.886455	0.688047	0.760217
PAS_chr1-1_0024	0.208052	0.888523	0.942007	-0.0876767	-0.258717	-0.344714	-0.411803	-0.429419	-0.421669	-0.343419	-0.73386	-0.782625	-0.0771641	0.234249	0.55152	0.338376	0.518519	0.254068	0.453106	1.10538	0.617646	0.471539	0.688577	0.867198	0.803177	0.182541	-0.108069	-0.253717	-0.44923	-0.111969	-0.162126	-0.43067	-0.49323	-0.580027	-0.683049	-0.76247	-0.597325	0.372719	0.00218587	0.359653	0.478313	0.354178	0.418602	0.904196	0.700443	0.702202
PAS_chr1-1_0025	-0.618552	-0.304146	-0.218621	-1.62049	-1.21479	-1.18196	-1.19278	-1.57038	-0.970516	-0.81238	0.363304	0.143511	0.670134	1.48977	1.24143	1.07753	1.59503	1.26016	1.32433	1.37954	1.04205	0.823536	-0.122859	-0.218515	0.00559513	-1.09865	-1.00282	-0.953785	-1.2092	-0.942706	-0.922904	-0.363843	-0.810447	-0.3176	0.0607583	0.0488288	-0.0362626	1.07636	1.16001	0.926989	1.15336	0.99656	0.907625	0.847176	0.208236	0.384353
PAS_chr1-1_0025	-0.792049	-0.465147	-0.425746	-1.68294	-1.31726	-1.27037	-1.42379	-1.67694	-1.17617	-0.868726	0.319898	0.320033	0.813383	1.59689	1.36764	1.1892	1.55183	1.36971	1.44995	1.52476	1.18684	0.907693	0.0393908	-0.126714	-0.157408	-1.24236	-1.04345	-0.980526	-1.28369	-0.990381	-1.02562	-0.372275	-0.925144	-0.390324	0.254919	0.183492	0.106624	1.10142	1.24964	0.91999	1.27904	1.14256	1.05164	0.932794	0.329659	0.400148
PAS_chr1-1_0026	-1.13535	-0.787367	-0.524441	-0.577009	-0.450965	-0.283088	-1.07532	-0.779065	-0.886358	-0.586178	0.475508	0.709401	0.992182	0.540542	0.505147	0.413455	0.630331	0.961543	1.07589	0.939571	1.21603	0.745983	-0.316539	-0.499486	-0.370885	-0.215027	-0.246127	-0.188361	-0.317003	-0.160901	-0.320743	-0.587375	-0.223304	-0.333922	1.06467	0.886512	0.707715	0.146787	0.66496	0.0591251	0.634107	0.460699	0.832223	0.685798	0.319754	0.825154
PAS_chr1-1_0026	-1.13809	-0.877188	-0.628223	-0.705021	-0.529432	-0.361238	-0.843002	-1.11683	-1.18646	-0.665837	0.301669	0.86606	1.23763	0.670187	0.406834	0.49286	0.989666	0.84177	1.29516	0.613242	1.2786	0.861848	-0.280386	-0.544706	-0.279303	-0.272489	-0.253003	-0.190718	-0.465682	-0.165955	-0.274475	-0.556645	-0.326021	-0.259216	0.742101	1.07937	0.62365	0.0454263	0.714004	0.15343	0.321783	0.694222	0.810661	0.30583	0.335729	0.899437
PAS_chr1-1_0027	-0.558788	-0.0694296	0.274936	-0.085511	-0.0386787	0.078644	0.0994334	-0.342181	-0.131797	0.0593494	-0.130066	-0.132724	1.12869	0.304671	0.130757	-0.939592	0.392302	0.765163	0.727743	0.972409	0.597867	0.307843	0.283369	0.349131	0.159997	0.075669	0.125805	0.16579	-0.271182	0.106437	-0.14557	0.398947	0.196918	0.41016	0.295243	0.739476	-0.263871	0.0524657	-0.0266909	-0.243214	0.808436	0.350936	0.723847	0.233686	-0.104932	0.00786806
PAS_chr1-1_0027	-0.746961	0.0574712	0.224848	-0.088739	0.0166571	0.096773	0.0281664	-0.408134	-0.430105	0.104302	-0.255104	0.071325	0.417573	0.41845	0.0339289	0.159568	0.473079	0.650241	0.884472	0.267866	0.29805	0.446787	0.370684	0.29017	0.134549	0.125286	0.261468	0.131797	-0.203917	-0.0207208	-0.251077	0.184959	0.300648	0.246978	0.347037	0.19261	-0.329402	0.243474	0.213684	-0.269062	0.45458	0.509671	0.814107	0.39124	-0.109807	0.635209
PAS_chr1-1_0028	-0.656926	-0.740116	-0.0337266	-0.81808	-1.09928	-0.940031	-1.28991	0.0674067	-1.16017	-1.08182	0.733499	-0.0580743	0.677047	0.794194	1.30183	0.896397	0.460769	1.33897	0.943026	0.890893	1.10386	1.13374	0.355357	-0.384952	-0.548534	-1.45939	-1.17384	-1.43628	-1.12639	-1.34549	-1.45775	-1.39565	-1.57837	-1.85314	0.324677	-0.311699	0.548688	1.55336	1.57971	1.45416	1.23761	1.68176	1.38706	1.4865	1.73489	1.82811
PAS_chr1-1_0028	-0.560101	-0.65207	0.0268001	-0.731639	-1.16573	-0.841352	-1.00687	0.0314286	-1.10975	-1.07774	0.547402	-0.0421567	0.618414	0.704997	1.11115	0.761233	0.401288	1.30312	0.865946	0.655328	1.14812	0.955167	0.277127	-0.300301	-0.5082	-1.37905	-1.12937	-1.37274	-1.19015	-1.1725	-1.40152	-1.43109	-1.49083	-1.69865	0.271881	-0.326529	0.540258	1.5173	1.58914	1.34247	1.21056	1.71344	1.27165	1.40833	1.74544	1.82522
PAS_chr1-1_0029	2.40783	2.02135	2.34946	0.172537	-0.577084	-0.243316	-0.1132	-0.338029	0.623558	0.454039	-1.97815	-2.42511	-2.70285	-0.30059	0.320347	0.573666	0.556432	0.165634	0.319177	-0.428229	-0.445051	-0.580473	2.20207	1.83237	1.74036	0.148985	-0.298641	-0.150352	-0.302174	-0.108289	0.00206709	0.372768	0.150584	0.250917	-1.80586	-2.30272	-1.61159	0.0944273	0.0334641	0.224302	0.375366	0.00683001	0.406412	0.0338783	-0.490683	-0.248698
PAS_chr1-1_0029	2.27364	1.95458	2.26684	0.0942676	-0.609877	-0.2993	-0.18769	-0.423818	0.580281	0.504587	-2.13012	-2.316	-2.6037	0.00943111	0.427843	0.602512	0.471953	0.0388114	0.310503	-0.342349	-0.657266	-0.415718	2.25674	1.79016	1.66746	0.0232018	-0.292015	-0.241608	-0.433568	-0.17406	-0.105535	0.411321	0.087275	0.345175	-1.85655	-2.19947	-1.57951	0.400425	0.0230658	0.322535	0.496022	0.0800897	0.335683	0.165103	-0.408543	-0.345905
PAS_chr1-1_0030	-1.31336	-1.29925	-1.76778	-4.67553	-5.58458	-4.738	-3.24678	-3.47627	-3.24366	-2.923	0.85582	1.20872	0.964775	4.10856	4.88772	5.1605	3.35751	3.53227	3.02309	3.80129	2.87861	2.52296	-1.01202	-0.354959	-0.820818	-4.41924	-5.70193	-4.67813	-3.48308	-3.08459	-3.29916	-2.38473	-3.90832	-2.45099	-0.0700432	0.923583	0.482949	5.99902	3.98065	4.54418	3.06576	3.16008	2.66191	3.41703	1.80165	2.05001
PAS_chr1-1_0030	-1.08375	-1.13088	-1.6267	-4.1256	-5.16805	-4.50193	-3.09912	-3.28028	-2.8953	-2.71196	0.736396	1.1428	0.922488	3.92327	4.5329	4.94635	3.12235	3.4444	2.90979	3.61817	2.75636	2.46486	-1.11284	-0.150589	-0.627575	-3.89008	-5.20853	-4.60109	-3.11476	-3.01648	-3.16334	-2.21326	-3.65978	-2.22139	-0.0649796	0.853464	0.453261	5.40617	3.78222	4.42371	2.95883	3.04744	2.61859	3.27258	1.78547	1.99658
PAS_chr1-1_0031	1.09805	0.638404	0.858716	1.7962	1.82346	1.74777	1.25076	2.23726	1.94696	1.80034	-0.762918	-0.838849	-1.15786	-1.76592	-1.74341	-1.72786	-2.05892	-1.39864	-1.24873	-2.066	-1.88826	-1.76299	0.641035	0.575991	0.459791	1.50556	1.33367	1.32951	1.51785	1.12364	1.01386	1.60742	1.76957	1.44415	-0.605548	-0.659263	-0.597306	-1.46728	-1.57551	-1.46258	-1.67088	-1.08675	-1.02241	-1.80628	-1.62514	-1.67424
PAS_chr1-1_0031	1.1428	0.667364	0.928467	1.79276	1.82119	1.87956	1.23272	2.17621	1.93014	1.74743	-0.987243	-0.918423	-1.13644	-1.75553	-1.79442	-1.837	-2.11353	-1.42554	-1.44562	-2.14903	-1.96439	-1.78536	0.670967	0.657966	0.601915	1.56547	1.31082	1.30226	1.61039	1.21169	1.00281	1.61509	1.6799	1.47614	-0.773205	-0.738635	-0.760745	-1.48595	-1.55216	-1.56883	-1.69988	-1.18675	-1.14146	-1.89195	-1.62826	-1.65245
PAS_chr1-1_0032	-1.41877	-1.31026	-1.20512	0.393075	-0.108236	0.0796388	-0.283903	-0.259033	-0.494683	-0.406224	1.55566	1.23969	1.34943	-0.321399	-0.0502122	0.180417	0.269863	0.24477	0.271346	0.226476	0.612059	0.352595	-0.981132	-1.05112	-0.966421	0.66432	0.51189	0.381453	0.23224	0.0850678	0.104969	-0.215714	0.346669	-0.131758	1.31129	1.09634	1.16483	-0.381933	-0.617074	-0.334544	-0.294852	0.0413737	0.0505004	-0.154221	0.284206	0.302015
PAS_chr1-1_0032	-1.5152	-1.35458	-1.31468	0.16475	-0.209653	-0.043194	-0.419179	-0.315713	-0.642702	-0.499163	1.37963	1.43401	1.51679	-0.0974006	0.0423749	0.29352	0.356626	0.368207	0.414956	0.217192	0.752549	0.568754	-1.00494	-1.121	-1.10273	0.64775	0.373152	0.360891	0.317974	0.0934143	0.0397278	-0.230372	0.320104	-0.115008	1.26346	1.18963	1.23663	-0.356932	-0.486979	-0.196976	-0.174493	0.0664339	0.0560226	-0.142611	0.329414	0.305646
PAS_chr1-1_0033	0.910062	1.65906	1.86507	-0.773899	-0.593034	-0.551926	-0.940045	-0.314471	-0.335945	-0.322433	-1.47371	-1.60276	-0.932011	0.792656	0.424866	0.549989	0.561935	0.929822	0.883937	0.698376	0.354669	0.31334	1.79207	1.70443	1.49661	-0.823206	-0.562558	-0.508158	-0.261691	-0.782376	-0.930104	-0.322847	-0.53617	-0.260597	-1.86629	-2.04134	-1.49659	0.460555	0.667595	0.427348	0.176392	0.824226	0.741701	0.485958	0.137394	0.167631
PAS_chr1-1_0033	0.840947	1.57623	1.84098	-0.898764	-0.649108	-0.581179	-1.00134	-0.406192	-0.399248	-0.341005	-1.43603	-1.75633	-0.835885	0.887184	0.489926	0.672225	0.52154	0.911449	0.932734	0.839161	0.436804	0.362726	1.68654	1.75666	1.45783	-0.852581	-0.630545	-0.611343	-0.307737	-0.856047	-0.948644	-0.274494	-0.495286	-0.2659	-1.82113	-1.99082	-1.47395	0.542666	0.781559	0.501929	0.25383	0.880961	0.758867	0.410582	0.110753	0.238885
PAS_chr1-1_0034	1.11871	0.974397	0.962762	0.385159	0.280616	0.303874	0.257135	0.710839	0.378252	-0.130502	-0.591333	-0.978121	-0.974502	-0.39129	-0.369995	-0.422755	-0.72622	-0.392499	-0.434715	0.0460903	-0.307657	-0.0209867	0.602447	0.660861	0.620287	-0.0247546	-0.158921	-0.0380231	-0.0186137	-0.0241205	0.0342479	-0.306495	-0.356555	-0.692886	-0.499129	-0.51691	-0.478364	0.199678	0.102933	0.197395	0.0389917	0.0769541	0.0936404	0.544997	0.499999	0.497926
PAS_chr1-1_0034	0.954341	0.997039	1.01574	0.350048	0.290904	0.310105	0.332897	0.755778	0.350555	-0.0284665	-0.766948	-1.00361	-0.747784	-0.322093	-0.364089	-0.407324	-0.703919	-0.392356	-0.417752	-0.00528335	-0.385778	0.060503	0.576582	0.641854	0.654293	0.0279421	-0.136165	-0.0400744	0.0439031	-0.0147819	0.133963	-0.421545	-0.261954	-0.615975	-0.359407	-0.714057	-0.473832	0.157099	0.0697721	0.0898282	-0.0271002	0.196681	-0.0784187	0.348004	0.447238	0.36739
PAS_chr1-1_0035	-1.21931	-0.758867	-0.967421	-0.624113	-0.299095	-0.28766	-0.0450169	-0.722106	-0.750628	-0.489152	0.830747	0.962687	1.30904	0.537312	0.245364	0.260965	0.726443	0.218862	0.218295	0.469207	0.776783	0.353778	-0.643171	-0.594895	-0.507695	-0.388612	-0.00601394	-0.118021	-0.0236205	0.0689304	0.127903	-0.119052	-0.0927996	-0.0415702	0.656757	0.783996	0.556349	0.115912	0.457966	0.197753	0.119583	0.0877733	0.0717313	0.13186	0.213194	0.163998
PAS_chr1-1_0035	-1.03244	-0.59931	-0.710464	-0.518508	-0.0574372	-0.170917	-0.159966	-0.632091	-0.578616	-0.266236	0.75474	0.818502	1.15948	0.394769	0.16991	0.24028	0.578298	0.148354	0.217078	0.31486	0.632091	0.356201	-0.75365	-0.456274	-0.494795	-0.159493	0.00929374	-0.0103442	0.081094	0.127582	0.0785931	-0.0270713	0.0544755	0.0893679	0.583095	0.7017	0.597454	-0.0225697	0.381542	0.175117	0.0467923	0.0237466	0.124195	0.0584613	0.00243363	0.138164
PAS_chr1-1_0036	-1.19771	-0.854405	-1.00481	0.726025	0.957801	0.663365	0.210547	0.640916	0.419402	0.507283	0.793523	0.938125	1.20151	-0.624389	-0.70197	-0.824126	-0.608231	-0.294055	-0.257723	-0.699133	-0.334986	-0.459413	-0.743792	-0.604	-0.541339	0.971823	1.09731	0.794341	1.26698	0.518347	0.522658	0.630236	1.03883	0.850096	0.670178	0.830276	0.647373	-1.12932	-0.95997	-0.755444	-1.09332	-0.466144	-0.417416	-1.03332	-0.726642	-0.75623
PAS_chr1-1_0036	-1.25869	-0.875953	-1.01863	0.674577	0.97334	0.600026	0.178582	0.596612	0.35281	0.501681	0.827298	0.923255	1.18362	-0.538402	-0.60709	-0.808078	-0.666933	-0.315525	-0.219367	-0.647215	-0.316026	-0.425429	-0.757021	-0.65563	-0.58361	0.989029	0.995628	0.792523	1.293	0.512311	0.41524	0.582751	1.02389	0.840732	0.593981	0.822806	0.720013	-1.08853	-0.93774	-0.627472	-1.12555	-0.476405	-0.403128	-0.980887	-0.707497	-0.729959
PAS_chr1-1_0037	-0.311748	-0.0939145	0.32719	-4.42188	-4.45059	-4.527	-4.27307	-3.92157	2.52157	2.71898	0.155085	-0.266338	0.203523	3.86819	4.17637	4.40724	3.80116	3.98081	3.98482	-1.81049	-2.51747	-2.43875	0.241561	-0.379554	-0.265621	-4.39343	-4.28746	-4.37707	-3.96424	-4.05194	-4.1095	2.90038	2.02402	3.62207	0.200251	-0.429665	0.102434	4.17448	4.02049	4.39316	3.80926	3.73862	3.61582	-1.91676	-3.05613	-3.11874
PAS_chr1-1_0037	-0.201787	0.119877	0.38374	-4.30125	-4.38011	-4.313	-4.33715	-3.89013	2.61707	2.86203	0.0223208	-0.311302	0.120878	3.86175	4.05574	4.20985	3.6729	3.7136	3.42658	-1.96044	-2.59726	-2.51485	0.121718	-0.32145	-0.157294	-4.26003	-4.1886	-4.20655	-3.98507	-4.0167	-3.96839	2.95841	2.07572	3.57076	0.0756543	-0.535392	0.00809762	3.97453	3.83291	4.1672	3.76515	3.60769	3.7234	-1.96144	-3.03475	-3.08258
PAS_chr1-1_0038	0.00135048	-0.110207	0.120166	-0.245853	-0.204977	-0.199416	-0.285971	-0.420427	-0.199861	0.371033	-0.10858	-0.0918294	0.270839	0.72413	0.306797	0.262626	0.548106	0.0890351	0.174356	-0.213934	0.0347528	-0.0614571	0.0546691	0.0444055	0.065364	-0.149143	-0.0126167	-0.223274	-0.096016	0.134476	0.00687153	0.556192	0.265133	0.50639	-0.293851	-0.104084	0.14439	-0.169787	0.280849	-0.0301333	0.0892255	0.0495209	-0.0301922	-0.536344	-0.391456	-0.409428
PAS_chr1-1_0038	0.07685	-0.1231	0.0605771	-0.246587	-0.236332	-0.234096	-0.434686	-0.344078	-0.195344	0.274046	0.782674	-0.0650921	0.335041	0.444942	0.153547	0.354803	0.47424	0.135957	-0.0123329	-0.0951668	0.120008	-0.252227	0.0417921	0.167308	-0.0595606	-0.156075	0.0425942	-0.0359803	-0.180426	0.153176	0.0454706	0.462261	0.293262	0.659999	-0.278164	-0.0710324	0.210209	0.17096	0.157261	0.0287518	0.108558	0.127815	-0.17795	-0.483054	-0.600957	-0.580747
PAS_chr1-1_0039	1.1901	1.1792	1.17176	0.877454	0.970955	0.737064	0.300305	0.7007	0.838215	0.791582	-0.963713	-1.10162	-1.14765	-0.627494	-0.316301	-0.611899	-0.397385	-0.478841	-0.316945	-0.484304	-0.685402	-0.640496	1.01614	1.06466	1.13705	0.882644	0.779774	0.727018	0.73116	0.733852	0.635052	0.665518	0.723438	0.91712	-1.1374	-0.999952	-1.07624	-0.72967	-1.02308	-0.487216	-0.623602	-0.546985	-0.553845	-0.633151	-0.706497	-0.831509
PAS_chr1-1_0039	1.20104	0.994996	1.09537	0.7721	1.03813	0.680502	0.40566	0.552416	0.738097	0.779782	-1.3088	-0.889272	-1.07624	-0.57835	-0.313799	-0.712828	-0.262051	-0.592827	-0.513462	-0.77184	-0.770767	-0.535728	1.15486	1.04456	1.12457	0.897393	0.815824	0.782119	0.764974	0.610378	0.546211	0.673274	0.612594	0.692904	-1.11212	-1.29045	-1.05714	-0.76575	-0.622549	-0.557267	-0.576326	-0.558683	-0.64919	-0.800723	-0.856549	-0.687563
PAS_chr1-1_0040	0.471207	0.436099	0.708791	-0.197348	0.157891	-0.160677	-0.0527727	-0.218416	0.0539708	0.0284356	-0.8502	-0.846027	-0.595856	-0.155041	-0.0586582	-0.324575	0.225534	-0.177632	-0.0699894	0.209593	-0.294153	-0.164541	0.684835	0.605474	0.712397	0.168251	0.394847	0.0809835	0.0884492	0.117452	0.184077	0.134013	-0.0340252	0.0744599	-0.884281	-0.84142	-0.996807	-0.602448	-0.533596	-0.285319	-0.164416	-0.476218	-0.352133	-0.330686	-0.490341	-0.56155
PAS_chr1-1_0040	0.342582	0.408276	0.616625	-0.299574	0.0770282	-0.16018	-0.146386	-0.344843	0.0645517	0.0490789	-0.741778	-0.809428	-0.528963	-0.0351918	-0.0406173	-0.381214	0.238726	-0.192108	-0.106359	0.259856	-0.221945	-0.13154	0.640514	0.490677	0.655731	0.156488	0.30236	-0.00632611	-0.141895	0.0386805	0.125653	0.288014	0.0792187	0.145593	-0.755022	-0.856241	-0.874379	-0.695679	-0.436152	-0.220239	-0.210588	-0.331867	-0.28733	-0.268425	-0.481378	-0.354851
PAS_chr1-1_0041	2.10056	2.28781	2.20404	0.415061	0.399273	0.243379	0.370945	0.361455	1.39512	0.949113	-1.91645	-2.14869	-1.93002	-1.07739	-0.0304533	-0.206302	-0.518463	-0.675887	-1.00165	0.395565	-1.42338	-0.935213	1.59241	1.81547	1.89883	0.152119	-0.0884504	0.0247814	0.164159	0.380759	0.497919	0.50492	-0.170862	0.695885	-1.91444	-2.23227	-2.31676	-0.304687	-0.731873	-0.0523762	-0.442968	-1.18191	-0.710006	-0.730855	0.045047	0.0169121
PAS_chr1-1_0041	2.07232	2.22779	2.18594	0.497524	0.201436	0.357473	0.355577	0.636161	1.3159	0.91978	-2.00762	-2.14429	-2.02988	-0.234095	-0.148391	-0.129665	-0.278458	-0.871654	-1.0647	0.492491	-1.5919	-1.16157	1.66315	1.80351	1.8894	0.366946	-0.0963747	0.126018	0.144535	0.442026	0.232063	0.513451	-0.0376711	0.706824	-2.01605	-1.4953	-2.20402	-0.402686	-0.690755	-0.115296	-0.607554	-0.50742	-0.534672	0.490704	-0.201935	-0.997281
PAS_chr1-1_0042	1.19852	1.36722	1.6301	-0.00687494	-0.235716	0.0196547	0.203341	-0.159427	0.0570166	0.318234	-1.25827	-1.47007	-1.08642	0.167366	0.26061	0.504826	0.312994	-0.19627	-0.253498	-0.0760736	0.0875187	-0.103422	1.58128	1.43688	1.28172	-0.101968	-0.415865	-0.177677	-0.0311169	0.349837	0.246791	0.300754	0.179626	0.648234	-1.44491	-1.40902	-1.26545	0.254077	0.229684	0.151918	0.518625	-0.25247	-0.126419	-0.360289	-0.410994	-0.422471
PAS_chr1-1_0042	1.36005	1.47304	1.70893	0.128994	-0.120178	0.0870578	0.240435	-0.116417	0.0963992	0.417866	-1.19916	-1.58587	-1.08384	0.28186	0.262309	0.42747	0.221025	-0.251684	-0.329309	0.087588	0.0524862	-0.0524575	1.47568	1.58151	1.40008	-0.0880315	-0.296121	-0.0642932	-0.0887275	0.349296	0.266782	0.426905	0.162814	0.624792	-1.5446	-1.67173	-1.27501	0.292259	0.368232	0.136921	0.174149	-0.132137	-0.243778	-0.372535	-0.172492	-0.351884
PAS_chr1-1_0043	-0.0194151	-0.00378402	0.321265	1.04772	0.868346	0.967467	0.548273	0.335035	0.179326	0.522568	0.441115	-0.10986	0.642077	-0.576924	-0.576929	-0.483201	0.0818831	-0.309759	-0.386374	-0.503141	0.0893991	0.095578	0.0586946	0.185153	-0.02873	0.987806	0.922962	1.00552	0.930874	0.80313	0.721037	0.657493	0.992143	0.814503	-0.257322	0.602577	0.122932	-1.03075	-0.852051	-0.891802	-0.576725	-0.698876	-0.349104	-1.08475	-0.160732	-0.457011
PAS_chr1-1_0043	-0.111463	0.0724169	0.150822	0.95268	0.838878	0.968891	0.454544	0.170809	0.234272	0.551895	-0.224078	-0.126678	0.224718	-0.739363	-0.628744	-0.545343	-0.00161697	-0.474178	-0.486358	-0.901311	0.151114	-0.0480118	0.0420354	0.0135833	-0.121255	0.935809	0.964511	0.89917	0.86614	0.757021	0.621056	0.573452	1.00257	0.981583	-0.111441	-0.125304	0.062181	-1.16364	-0.923389	-0.768015	-0.683243	-0.656653	-0.50448	-1.13154	-0.513877	-0.527312
PAS_chr1-1_0044	-1.40319	-1.32017	-1.42038	-1.57737	-1.60177	-1.61342	-1.5378	-1.69276	-1.3624	-1.35869	1.55293	1.53234	1.51914	1.60495	1.73662	1.6782	1.63707	1.73237	1.6337	1.45202	1.52705	1.38313	-0.689387	-0.831743	-0.664797	-0.932697	-0.85582	-1.06604	-0.804217	-0.917026	-0.929192	-0.759055	-0.611929	-0.656622	0.997628	1.04658	0.722138	1.00233	0.984781	1.32104	0.994582	1.1697	1.05057	0.815682	0.796975	0.904531
PAS_chr1-1_0044	-1.18908	-1.21969	-1.30119	-1.47446	-1.40915	-1.55848	-1.52741	-1.51891	-1.23555	-1.18284	1.6831	1.4033	1.45178	1.47237	1.67007	1.60699	1.64053	1.53665	1.37299	1.47163	1.32136	1.33625	-0.870419	-0.779408	-0.607392	-0.680175	-0.845628	-0.986405	-0.663099	-0.815078	-0.764398	-0.601058	-0.667196	-0.698978	0.879451	0.714258	0.630792	0.970156	0.909827	1.21386	0.96127	1.01351	0.943775	0.767343	0.753372	0.764124
PAS_chr1-1_0045	-0.560733	-0.732279	-0.421698	-0.683056	-0.52383	-0.460111	-0.461612	-0.655881	-0.79416	-0.621926	0.384083	0.291354	0.273741	0.488575	0.246407	0.412742	0.550285	0.260152	0.182347	-0.00640567	0.532163	0.302856	-0.394602	-0.367012	-0.338636	-0.403922	-0.286063	-0.267835	-0.332598	-0.169071	-0.201382	0.00509939	-0.0111561	-0.150456	0.0731726	0.0478714	0.101195	0.0187462	0.0583927	0.161648	0.000922795	-0.062418	-0.0845933	-0.387305	-0.18048	-0.323461
PAS_chr1-1_0045	-0.569103	-0.703068	-0.443514	-0.751145	-0.588766	-0.492682	-0.508349	-0.641767	-0.679064	-0.64539	0.577497	0.222899	0.410713	0.510275	0.288729	0.381974	0.512178	0.254049	0.284387	0.210759	0.492135	0.347478	-0.28606	-0.383974	-0.370803	-0.411729	-0.297258	-0.345148	-0.319389	-0.169524	-0.237225	0.0348625	0.0772193	-0.186354	0.105676	0.0525045	0.196537	0.0221745	0.143635	0.115645	0.0309929	-0.037948	0.00957259	-0.337821	-0.181366	-0.164669
PAS_chr1-1_0046	-0.525989	-0.601484	-0.583627	1.30707	1.36105	1.29015	0.988881	1.26672	0.747652	0.857608	0.579955	0.513545	0.429793	-1.23812	-1.26011	-1.26545	-1.19687	-0.868875	-0.930964	-1.20007	-0.722819	-0.782784	-0.474632	-0.413476	-0.510643	1.33289	1.21526	1.20117	1.35248	1.02881	0.963446	0.990655	1.43498	0.840715	0.405661	0.435731	0.566131	-1.25054	-1.30282	-1.1355	-1.29642	-0.994101	-0.996095	-1.30204	-0.88798	-0.946066
PAS_chr1-1_0046	-0.454957	-0.478831	-0.489451	1.37666	1.41547	1.318	0.9966	1.30942	0.848339	0.817529	0.536207	0.424659	0.406258	-1.22237	-1.24472	-1.29748	-1.29633	-0.875431	-0.990896	-1.22969	-0.766886	-0.731703	-0.49401	-0.375414	-0.550539	1.42721	1.37311	1.27488	1.42844	1.04471	0.991394	1.0527	1.45148	0.823965	0.419769	0.415561	0.536984	-1.30081	-1.39177	-1.11395	-1.3553	-0.91952	-1.02641	-1.32501	-0.879058	-0.943651
PAS_chr1-1_0047	0.0688107	-0.198693	-0.216197	-0.0265799	0.0642131	0.10363	-0.169229	0.0335917	-0.247209	-0.0987106	0.902976	0.424968	0.0880833	0.102532	-0.034221	0.204644	0.103748	0.0485105	-0.119157	-0.125252	0.00820492	0.0558698	-0.743916	-0.75158	-0.0294061	-0.0446102	-0.0866448	-0.0106567	-0.0538579	-0.170282	-0.268394	-0.21265	-0.0908524	-0.0161215	-0.0436157	0.522022	0.1758	-0.0182115	-0.0454455	0.122288	0.138346	0.0951546	0.0168613	-0.265836	0.0105431	-0.0406762
PAS_chr1-1_0047	-0.469173	-0.00349238	-0.0242143	-0.122637	0.0455172	0.0906493	-0.174151	-0.175422	-0.115299	0.0699789	-0.80097	0.280227	0.0179258	0.482485	-0.150545	-0.158313	0.0506743	-0.117039	-0.161436	-0.371766	0.164938	0.29913	-1.08179	-0.433467	-0.125123	0.0255646	-0.0859023	-0.10934	-0.0850579	0.016304	-0.071302	-0.319729	-0.0971926	-0.110783	-0.141344	-0.0900609	0.151048	0.215792	-0.447746	-0.166814	0.229498	0.0158528	-0.0734865	-0.315956	-0.105657	-0.0469641
PAS_chr1-1_0048	0.134185	0.11989	0.0500744	0.965109	0.969032	1.09811	0.735725	0.735943	-0.000719475	0.19107	-0.191005	-0.202628	0.277488	-1.14409	-1.12012	-0.950422	-0.857752	-0.871481	-0.895752	-0.726365	0.297521	-0.202391	0.15331	0.108991	0.288588	0.850335	0.891736	0.926318	0.819416	0.816176	0.782797	0.369306	0.742817	0.51697	-0.215327	0.210527	-0.397013	-1.02082	-0.985825	-1.13666	-0.723051	-1.14057	-0.969404	-0.87978	-0.629857	-0.659049
PAS_chr1-1_0048	0.209439	0.0606264	0.0246363	0.969306	0.968001	1.06842	0.882395	0.742517	-0.0597327	0.0634548	0.585631	-0.231318	0.200276	-1.12629	-1.25796	-0.977844	-0.86307	-0.93449	-1.03769	-0.806409	-0.143595	-0.347445	-0.0151694	0.167017	0.142345	0.871021	0.924815	0.957541	0.735527	0.845192	0.955519	0.440948	0.660943	0.646254	-0.366661	-0.205868	-0.274408	-1.06752	-0.931657	-1.045	-0.849768	-0.87783	-0.857136	-0.961881	-0.679216	-0.662187
PAS_chr1-1_0049	0.766201	0.781987	0.670626	0.0790403	0.29277	0.388512	0.386814	0.880453	0.0630266	-0.0643891	-0.578918	-0.51853	-0.536685	-0.334584	-0.294426	-0.470582	-0.948638	-0.567409	-0.453264	-0.228778	-0.0234616	-0.00847274	0.433712	0.573219	0.708385	-0.158724	-0.0189108	-0.100798	0.224377	0.222052	0.273689	-0.313111	-0.177958	-0.19217	-0.417743	-0.374853	-0.543915	-0.0706952	-0.0122669	0.0670499	-0.242965	-0.371659	-0.384117	-0.0408068	0.0411202	0.113369
PAS_chr1-1_0049	0.620359	0.853426	0.713109	0.112268	0.330189	0.332039	0.522492	0.8453	0.00658668	-0.119158	-0.772767	-0.560711	-0.598107	-0.186205	-0.383873	-0.496722	-0.877968	-0.616298	-0.506864	-0.326161	0.0284198	-0.119942	0.443314	0.480669	0.637494	-0.143925	-0.124676	-0.0638833	0.220328	0.31732	0.225761	-0.247442	-0.077715	-0.242045	-0.52069	-0.437387	-0.58886	-0.179223	0.0282577	-0.0140579	-0.198325	-0.294993	-0.282211	0.122872	0.00718556	0.131845
PAS_chr1-1_0050	-2.02686	-1.75727	-1.57593	-1.96841	-1.88095	-1.49802	-1.64783	-1.95655	-2.4392	-2.29401	1.6517	1.49523	2.16834	1.13285	1.05755	1.13117	1.68255	1.57394	1.45062	2.01403	2.21286	1.84711	-0.966343	-1.35225	-1.22099	-1.22237	-0.996052	-1.11216	-1.56669	-1.46943	-1.27459	-1.90407	-2.16659	-2.19978	1.26005	1.19336	1.2333	0.634507	0.67372	0.69316	1.041	1.2761	1.05592	1.52033	1.6692	1.73597
PAS_chr1-1_0050	-2.1953	-1.84989	-1.65828	-2.01823	-2.11119	-1.7431	-1.9137	-2.32054	-2.69354	-2.60061	1.60652	1.48449	2.22297	1.18177	1.12592	1.17124	1.66863	1.69315	1.52049	2.12597	2.44029	1.84681	-1.03076	-1.38228	-1.33997	-1.40376	-1.3683	-1.29644	-1.69046	-1.8471	-1.45105	-2.1815	-2.50136	-2.46434	1.35612	1.21862	1.25265	0.846943	0.755162	0.748935	1.07224	1.13974	1.07246	1.58615	1.69516	1.82772
PAS_chr1-1_0051	1.07152	1.26048	1.42415	-1.31788	-1.17841	-0.908557	-0.71521	-1.48681	-0.804389	-0.630784	-1.39431	-1.45752	-1.19259	0.895619	0.746997	0.959114	1.35635	0.45136	0.2396	1.32177	0.739382	0.411863	1.19362	1.3775	1.35279	-1.07805	-0.920162	-0.786914	-1.17988	-0.50861	-0.509083	-0.42495	-1.60909	-0.308468	-1.57775	-1.71042	-1.55262	0.734115	0.597694	0.667426	0.839611	0.315522	0.121517	0.940566	0.0809719	0.0176729
PAS_chr1-1_0051	0.879974	1.22868	1.37018	-1.32195	-1.22189	-0.976519	-0.814154	-1.44111	-0.864241	-0.633187	-1.3702	-1.5072	-1.22679	0.998012	0.821384	0.957013	1.22311	0.506371	0.332109	1.34342	0.778988	0.458454	1.15732	1.31735	1.3077	-1.10559	-1.06116	-0.8709	-1.19778	-0.586534	-0.460962	-0.502574	-1.69324	-0.389604	-1.47394	-1.6107	-1.4858	0.724821	0.804516	0.753611	0.901407	0.359388	0.180231	0.994817	0.0495689	0.0678437
PAS_chr1-1_0052	-1.1548	-1.21467	-0.928357	-1.14307	-1.3531	-1.15137	-1.23458	-1.40857	-1.86767	-1.64463	1.52491	0.830823	0.972786	0.561696	1.09171	1.28552	1.2743	0.978014	0.868801	1.09588	1.59182	0.990581	-0.827462	-0.808804	-1.28107	-0.992366	-1.03161	-0.959993	-0.964841	-0.994469	-1.03676	-1.26151	-0.962522	-1.28283	0.353301	0.468112	1.14679	0.841209	0.552296	0.861476	0.917064	0.510487	0.494827	0.623779	1.12857	0.733235
PAS_chr1-1_0052	-1.30149	-1.09611	-0.944886	-1.18329	-1.35776	-1.20029	-1.40992	-1.30352	-1.8053	-1.54805	1.48386	0.680363	0.700678	0.676866	0.975233	1.28676	1.40188	0.87143	0.791114	0.862533	1.15272	0.826391	-0.665845	-0.809697	-1.1867	-0.954873	-0.98543	-1.03499	-0.900475	-0.879873	-1.04084	-1.22568	-0.826776	-1.13598	0.375194	0.0533775	1.2286	0.653103	0.592432	0.874393	0.584693	0.502098	0.547442	0.500034	0.89476	0.591514
PAS_chr1-1_0053	-1.32833	-0.920751	-0.905705	0.0918432	0.637868	0.352605	-0.108068	0.0693465	-0.391842	-0.00213211	1.18202	1.21988	1.40338	0.00812728	-0.240847	-0.414921	0.254921	0.0940433	0.152895	0.285273	0.529717	0.214401	-0.745836	-0.705034	-0.682153	0.833707	1.05652	0.736593	0.976928	0.596756	0.58006	0.336895	0.938002	0.628229	0.669654	0.741144	0.743889	-0.936535	-0.685446	-0.614484	-0.764245	-0.43762	-0.434821	-0.857835	-0.371332	-0.266305
PAS_chr1-1_0053	-1.26081	-0.948865	-0.827644	0.112115	0.660028	0.402519	-0.104	0.119989	-0.351595	-0.0205826	1.30374	1.16169	1.3487	0.0138133	-0.230621	-0.351347	0.180447	0.0989093	0.17797	0.294309	0.46808	0.0977205	-0.821444	-0.613889	-0.655259	0.818915	1.13254	0.780425	1.07825	0.619176	0.55485	0.409454	0.990007	0.642772	0.723818	0.722421	0.643939	-0.928723	-0.650386	-0.659733	-0.778092	-0.522198	-0.461902	-0.830729	-0.392189	-0.225347
PAS_chr1-1_0054	-0.0817101	0.224473	0.185781	0.305678	0.365758	0.674528	0.394622	0.443461	0.997811	1.10485	-0.156602	-0.19404	0.149599	-0.193956	-0.580596	-0.331223	-0.598552	-0.295361	-0.376416	-0.37444	-0.921579	-0.90715	0.162762	0.176413	0.195852	0.35265	0.238041	0.458241	0.427179	0.379122	0.313995	0.946875	0.397549	1.24243	-0.156666	-0.034384	-0.229631	-0.287822	-0.327747	-0.473165	-0.331001	-0.330963	-0.325843	-0.460629	-0.989039	-1.02863
PAS_chr1-1_0054	-0.00548224	0.295404	0.263877	0.376476	0.3735	0.792156	0.429222	0.548368	1.12486	1.17547	-0.0893395	-0.249474	0.108533	-0.27023	-0.633658	-0.382449	-0.741265	-0.343173	-0.431727	-0.425745	-0.967421	-0.930994	0.240878	0.313376	0.267045	0.408949	0.313239	0.544002	0.43763	0.46512	0.267148	1.03043	0.482443	1.32301	-0.231211	-0.108368	-0.184573	-0.363089	-0.402945	-0.506258	-0.391974	-0.311789	-0.286866	-0.464097	-0.99663	-1.04596
PAS_chr1-1_0055	-0.287187	-0.41902	-0.390879	-0.0970629	-0.119663	0.0497824	-0.0548432	-0.127791	0.896246	0.829635	0.396134	0.302381	0.219263	0.00332135	-0.00996564	0.02847	0.0268641	-0.00632339	-0.0662368	0.0617172	-0.97247	-0.888549	-0.390718	-0.403613	-0.48522	-0.366164	-0.376059	-0.167661	-0.354509	-0.203745	-0.241288	0.724786	-0.362812	0.823027	0.400874	0.386176	0.394035	0.265977	0.308533	0.159652	0.359731	0.198937	0.172305	0.272466	-0.892215	-0.835991
PAS_chr1-1_0055	-0.256452	-0.361355	-0.367511	-0.0498469	-0.0570835	0.0158429	-0.0116397	-0.00699447	0.916782	0.973397	0.41661	0.282279	0.237595	-0.147353	0.00768277	-0.0425636	-0.096258	-0.00406697	-0.0238815	-0.0691583	-0.961039	-0.913406	-0.413196	-0.381381	-0.341437	-0.340424	-0.392173	-0.157451	-0.386019	-0.217635	-0.221029	0.833584	-0.46006	0.878566	0.297662	0.239608	0.317872	0.281543	0.298016	0.134719	0.323962	0.200078	0.0480671	0.189755	-0.943401	-0.856369
PAS_chr1-1_0056	-0.419123	-0.0173733	0.451556	-0.0607487	-0.0360148	-0.163009	0.378658	-0.309281	0.586274	1.05336	-0.227635	-0.506442	0.223923	-0.0805064	0.00995753	-0.135777	0.192581	-0.492405	-0.535407	-0.24064	-0.825679	-1.16752	0.427469	0.247588	-0.111666	0.158743	0.152199	-0.201506	0.121791	0.500566	0.311806	1.20707	0.540767	1.39701	-0.437426	-0.720022	-0.22653	-0.413954	-0.275401	-0.0930876	-0.345133	-0.565879	-0.616064	-0.731485	-1.35485	-1.39163
PAS_chr1-1_0056	-0.377909	0.0406946	0.445734	-0.0784853	0.00646534	-0.211334	0.248742	-0.203605	0.735556	1.10581	-0.13058	-0.553065	0.122385	-0.0132785	0.0143615	-0.104794	0.148001	-0.423393	-0.575128	-0.339675	-0.82679	-1.13458	0.468603	0.16349	0.0237239	0.159196	0.17644	-0.172948	0.157576	0.602126	0.275455	1.19012	0.465769	1.45314	-0.465824	-0.761444	-0.0623052	-0.45814	-0.404612	-0.0218185	-0.308464	-0.46652	-0.744416	-0.76005	-1.36812	-1.42595
PAS_chr1-1_0057	1.10574	1.48911	1.31753	-0.406602	-0.167862	-0.574349	-0.2166	-0.356349	0.166403	0.217787	-1.27647	-1.20209	-1.11303	0.671202	0.478421	0.14697	0.113906	0.150559	0.0490383	0.767533	-0.275832	-0.120392	0.600553	0.90349	0.983152	-0.550612	-0.520066	-0.51093	-0.360963	-0.311062	-0.245739	-0.128883	-0.53076	-0.0104872	-1.13383	-1.10153	-1.2206	0.375656	0.355307	0.373322	0.3586	-0.149833	0.107205	0.579697	0.416937	0.0612998
PAS_chr1-1_0057	1.14427	1.44115	1.35446	-0.441838	-0.276369	-0.557328	-0.32184	-0.408028	0.164785	0.100501	-1.32793	-1.08966	-1.32474	0.611603	0.386158	0.184579	0.117155	0.0329544	-0.0293573	0.160383	-0.282071	-0.138311	0.610001	0.831442	0.944114	-0.519517	-0.506781	-0.624746	-0.479199	-0.217777	-0.204606	-0.282219	-0.609455	-0.0825701	-1.22449	-1.262	-1.30694	0.342894	0.438606	0.37916	0.205704	-0.0172783	0.326634	0.274263	0.0480032	0.192495
PAS_chr1-1_0058	-0.740376	-0.608693	-1.12118	0.614306	1.05488	0.623318	0.376137	0.959613	0.297654	0.33611	0.527744	1.09408	0.730455	-0.753604	-0.649979	-1.13244	-0.969606	-0.44693	-0.359665	-0.926877	-0.391615	-0.531282	-1.34493	-0.901966	-0.623754	0.698223	0.958415	0.47293	1.09531	0.244547	0.356203	0.53796	1.09159	0.400676	0.932634	1.51728	0.61273	-0.949907	-0.781992	-0.485695	-1.15573	-0.354517	-0.362433	-1.12978	-0.492596	-0.564006
PAS_chr1-1_0058	-0.853289	-0.714087	-1.19086	0.615893	0.976128	0.454999	0.262709	0.886283	0.234532	0.320717	0.719393	1.27646	0.831794	-0.623806	-0.562823	-0.982034	-1.09708	-0.300122	-0.203207	-0.760885	-0.297514	-0.394919	-1.52912	-0.912028	-0.816617	0.694946	0.914556	0.419488	1.12919	0.256052	0.394526	0.596268	1.12553	0.45277	0.998588	1.75788	0.75766	-0.92478	-0.690156	-0.445284	-0.986738	-0.324487	-0.288994	-1.13638	-0.488631	-0.448277
PAS_chr1-1_0059	0.10294	0.121015	0.169481	-0.125952	-0.132869	0.0065217	-0.468579	-0.133821	0.445623	0.459867	-0.0111201	-0.239666	-0.0977769	0.195068	0.0419412	0.150761	0.364313	0.403142	0.339184	-0.00681772	-0.366465	-0.466272	0.0584876	0.14904	-0.0982537	-0.117544	0.105956	0.074856	0.0754944	-0.113729	-0.276646	0.653196	0.146156	0.791506	-0.153562	-0.204886	0.0169737	-0.162489	0.00833614	-0.0682024	-0.147005	0.332614	-0.0234518	-0.27622	-0.603232	-0.685351
PAS_chr1-1_0059	0.132547	0.0872514	0.191853	-0.262983	-0.155284	-0.00275891	-0.455682	-0.233011	0.341394	0.489277	-0.00984883	-0.144557	-0.10904	0.286861	0.103618	0.168521	0.337991	0.49315	0.415748	-0.000510595	-0.365972	-0.349675	0.0726531	0.103423	-0.0906531	-0.102007	0.0561498	0.0757262	0.0798247	-0.141267	-0.200756	0.677406	0.0988537	0.717972	-0.0636419	-0.27489	0.0602997	-0.101888	0.078265	-0.0818848	-0.0930502	0.327954	0.159099	-0.144891	-0.611395	-0.625526
PAS_chr1-1_0060	1.80149	1.28439	1.23886	1.47984	1.46382	1.44097	1.5636	1.63894	1.92209	1.65946	-1.50057	-1.38921	-2.00888	-1.45644	-1.45336	-1.40005	-1.63503	-1.51252	-1.44418	-1.72386	-1.82671	-1.54805	1.09573	1.05792	0.941542	1.44233	1.50965	1.49908	1.61993	1.37259	1.41942	1.57178	1.65049	1.28666	-1.18565	-1.20612	-1.08256	-1.66728	-1.64631	-1.56722	-1.80408	-1.44984	-1.47638	-1.65339	-1.58462	-1.64226
PAS_chr1-1_0060	1.78834	1.37516	1.22212	1.47198	1.5011	1.31042	1.52907	1.78981	1.97301	1.73393	-1.71185	-1.47839	-2.02207	-1.65366	-1.45607	-1.39219	-1.74842	-1.59256	-1.52924	-1.80941	-1.89927	-1.39401	1.01707	1.19903	0.931869	1.49482	1.61244	1.54679	1.69356	1.33582	1.42104	1.55858	1.66411	1.23332	-1.07222	-1.26673	-1.2679	-1.67802	-1.59424	-1.54072	-1.85083	-1.41802	-1.40983	-1.68601	-1.51037	-1.51717
PAS_chr1-1_0061	-0.172906	-0.147483	-0.504031	1.1677	1.44091	0.884694	1.0814	1.16406	0.844478	1.07052	0.123886	0.554188	0.249002	-0.883549	-0.770975	-1.01232	-1.29655	-0.520463	-0.724178	-1.32287	-0.665928	-0.867018	-0.606934	-0.336466	-0.337005	1.00897	1.23378	0.83583	1.31952	0.735658	0.701544	0.862741	1.49333	1.06976	0.437845	0.809771	0.418724	-0.975099	-0.713707	-0.597229	-1.03001	-0.482709	-0.507645	-1.19118	-0.652278	-0.640888
PAS_chr1-1_0061	-0.0503253	0.0813195	-0.41765	1.21063	1.51529	0.929208	1.10102	1.23436	0.958657	1.10452	0.103245	0.463397	0.118799	-0.988144	-0.888731	-1.08066	-1.28185	-0.782916	-0.797663	-1.45234	-0.820574	-0.881619	-0.558906	-0.171229	-0.228342	1.02748	1.31134	0.8406	1.26697	0.790837	0.688137	0.999208	1.60123	1.08284	0.304025	0.689209	0.323027	-1.00753	-0.7712	-0.686206	-1.11941	-0.575706	-0.500241	-1.18624	-0.791834	-0.765285
PAS_chr1-1_0062	1.30073	0.955424	0.943947	2.07842	1.80142	1.97999	1.40271	2.03112	1.33171	1.15935	-1.10465	-1.30623	-1.5455	-2.24809	-2.0205	-2.0487	-2.12367	-1.70927	-1.70153	-2.09262	-1.66413	-1.43458	1.07566	0.821715	0.765757	1.82045	1.53237	1.60461	1.48255	1.14101	1.22083	0.925728	1.29981	0.761467	-1.18968	-1.21412	-1.13255	-1.86968	-2.12059	-1.92275	-1.71283	-1.4541	-1.38276	-1.57792	-1.11121	-1.26211
PAS_chr1-1_0062	1.25812	0.841797	1.03476	2.05573	1.85546	1.90468	1.35398	2.06799	1.3023	1.16965	-1.12804	-1.29864	-1.47124	-2.23825	-2.05486	-1.96735	-2.13587	-1.72043	-1.55188	-2.01589	-1.55716	-1.33081	0.961525	0.828069	0.753146	1.84522	1.51808	1.5237	1.52389	1.11963	1.16192	0.902377	1.34545	0.730412	-1.12833	-1.25706	-1.08243	-1.80888	-2.14057	-1.85077	-1.65361	-1.51455	-1.47751	-1.51411	-1.20588	-1.25708
PAS_chr1-1_0063	0.607441	1.07408	0.983899	0.00442294	0.320662	-0.0580445	0.191275	-0.13015	0.537582	0.718309	-1.18864	-1.09907	-0.826709	0.102409	0.0733869	-0.286556	-0.0446901	-0.358979	-0.189272	-0.0946557	-0.682727	-0.692556	0.77781	0.968618	1.25338	0.190683	0.17988	0.0987848	0.36019	0.424239	0.427706	0.597469	0.262436	0.83252	-1.10299	-1.0188	-1.32395	-0.135399	-0.197959	-0.152755	-0.331752	-0.421682	-0.384487	-0.155845	-0.588275	-0.561595
PAS_chr1-1_0063	0.584241	1.01008	0.959572	-0.00432205	0.338365	-0.0872874	0.185249	-0.0863425	0.5255	0.668177	-1.21654	-1.07441	-0.7582	0.0924012	0.116751	-0.268338	0.0857076	-0.372407	-0.335365	-0.115809	-0.707297	-0.651613	0.864661	1.07273	1.19184	0.158315	0.16821	0.109689	0.393144	0.381777	0.468564	0.639244	0.224108	0.729611	-1.12299	-1.15427	-1.32047	-0.0902626	-0.0415677	-0.0487728	-0.155418	-0.424879	-0.466828	-0.312265	-0.57404	-0.576961
PAS_chr1-1_0064	0.19315	-0.0813834	-0.284344	1.27187	1.27485	1.08539	0.857897	1.48812	0.439471	0.220931	-0.28431	-0.0167812	-0.477469	-1.67117	-1.39338	-1.51164	-1.57882	-1.2267	-1.07503	-1.0876	-0.860379	-0.742241	-0.294755	-0.243204	-0.311379	0.991277	0.671315	0.664921	0.960863	0.285992	0.51447	0.0094938	0.353996	-0.375349	-0.0957889	-0.021039	-0.0425465	-1.08526	-1.33114	-0.941953	-1.25599	-0.851562	-0.842864	-0.665021	-0.311801	-0.360431
PAS_chr1-1_0064	0.089433	-0.157644	-0.396113	1.24809	1.2093	0.995934	0.82734	1.41396	0.326731	0.166493	-0.317671	0.0325467	-0.441334	-1.58513	-1.41637	-1.51867	-1.59903	-1.17903	-1.00244	-1.03234	-0.761214	-0.645492	-0.287606	-0.314576	-0.334943	0.894697	0.623449	0.687251	0.903521	0.27801	0.462919	-0.0855173	0.363433	-0.373749	-0.0190246	0.100317	0.136967	-1.0236	-1.25458	-0.891216	-1.19179	-0.815875	-0.758961	-0.548055	-0.344509	-0.341606
PAS_chr1-1_0065	-0.50768	-0.385623	-0.773821	1.11293	1.08628	0.998563	0.783309	0.830228	0.467319	0.839556	0.434586	0.769609	0.345196	-0.99666	-1.01321	-1.14821	-0.898439	-0.631751	-0.878778	-1.3304	-0.636242	-0.915434	-0.829053	-0.419213	-0.489372	1.19385	1.2523	0.965309	1.19817	0.826259	0.783968	0.820135	1.48518	1.02411	0.324571	0.617417	0.273517	-1.16052	-0.995545	-1.03706	-1.27017	-0.670976	-0.805157	-1.45628	-0.908287	-0.853303
PAS_chr1-1_0065	-0.545873	-0.479159	-0.723748	0.978769	1.05921	0.884528	0.737112	0.823775	0.481517	0.752154	0.403682	0.706915	0.398661	-1.0062	-1.01727	-0.986001	-0.928621	-0.472304	-0.729833	-1.11849	-0.496097	-0.77705	-0.904829	-0.457658	-0.429003	1.06001	1.17138	0.957204	1.28425	0.868689	0.760893	0.857287	1.4071	1.0974	0.397982	0.858679	0.403314	-1.07778	-1.01316	-0.837413	-1.14023	-0.684858	-0.723472	-1.35988	-0.860027	-0.803448
PAS_chr1-1_0066	0.667055	0.733111	0.871971	0.727573	0.540091	0.787646	0.472024	0.672962	0.805411	0.617168	-0.809776	-1.11495	-0.912484	-0.896943	-0.967325	-0.599303	-0.846896	-0.712873	-0.784752	-0.840642	-0.974975	-0.821314	0.708152	0.878842	0.837488	0.432951	0.300803	0.452358	0.361514	0.336155	0.252395	0.522958	0.386561	0.586682	-1.0652	-1.07382	-1.03182	-0.460179	-0.635061	-0.681338	-0.456226	-0.542812	-0.486833	-0.584411	-0.67419	-0.712751
PAS_chr1-1_0066	0.559379	0.598491	0.807741	0.620636	0.439169	0.702878	0.385255	0.551543	0.72387	0.505204	-0.915307	-1.0278	-0.826251	-0.812382	-0.918249	-0.559187	-0.801796	-0.681476	-0.648871	-0.837225	-0.853712	-0.688837	0.649187	0.673511	0.668737	0.457129	0.0725935	0.345568	0.214785	0.242986	0.204171	0.474551	0.238351	0.494334	-1.06125	-1.045	-0.91588	-0.539776	-0.627827	-0.699157	-0.448695	-0.533621	-0.374887	-0.540131	-0.660927	-0.786812
PAS_chr1-1_0067	-0.0645395	-0.195812	0.0269414	0.357976	0.213901	0.343271	0.38975	0.364241	0.0973606	0.250313	0.0520441	-0.0534874	-0.151259	-0.498136	-0.538153	-0.402924	-0.371845	-0.511719	-0.586479	-0.658615	-0.376611	-0.372626	-0.00952216	-0.0675805	-0.0263382	0.327383	0.243292	0.374451	0.493311	0.304902	0.387943	0.292405	0.316345	0.23317	-0.0833812	-0.166668	-0.090392	-0.404064	-0.401833	-0.516516	-0.558741	-0.522122	-0.4336	-0.522564	-0.359242	-0.401028
PAS_chr1-1_0067	-0.00880841	-0.138459	0.0728952	0.295037	0.373292	0.404223	0.291047	0.304754	0.26272	0.238859	0.157524	-0.159192	-0.185712	-0.537381	-0.443365	-0.366068	-0.387456	-0.385994	-0.507989	-0.659265	-0.336466	-0.333325	-0.0770651	0.124873	-0.147857	0.4513	0.339691	0.379534	0.525691	0.443603	0.419496	0.373325	0.382908	0.26226	-0.232953	-0.208991	0.0236846	-0.342606	-0.379263	-0.378566	-0.527598	-0.436952	-0.402729	-0.528308	-0.282308	-0.397419
PAS_chr1-1_0068	2.24839	1.95096	1.74317	0.223221	0.374961	0.176624	0.339353	0.666922	1.21368	0.694794	-2.07272	-2.15065	-2.53287	-0.491366	0.0205549	-0.527395	-0.410227	-0.637923	-0.50827	-0.245446	-1.32961	-0.897796	1.74199	1.92351	2.24262	0.162895	-0.257986	-0.20053	0.0539213	-0.0843324	0.118118	0.400379	-0.380701	0.127902	-2.07484	-1.94579	-2.47945	0.0525318	-0.198253	-0.055745	-0.368524	-0.347788	-0.270693	0.0784308	-0.372232	-0.283471
PAS_chr1-1_0068	2.30141	1.88138	1.7426	0.257634	0.460487	0.0215738	0.420447	0.62056	1.1816	0.736544	-2.19045	-1.96969	-2.70332	-0.555418	-0.0533382	-0.659918	-0.468374	-0.641611	-0.468077	-0.43002	-1.40844	-0.958324	1.74466	1.83815	2.14785	0.0574381	-0.267047	-0.221484	-0.0498243	-0.133112	0.153461	0.333955	-0.512507	0.0666487	-2.15859	-2.01383	-2.49647	-0.0348744	-0.228393	-0.0530639	-0.441821	-0.375397	-0.216076	0.306142	-0.373994	-0.250156
PAS_chr1-1_0069	-1.19705	-1.3808	-1.03841	-2.132	-2.31405	-2.04793	-1.9971	-1.97425	-1.85543	-1.92203	0.642757	0.617145	0.660526	1.31954	1.44887	1.69613	1.64126	1.42274	1.37726	1.15406	1.31254	1.11105	-0.942616	-1.18429	-1.10568	-2.03979	-1.90368	-1.91589	-1.91255	-1.71769	-1.59735	-1.62824	-1.92378	-1.54069	0.501525	0.355258	0.742364	1.41265	1.42695	1.43644	1.41723	1.13295	1.17611	1.35842	0.878627	0.907377
PAS_chr1-1_0069	-1.19562	-1.24334	-1.03657	-2.19028	-2.182	-1.91832	-2.05299	-2.01308	-1.93937	-1.83615	0.573017	0.550154	0.532742	1.5272	1.44681	1.77934	1.46822	1.23643	1.29836	1.04274	1.23927	1.11113	-1.02934	-1.13293	-0.997541	-1.89037	-1.96815	-1.82953	-1.74488	-1.65708	-1.73357	-1.55729	-1.76123	-1.4791	0.646067	0.396873	0.640424	1.20084	1.32128	1.33881	1.43052	1.02707	1.03621	1.14506	0.709433	0.767247
PAS_chr1-1_0070	-0.711754	-0.970095	-0.729594	-0.22417	-0.0457304	0.149719	0.190066	-0.626759	-0.623081	-0.656608	0.608365	0.359619	0.507052	-0.110841	-0.236079	-0.292755	0.3078	-0.221815	-0.154565	0.301869	0.482256	0.135579	-0.395082	-0.488039	-0.604757	-0.36279	0.0435069	0.262005	-0.403727	0.0647046	0.0487652	-0.464865	-0.592138	-0.405856	0.460194	0.0918994	0.509935	-0.224905	0.210605	-0.334202	0.337944	-0.408848	-0.161317	0.500728	0.182315	0.162979
PAS_chr1-1_0070	-0.93523	-0.707397	-0.714465	-0.433814	-0.0497086	0.168865	0.0403595	-0.601271	-0.720496	-0.621258	0.314206	0.467617	0.511206	0.182937	-0.297167	-0.0909888	0.300926	-0.253502	-0.258805	0.36024	0.409805	0.519419	-0.433144	-0.633043	-0.699962	-0.401489	-0.0708966	0.232588	-0.476129	0.0076145	0.133099	-0.433534	-0.510861	-0.410205	0.447405	0.144743	0.475574	-0.191342	0.171371	-0.301295	0.373295	-0.241194	-0.244033	0.418631	0.166696	0.170695
PAS_chr1-1_0071	0.0881797	-0.0857614	0.135061	-0.490006	-0.69613	-0.32595	-0.509286	-0.831831	-0.924021	-0.694737	0.0642283	-0.335632	-0.106084	0.512271	0.384077	0.573497	0.625047	0.448404	0.360598	0.649281	0.939344	0.782952	-0.0610461	-0.099935	-0.179499	-0.541724	-0.38889	-0.448154	-0.751479	-0.375865	-0.505487	-0.718986	-0.645403	-0.466738	0.176979	0.0900452	-0.0217817	0.209117	0.569294	0.27787	0.625941	0.355662	0.391846	0.531689	0.509131	0.491339
PAS_chr1-1_0071	0.135285	0.0258313	0.133384	-0.481527	-0.608771	-0.343549	-0.65351	-0.660346	-0.905013	-0.907738	-0.353869	-0.144661	-0.277207	0.794834	0.454865	0.576414	0.649052	0.456446	0.301262	0.525695	0.994568	0.926513	-0.187221	-0.0830289	-0.143667	-0.452926	-0.39754	-0.468854	-0.668937	-0.442153	-0.479453	-0.606849	-0.611244	-0.422665	-0.0719962	0.0675974	0.0252525	0.152927	0.482418	0.220294	0.662631	0.477355	0.424007	0.343879	0.361	0.429641
PAS_chr1-1_0072	0.369704	0.954769	1.36645	2.40021	4.14354	2.58843	0.763842	0.0306367	-1.48629	-1.44666	-0.167295	-0.141045	-0.0464992	-0.699061	-1.08798	-1.0803	0.256293	-0.211406	-0.274148	1.09853	1.39241	0.979936	0.649514	0.9999	0.91539	3.21798	2.98456	2.82974	1.39033	1.57021	1.29822	-1.1853	-1.06825	-1.16763	-0.272948	-0.183308	-0.29966	-1.2976	-1.0728	-1.02958	-0.252961	-0.830724	-0.709186	0.771123	1.14262	1.04945
PAS_chr1-1_0072	0.364196	0.942237	1.30696	2.59132	4.01558	2.40628	0.822245	0.134006	-1.40892	-1.35702	-0.193715	-0.148088	-0.0572088	-0.627758	-1.12175	-1.05116	0.196706	-0.236659	-0.23292	1.17882	1.3735	1.08566	0.60593	1.01917	0.885713	2.99787	3.33195	2.89101	1.15495	1.71378	1.27797	-1.0905	-1.00229	-1.09288	-0.251565	-0.154813	-0.275912	-1.22485	-1.02026	-0.983366	-0.275633	-0.748303	-0.599771	0.826646	1.18626	0.986333
PAS_chr1-1_0073	-0.0357812	-0.722304	-1.09267	-0.916726	-0.478926	-0.424786	0.155156	0.390015	-0.16814	-0.337153	0.53357	0.839893	0.284827	0.397858	0.329197	0.298641	-0.132021	-0.0552511	-0.0951699	0.472979	0.165416	0.380447	-1.16374	-0.854257	-0.918376	-1.0501	-0.820475	-0.76922	-0.500705	-0.39681	-0.456034	-0.74851	-1.16278	-1.31614	0.859083	1.04894	0.869633	0.668306	0.741391	0.459389	0.437209	0.317533	0.356061	0.951757	0.695873	0.735842
PAS_chr1-1_0073	-0.21033	-0.829548	-1.14372	-0.808056	-0.761344	-0.69545	-0.0113954	0.317622	-0.0503239	-0.545983	0.577546	0.878426	0.211308	0.331405	0.342592	0.270848	-0.188891	-0.123475	-0.090501	0.405516	0.144911	0.447283	-1.11028	-0.860912	-0.908559	-1.16859	-0.944093	-0.773851	-0.820273	-0.566561	-0.534876	-0.836348	-1.34729	-1.37262	0.761276	1.09286	0.815955	0.642774	0.717303	0.453603	0.378505	0.293275	0.24915	1.00307	0.814516	0.701425
PAS_chr1-1_0074	1.28451	0.980172	0.548701	0.958726	0.72739	0.500292	0.650382	1.43987	1.10388	0.876764	-1.0262	-0.539033	-1.16256	-0.938221	-0.422663	-0.57547	-1.26664	-0.567063	-0.436966	-1.01861	-1.07301	-0.732146	0.448455	0.520431	0.5882	0.905282	0.505672	0.490629	0.968836	0.17864	0.29236	0.409973	0.75319	0.338623	-0.421735	-0.236595	-0.61282	-0.419945	-0.816541	-0.361917	-0.843458	-0.196649	-0.0797166	-0.51025	-0.272096	-0.293625
PAS_chr1-1_0074	1.11412	0.92914	0.518873	0.962053	0.696243	0.435131	0.501435	1.28736	1.10437	0.854996	-1.01916	-0.487078	-0.992478	-0.820435	-0.457483	-0.510042	-1.29085	-0.485692	-0.367079	-0.985851	-0.973965	-0.659275	0.451256	0.534938	0.59904	0.814233	0.471931	0.353258	0.879641	0.141481	0.144393	0.360823	0.790791	0.218533	-0.373237	-0.231845	-0.490569	-0.381886	-0.765197	-0.347278	-0.845747	-0.127401	0.00182307	-0.554392	-0.186781	-0.268005
PAS_chr1-1_0075	-1.67273	-1.05834	-0.836098	-1.12736	-0.821037	-0.779465	-1.15325	-1.00201	-1.4749	-1.22606	0.706777	0.516427	1.35257	0.767057	0.486353	0.502737	0.819793	0.739105	0.910817	1.24244	1.23447	0.97241	-0.514492	-0.662535	-0.659076	-0.515221	-0.496618	-0.304846	-0.659559	-0.680684	-0.626138	-0.860065	-0.694777	-0.865583	0.294104	0.0413805	0.436075	0.179591	0.179827	0.0595201	0.198002	0.317752	0.252423	0.398155	0.409777	0.506306
PAS_chr1-1_0075	-1.49741	-0.993986	-0.773793	-1.03301	-0.757521	-0.759921	-1.23258	-0.931268	-1.45315	-1.15816	0.874361	0.348942	1.09987	0.624989	0.394317	0.601727	0.749303	0.660408	0.736506	1.58842	1.02119	0.882935	-0.513304	-0.645253	-0.529389	-0.419847	-0.559617	-0.327021	-0.509426	-0.604256	-0.587132	-0.73275	-0.640447	-0.805411	0.327874	0.0411941	0.369214	0.100705	0.174857	0.0287792	0.187917	0.329943	0.408093	0.350954	0.520613	0.470133
PAS_chr1-1_0076	1.7427	1.36668	1.42804	0.376668	0.866794	0.118873	-0.433203	-0.292568	1.96443	1.5722	-1.33593	-1.37218	-1.73925	-0.282647	-0.0578912	-0.754296	0.183139	0.408843	0.366593	-1.46304	-1.8	-1.41282	1.04017	1.2481	1.17337	0.465344	0.905223	0.437969	0.107163	0.10332	-0.0979602	1.23134	1.16645	0.986198	-1.08532	-1.11497	-1.06998	-0.720702	-0.401802	-0.313673	0.0952484	0.290241	0.0882222	-0.854604	-0.993003	-1.04087
PAS_chr1-1_0076	1.87725	1.42097	1.43221	0.407543	0.833826	0.170085	-0.345689	-0.228316	1.96756	1.5691	-1.32394	-1.4561	-1.86612	-0.270773	-0.057206	-0.839245	0.226738	0.261292	0.283101	-1.49091	-1.78541	-1.41893	1.14233	1.21264	1.26146	0.523484	0.920231	0.423289	0.125816	0.0966674	-0.0244	1.29203	1.10119	1.06539	-1.07393	-1.10966	-1.06751	-0.658329	-0.450093	-0.373084	0.0179657	0.228549	0.0813915	-0.928188	-0.90429	-1.06612
PAS_chr1-1_0077	-1.13891	-1.30266	-1.03181	-0.364715	-0.346743	-0.18081	-0.363317	-0.450595	-0.866888	-0.605106	1.34206	0.854831	0.790725	0.233266	0.117362	0.280796	0.398322	0.387726	0.300809	-0.0828645	0.870067	0.49622	-0.916257	-1.17023	-1.30712	-0.146258	-0.114646	-0.106677	-0.0466342	-0.214193	-0.297867	-0.174872	0.270636	-0.284843	1.17387	1.03556	1.26537	-0.0280642	0.0269221	0.000497615	-0.00463467	0.214722	0.229255	-0.40809	0.0673387	0.0847005
PAS_chr1-1_0077	-1.03961	-1.13893	-0.973947	-0.27761	-0.304303	-0.189198	-0.359244	-0.385624	-0.804086	-0.585997	0.810184	0.869407	0.855893	0.224532	0.0249887	0.19572	0.365359	0.296296	0.206243	-0.243983	0.60519	0.438046	-1.12142	-1.08499	-1.13833	-0.10627	-0.014836	0.0125939	0.00623672	-0.224732	-0.235353	-0.187178	0.25003	-0.224211	0.792769	0.900575	1.18909	-0.100862	0.0836749	-0.139661	-0.09727	0.183684	0.0438289	-0.386463	0.0330213	0.114197
PAS_chr1-1_0078	0.201656	0.390606	0.609468	0.287308	0.164494	0.178716	0.237983	0.0150291	-0.0169721	0.139161	-0.403932	-0.594731	-0.235264	-0.286785	-0.0830001	-0.173831	0.0514056	-0.189022	-0.315949	0.0982887	0.126626	-0.104827	0.715096	0.499469	0.296202	0.320873	0.225133	0.102024	0.0314069	0.355052	0.266235	0.173849	-0.0615267	0.160081	-0.506362	-0.638885	-0.251494	-0.181457	-0.219675	0.0554643	-0.0586285	-0.16581	-0.263524	0.0630103	-0.179809	-0.00790926
PAS_chr1-1_0078	0.301185	0.415654	0.75971	0.288042	0.224398	0.212058	0.169079	0.0786587	0.0126438	0.130879	-0.396117	-0.66942	-0.151803	-0.106412	0.0174343	-0.163305	-0.0825295	-0.103448	-0.0917699	0.132226	0.0981719	-0.0265478	0.627852	0.506596	0.318063	0.354616	0.248621	0.04891	0.147961	0.281483	0.236988	0.137538	-0.0260501	0.229009	-0.405193	-0.559478	-0.153409	-0.0874375	-0.249215	-0.0178916	-0.0899902	-0.083127	-0.150535	0.0420123	-0.102922	-0.121401
PAS_chr1-1_0079	-0.265185	-0.634474	-0.685307	0.2779	0.33364	0.529699	0.222488	0.309328	0.644084	0.616323	0.691401	0.580518	0.279897	-0.296713	-0.513148	-0.238465	-0.524817	-0.205131	-0.157594	-0.369283	-0.646805	-0.567524	-0.596717	-0.543743	-0.542801	0.273629	0.274957	0.401328	0.349182	0.115967	0.125607	0.861258	0.274498	0.850463	0.658019	0.607109	0.571517	-0.169249	-0.181764	-0.329038	-0.305751	-0.165016	-0.107973	-0.124787	-0.739993	-0.636946
PAS_chr1-1_0079	-0.41979	-0.729044	-0.768712	0.269707	0.185751	0.369062	0.174996	0.284319	0.556257	0.507537	0.598368	0.679542	0.438658	-0.183193	-0.383427	-0.147199	-0.460686	-0.0992048	-0.0539392	-0.178299	-0.534439	-0.442565	-0.651956	-0.649768	-0.62824	0.155474	0.184307	0.32047	0.240814	0.0919458	0.00332442	0.702543	0.15204	0.760967	0.697336	0.597224	0.689789	-0.134855	-0.0942757	-0.160915	-0.284871	-0.0210906	-0.0495389	-0.0809756	-0.651277	-0.635041
PAS_chr1-1_0080	-0.924793	-0.607015	-0.287085	-0.32616	-0.465567	-0.237156	-0.171893	-0.58527	-0.17445	0.04014	0.747349	0.497863	0.764253	0.29036	0.31499	0.607751	0.520636	0.196876	0.179278	0.288327	0.159308	-0.125766	-0.115253	-0.335521	-0.530875	-0.1796	-0.0685337	-0.041908	-0.0370901	0.176174	0.146184	0.59378	0.188717	0.78495	0.443093	0.0824444	0.549479	0.116585	0.256198	0.237902	0.0863486	-0.0394861	-0.00861713	-0.175361	-0.598634	-0.493576
PAS_chr1-1_0080	-0.880914	-0.564004	-0.248371	-0.374314	-0.406919	-0.296632	-0.251306	-0.622708	-0.0594669	0.155489	0.715474	0.343014	0.787981	0.684355	0.25834	0.577841	0.519484	0.223571	0.159151	0.248853	0.245722	-0.0549496	-0.221955	-0.16288	-0.466043	-0.0919084	0.0158378	-0.0681116	-0.00955944	0.256389	0.215615	0.647313	0.210789	0.8286	0.325538	0.160173	0.631335	0.160408	0.288149	0.213838	0.102467	-0.0698937	-0.142863	-0.162488	-0.568101	-0.547812
PAS_chr1-1_0081	-0.642677	-0.340737	-0.184111	0.162434	-0.00124489	0.0989656	0.0429144	-0.0221049	-0.810763	-0.499006	0.347107	0.165384	0.584489	-0.153493	-0.0864607	-0.0861973	0.0505066	0.0911447	-0.0439733	-0.144103	0.820951	0.527286	-0.0495866	-0.220303	-0.313428	0.43686	0.628639	0.54749	0.616503	0.319984	0.352822	-0.155066	0.425616	-0.0856469	0.207974	0.0332762	0.321509	-0.680757	-0.501315	-0.414439	-0.644249	-0.249593	-0.365806	-0.379737	0.0591672	0.0856652
PAS_chr1-1_0081	-0.687826	-0.354791	-0.21281	0.0304831	-0.0953287	0.0829239	-0.0511926	-0.0858996	-0.781122	-0.623467	0.329836	0.177367	0.6969	-0.0554297	-0.0714586	0.0833533	0.0726043	0.151441	0.00741246	-0.0550273	0.859622	0.525152	-0.0571159	-0.220824	-0.409658	0.449013	0.595391	0.44936	0.62443	0.256606	0.221253	-0.187836	0.413482	-0.0981814	0.26418	0.0950283	0.374701	-0.647598	-0.42269	-0.425567	-0.563029	-0.280409	-0.308733	-0.406181	0.103632	0.106359
PAS_chr1-1_0082	-0.64096	-0.548454	-0.700768	1.64366	1.63947	1.22188	1.09991	1.30744	1.31494	1.21416	0.570279	0.711483	0.697584	-1.26016	-1.17682	-1.10656	-1.01906	-1.07087	-0.820708	-0.688184	-1.21284	-0.942796	-0.532445	-0.492756	-0.545795	1.57641	1.34609	1.25903	1.65799	1.28472	1.23266	1.2866	0.930464	1.21005	0.444438	0.522598	0.494499	-1.33728	-1.42208	-1.13824	-1.36548	-1.14409	-1.0737	-0.750905	-1.16756	-1.20072
PAS_chr1-1_0082	-0.830086	-0.701552	-0.851399	1.5122	1.45996	1.14214	1.0599	1.16898	1.22155	1.1153	0.571785	0.724048	0.842186	-1.12914	-1.16074	-1.01275	-0.971281	-0.973131	-0.751772	-0.61047	-1.09496	-0.771853	-0.449751	-0.586761	-0.650391	1.54144	1.14851	1.18151	1.46741	1.24255	1.06544	1.20393	0.899541	1.1811	0.58579	0.61292	0.641702	-1.17075	-1.33408	-1.02399	-1.17242	-1.06063	-0.991757	-0.693895	-1.07586	-1.14291
PAS_chr1-1_0083	-0.361578	-0.595949	-0.694671	-0.323463	-0.179095	-0.170468	0.255366	-0.0686029	0.36615	0.200901	0.577572	0.795524	0.280172	0.323735	0.102965	0.116624	0.240754	-0.345104	-0.253759	0.279713	-0.180439	-0.147276	-0.877528	-0.416332	-0.369026	-0.376934	-0.250185	-0.282157	-0.174314	0.314491	0.342922	0.293626	-0.299777	0.087165	0.461359	0.835767	0.683543	0.294069	0.64009	0.328895	0.277502	-0.331242	-0.190491	0.357203	-0.118978	-0.176392
PAS_chr1-1_0083	-0.453067	-0.560042	-0.685954	-0.413237	-0.0815906	-0.0895804	0.194115	-0.102845	0.282401	0.149773	0.774512	0.955895	0.458582	0.560283	0.23022	0.224636	0.224789	-0.309859	-0.21958	0.300419	-0.319453	-0.163363	-0.865465	-0.37265	-0.545292	-0.437643	-0.20819	-0.247774	-0.117359	0.321688	0.249484	0.247414	-0.349468	0.199954	0.467157	0.851023	0.753064	0.438334	0.635349	0.343189	0.201771	-0.260627	-0.146563	0.375591	-0.0359676	-0.13777
PAS_chr1-1_0084	-0.358294	-0.579693	-0.216769	-0.390813	-0.498701	-0.169461	-0.0208123	-0.385152	-0.0227995	-0.08749	0.11596	0.225711	0.474431	0.375239	0.1194	0.39389	0.540968	0.33189	0.0136072	0.505182	0.307906	0.359403	-0.44223	-0.294709	-0.6257	-0.572966	-0.447614	-0.268505	-0.483549	-0.219609	-0.277659	-0.0998362	-0.507932	0.10707	0.332924	0.81312	0.704296	0.259165	0.496258	0.196109	0.580878	0.0323984	0.301509	0.510529	-0.186983	-0.00946721
PAS_chr1-1_0084	-0.467659	-0.490839	-0.229665	-0.477458	-0.442864	-0.13539	-0.206251	-0.575191	-0.156691	-0.0866112	0.28112	0.30129	0.427181	0.619559	0.18445	0.394588	0.328282	0.214143	0.144767	0.367606	0.134712	0.21769	-0.503469	-0.493064	-0.59153	-0.555017	-0.565241	-0.388427	-0.56209	-0.279042	-0.412859	-0.249622	-0.668664	0.13571	0.449072	0.401124	0.650218	0.399605	0.534993	0.333991	0.486421	0.271626	0.154348	0.509684	-0.087644	-0.0409134
PAS_chr1-1_0085	-0.685465	-0.768563	-0.744066	-1.90472	-2.20379	-1.84801	-1.55833	-1.40035	0.136429	-0.0897127	1.05334	0.985176	0.942107	2.10686	2.02796	2.65318	1.70711	2.03861	1.80973	1.02307	0.0420214	0.26011	-0.572526	-0.64174	-0.427741	-2.16572	-2.4697	-1.80314	-1.75547	-1.57409	-1.83144	0.0527876	-1.09476	0.134712	0.855759	0.875969	0.718755	2.80376	2.34646	2.07695	2.0298	2.05927	1.9508	1.33644	0.0187834	0.234687
PAS_chr1-1_0085	-0.703291	-0.75136	-0.796361	-1.92519	-2.28683	-1.80055	-1.55456	-1.40434	0.231074	0.0100465	0.840636	0.884292	0.858308	2.13924	1.87799	2.59303	1.76036	1.93018	1.77391	0.938406	-0.0265171	0.1676	-0.606668	-0.558694	-0.417205	-2.16036	-2.50374	-1.75799	-1.78524	-1.69493	-1.77397	0.0709078	-1.07989	0.0853628	0.85336	0.771887	0.653096	2.70256	2.34658	2.18973	1.99882	2.05532	1.86776	1.25488	-0.112861	0.192912
PAS_chr1-1_0086	2.04432	1.66003	1.57372	1.20269	1.12042	1.04181	1.01292	1.4639	1.467	1.07189	-1.6605	-1.59683	-2.29001	-1.33111	-0.985244	-0.931846	-1.1861	-1.08934	-1.03559	-1.08322	-1.44307	-0.915774	1.16773	1.33497	1.3111	0.684662	0.400915	0.593952	0.67999	0.553313	0.506689	0.629076	0.193122	0.702087	-1.49867	-1.378	-1.45182	-0.556799	-0.929192	-0.665439	-0.772644	-0.691981	-0.683529	-0.523331	-0.707432	-0.890476
PAS_chr1-1_0086	1.87199	1.5243	1.48874	1.15639	1.12006	0.970704	1.0758	1.46392	1.42761	1.12485	-1.82801	-1.65292	-2.1178	-1.22368	-0.984628	-1.0453	-1.23925	-0.996251	-1.00965	-1.07235	-1.52133	-0.999285	1.19844	1.09998	1.19789	0.68479	0.28874	0.461799	0.68596	0.491227	0.459283	0.572684	0.168096	0.732238	-1.40887	-1.4238	-1.37154	-0.580558	-0.783553	-0.57582	-0.736412	-0.631883	-0.557962	-0.396797	-0.806233	-0.891246
PAS_chr1-1_0087	-0.901722	-0.717632	-0.634216	-0.663262	-0.221967	-0.323785	-0.52392	-0.67638	-0.948828	-0.599694	0.797853	0.664219	0.915243	0.324452	0.215009	0.1072	0.717212	0.235038	0.379725	0.622442	0.865119	0.540998	-0.601856	-0.56571	-0.449998	-0.0467548	0.128059	0.0393078	0.0503785	-0.0303581	0.0353421	-0.175677	0.10665	-0.262032	0.502511	0.46522	0.439172	-0.138168	0.11852	-0.0748802	-0.0811139	-0.048792	-0.0516768	-0.0893853	0.0871747	0.215692
PAS_chr1-1_0087	-0.847125	-0.674909	-0.530305	-0.613439	-0.151837	-0.276939	-0.464063	-0.568258	-0.820663	-0.792606	0.92413	0.597153	0.917112	0.366944	0.136086	0.0153694	0.625973	0.136851	0.331655	0.667266	0.78744	0.430967	-0.614864	-0.474139	-0.429755	0.0883074	0.247436	0.126933	0.149879	0.0390067	0.0686558	-0.0835931	0.192257	-0.160958	0.578796	0.415678	0.41181	-0.180089	-0.0175821	-0.0121359	-0.192104	-0.134239	-0.0855403	-0.0993424	-0.0536417	0.199458
PAS_chr1-1_0088	-0.0117733	-0.341143	-1.1529	2.37971	2.55702	2.23318	1.94086	2.64968	1.93445	1.74437	-0.0211981	0.794551	-0.12555	-2.27356	-2.11245	-2.37131	-2.45889	-2.04453	-1.89265	-2.23453	-1.85825	-1.66404	-1.12187	-0.391552	-0.321696	2.22289	2.11128	2.00487	2.35966	1.80656	1.7653	1.69003	2.31903	1.20035	0.259924	1.07969	0.201221	-2.2519	-2.27033	-1.94302	-2.33993	-1.96217	-1.91435	-2.24606	-1.56791	-1.76266
PAS_chr1-1_0088	0.267701	-0.205102	-0.867555	2.55989	2.70241	2.34211	2.00566	2.78139	2.03251	1.93298	0.0209843	0.791943	-0.386827	-2.43262	-2.25931	-2.55544	-2.56167	-2.16849	-2.02877	-2.50644	-2.0902	-1.83042	-1.00617	-0.205362	-0.22135	2.28538	2.15572	2.04471	2.47551	1.8768	1.85427	1.7827	2.51073	1.24023	0.158107	0.964236	0.0222561	-2.33274	-2.34623	-2.01655	-2.48867	-2.00639	-1.99181	-2.36899	-1.54222	-1.8157
PAS_chr1-1_0089	1.11164	1.14617	1.18512	0.169693	0.282928	0.303185	0.242535	0.00266654	0.283095	0.331956	-1.06109	-1.09008	-0.822671	0.140717	-0.131462	-0.276601	-0.239078	-0.0876965	-0.588503	-0.208661	-0.141552	-0.163424	0.806162	0.954889	0.948542	0.161917	0.380893	0.288102	0.331098	0.427984	0.420072	0.436402	0.636282	0.456266	-0.745031	-0.743625	-0.987758	-0.339668	-0.163112	-0.323393	-0.115004	-0.522708	-0.363693	-0.727071	-0.200968	-0.312284
PAS_chr1-1_0089	0.869057	1.09943	1.03191	-0.00827129	0.374234	0.235928	0.220476	0.0409762	0.190502	0.322192	-0.944852	-1.05602	-0.926144	-0.0179779	-0.263474	-0.229718	-0.0374601	-0.240044	-0.384009	-0.343998	-0.378011	-0.373874	0.796332	0.898708	0.926234	0.117425	0.29038	0.202743	0.276163	0.440432	0.375048	0.444396	0.693435	0.342463	-0.939612	-0.913365	-0.95831	-0.317665	-0.100756	-0.269335	-0.300933	-0.366778	-0.625601	-0.589888	-0.373033	-0.450526
PAS_chr1-1_0090	-0.466271	-0.395982	-0.458593	-1.27297	-0.873944	-1.09807	-0.790241	-1.00644	-1.03358	-0.891906	0.206905	0.189895	0.417484	1.06403	0.960926	0.746637	0.868289	0.766829	0.660474	0.831515	0.988174	0.788543	-0.317801	-0.381193	-0.145666	-1.20165	-0.812932	-1.08861	-1.05679	-0.82879	-0.754025	-0.744863	-0.848786	-0.930602	0.252595	0.242085	-0.0167321	0.802738	1.14918	0.966639	0.880283	0.706298	0.624787	0.868034	0.637907	0.769921
PAS_chr1-1_0090	-0.470638	-0.464656	-0.417762	-1.20728	-1.02549	-1.13407	-0.871286	-1.00237	-1.0687	-1.00802	0.162241	0.184843	0.414252	1.1354	0.982087	0.840488	0.937561	0.796382	0.775022	0.864757	1.02661	0.75975	-0.375888	-0.375133	-0.145602	-1.25403	-0.927457	-1.12119	-1.06361	-0.801208	-0.82595	-0.806169	-0.895245	-0.989365	0.295419	0.240501	-0.0580089	0.864303	1.18396	0.997311	0.868369	0.732967	0.729578	0.82412	0.728317	0.843376
PAS_chr1-1_0091	0.782851	0.974361	1.28839	-0.521495	-0.420394	-0.336098	0.0635611	-0.545374	0.0644031	0.342422	-0.871251	-0.987193	-0.752817	0.574336	0.367629	0.434855	0.471651	-0.0862229	0.027736	0.16038	0.0641049	-0.313387	1.18255	1.00977	0.790259	-0.61816	-0.562964	-0.499384	-0.353774	-0.0835202	-0.0383231	0.211859	-0.288241	0.334247	-1.03562	-1.13603	-0.906856	0.594409	0.655869	0.659752	0.39752	0.116727	0.150084	0.381927	-0.126934	-0.147268
PAS_chr1-1_0091	0.581864	0.893822	1.15669	-0.644317	-0.579052	-0.401907	-0.0453386	-0.565395	-0.109051	0.207246	-0.687412	-0.862314	-0.543049	0.730988	0.553521	0.551585	0.61258	0.102296	0.176736	0.282178	0.124096	-0.134428	1.16906	0.908316	0.712694	-0.673814	-0.710879	-0.551965	-0.528484	-0.153825	-0.0917316	0.204689	-0.273455	0.366478	-0.746152	-0.988186	-0.633083	0.68941	0.795725	0.714095	0.579204	0.271056	0.188635	0.438732	-0.133708	-0.075996
PAS_chr1-1_0092	0.129539	0.245144	0.615287	0.643388	0.744652	0.774426	0.186279	0.253873	-0.127863	0.240476	-0.573501	-0.794719	-0.198563	-0.543972	-0.909782	-0.824404	-0.318819	-0.464791	-0.573506	-0.881628	-0.0552041	-0.370995	0.761019	0.414192	0.0836165	0.602873	0.766823	0.679958	0.557827	0.432761	0.351143	0.18998	0.622244	0.602391	-0.608529	-0.816753	-0.222065	-0.913797	-0.787191	-0.733583	-0.718262	-0.533151	-0.688978	-1.04637	-0.746633	-0.716602
PAS_chr1-1_0092	0.1423	0.3302	0.687856	0.595079	0.802834	0.798553	0.2154	0.257462	-0.121931	0.211741	-0.302623	-0.687368	-0.392408	-0.809092	-0.826498	-0.845695	-0.40907	-0.349057	-0.550379	-0.770953	-0.0694681	-0.525792	0.433786	0.372344	0.0776871	0.586764	0.736701	0.686771	0.633442	0.486745	0.269701	0.337588	0.567588	0.582949	-0.440293	-0.859334	-0.246799	-0.968976	-0.765136	-0.777193	-0.722893	-0.444942	-0.581003	-0.914443	-0.678708	-0.721603
PAS_chr1-1_0093	0.936646	0.81642	0.868083	-0.0111089	0.141459	-0.340071	0.30324	0.210545	0.450468	0.0538313	-0.373564	-0.206012	-0.481438	0.244601	0.306006	0.16733	-0.150187	0.126572	0.361478	0.314981	-0.185634	0.253635	-0.317428	-0.143275	-0.230647	-0.424796	-0.587326	-0.840775	-0.573482	-0.497549	-0.438262	-0.650159	-0.400077	-0.315717	0.461185	0.147677	0.267443	0.64556	0.416343	0.658705	0.62473	0.482796	0.708719	0.731568	0.54336	0.543981
PAS_chr1-1_0093	0.863831	0.656083	0.828051	-0.119247	0.0190172	-0.189045	0.0693924	0.174005	0.379312	0.0526133	0.248161	-0.149691	-0.239596	0.562266	0.256893	0.265498	-0.0469186	-0.112201	-0.23949	-0.203639	-0.122523	0.238442	-0.221492	-0.309641	-0.178302	-0.561955	-0.625397	-0.714782	-0.393209	-0.482357	-0.417209	-0.472069	-0.510435	-0.257958	-0.00496354	0.0220896	0.108892	0.294626	0.524832	0.7116	0.354147	0.401536	0.33273	-0.0386375	0.625498	0.440183
PAS_chr1-1_0094	-0.383423	-0.481644	-0.134387	1.47174	1.07177	0.836232	0.371802	0.104265	0.0621648	0.0730301	0.34589	0.00696557	0.341868	-1.68522	-1.03959	-1.0923	-0.213392	-0.707665	-0.447098	-0.166137	-0.11624	-0.248103	0.122494	-0.342359	-0.585878	1.71283	1.42015	1.14515	0.396475	0.492078	0.788492	0.232184	0.368661	0.0843928	0.242174	-0.182307	0.487671	-1.53672	-1.83894	-1.21709	-0.46791	-0.921467	-0.596858	-0.504941	-0.362614	-0.414607
PAS_chr1-1_0094	-0.398817	-0.512025	-0.102538	1.41466	1.03078	0.861585	0.421705	0.0393258	0.055624	0.0765202	0.368676	0.014456	0.170326	-1.65353	-1.14552	-1.12189	-0.323012	-0.726369	-0.404695	-0.236003	-0.12576	-0.262054	0.227427	-0.305732	-0.589862	1.73427	1.36562	1.1641	0.41307	0.538464	0.795967	0.256642	0.296842	0.0872083	0.125626	-0.256551	0.515535	-1.4973	-1.87886	-1.23258	-0.494198	-0.868505	-0.635444	-0.445736	-0.402528	-0.395514
PAS_chr1-1_0095	1.14816	1.13355	0.877952	0.590724	0.76902	0.594864	0.391547	0.876373	0.892203	0.73747	-1.16584	-0.485765	-1.1992	-0.697858	-0.781165	-0.894538	-0.999887	-0.714531	-0.701571	-0.802219	-1.09546	-0.684865	0.0638428	0.301805	0.59091	0.25137	0.173204	0.282139	0.321795	0.307448	0.328134	-0.134462	0.0443738	0.29068	-0.525932	-0.13335	-0.902663	-0.540928	-0.39126	-0.385507	-0.351888	-0.510341	-0.184276	-0.139934	-0.347433	-0.212201
PAS_chr1-1_0095	1.12262	1.00704	0.860472	0.46921	0.843622	0.567203	0.411442	0.782013	1.01741	0.715668	-0.99886	-0.53019	-1.1358	-0.563018	-0.684811	-0.79976	-1.10047	-0.737712	-0.652226	-0.761848	-1.07348	-0.740236	0.0330543	0.371536	0.511949	0.165634	0.136622	0.150674	0.419194	0.164838	0.297247	-0.076713	0.0668549	0.344761	-0.551451	-0.349695	-0.964866	-0.45447	-0.430753	-0.37493	-0.45133	-0.447222	-0.321011	-0.234762	-0.144128	-0.257448
PAS_chr1-1_0096	0.00659633	-0.334036	-0.411891	-1.21287	-1.34325	-1.19528	-0.643159	-1.37921	-1.37355	-1.4283	0.0572597	0.200505	-0.274759	1.24509	1.04464	1.23625	1.54474	0.783443	0.712556	1.18362	1.45292	1.3393	-0.185593	-0.0914785	-0.0571611	-1.29068	-1.22434	-1.07234	-1.41309	-0.815133	-0.907059	-1.34594	-1.39493	-1.44212	0.0493768	0.143862	-0.0386011	1.17638	1.06761	0.992391	1.35097	0.800533	0.833321	1.35644	1.20121	1.12403
PAS_chr1-1_0096	0.169101	-0.237248	-0.331127	-1.22108	-1.32125	-0.989908	-0.642503	-1.38052	-1.39015	-1.41753	0.141182	0.155408	-0.326124	1.15579	1.09653	1.13653	1.37782	0.649186	0.659194	1.02828	1.38923	1.25703	-0.0778516	-0.122808	0.0340096	-1.27612	-1.14213	-1.08158	-1.50995	-0.63485	-0.813323	-1.25942	-1.34498	-1.43421	-0.0481243	0.0883197	0.0108443	1.06894	1.00546	0.878617	1.22942	0.622227	0.748145	1.1059	1.0691	0.980217
PAS_chr1-1_0097	-2.32296	-2.17777	-1.95924	-0.871609	-1.4752	-0.976895	-1.20047	-1.83559	-1.43734	-1.0333	2.10516	1.95623	2.04829	0.929669	0.962738	1.45582	1.95674	1.18727	1.19226	1.04207	1.4328	1.03722	-1.41806	-1.75645	-1.98454	-0.365807	-0.650317	-0.254706	-1.1107	-0.657171	-0.560221	-0.488071	-0.185985	-0.325918	1.64323	1.24798	1.80553	0.604096	0.308489	0.275828	0.967186	0.542896	0.66815	0.147132	0.29216	0.264677
PAS_chr1-1_0097	-2.44105	-2.13416	-2.05451	-0.905032	-1.49724	-0.96335	-1.31625	-1.96074	-1.2889	-1.18381	1.93626	2.00872	2.08382	1.04872	0.931816	1.6129	1.89716	1.23041	1.31976	1.05217	1.43922	1.3256	-1.4695	-1.75128	-2.05031	-0.393437	-0.665649	-0.311856	-1.15216	-0.60375	-0.583032	-0.471421	-0.168157	-0.348487	1.54524	1.31899	1.83735	0.670575	0.390198	0.34199	1.11103	0.64283	0.74686	0.1862	0.340726	0.438688
PAS_chr1-1_0098	0.244252	-0.349812	-0.325634	2.02038	1.50259	1.41984	0.768601	1.52759	0.899143	0.777091	0.623286	0.390845	-0.247407	-1.78757	-1.2462	-1.33496	-1.28347	-0.905847	-0.671607	-1.34729	-0.712679	-0.610249	-0.711424	-0.497583	-0.636059	1.77202	1.05433	1.18991	1.21414	0.610562	0.626706	0.435655	0.991546	0.389803	0.401469	0.25126	0.606941	-1.13139	-1.72446	-1.18313	-1.10086	-0.647584	-0.474872	-0.891244	-0.242919	-0.484491
PAS_chr1-1_0098	0.0968745	-0.367061	-0.398523	1.96016	1.38192	1.36339	0.908047	1.46515	0.899881	0.785666	0.326415	0.454466	-0.215148	-1.83089	-1.29211	-1.34749	-1.26715	-0.803103	-0.711293	-1.50543	-0.711061	-0.582607	-0.629972	-0.652867	-0.545283	1.68639	1.01987	1.07512	1.16863	0.484377	0.63339	0.401766	0.987402	0.295719	0.529469	0.500605	0.635941	-1.20178	-1.74044	-1.2433	-1.13886	-0.650227	-0.486776	-0.954146	-0.35675	-0.523794
PAS_chr1-1_0099	-0.839458	-0.670666	-0.37503	-0.16607	-0.0481455	-0.148923	-0.316692	-0.337867	-0.762803	-0.547608	0.521213	0.224246	0.747103	0.0948962	-0.103023	-0.0554288	0.336902	0.0223341	0.194176	0.152679	0.589374	0.378657	-0.127676	-0.445235	-0.491298	0.0136832	0.0181873	-0.119177	-0.207258	-0.154172	-0.100882	-0.41899	-0.0296765	-0.388599	0.197712	0.0753565	0.408477	-0.388079	-0.240484	-0.0879918	0.0922345	-0.131105	0.048092	-0.20943	0.156506	0.132766
PAS_chr1-1_0099	-0.860294	-0.681744	-0.36777	-0.259345	-0.0887788	-0.164226	-0.298834	-0.330196	-0.724138	-0.540795	0.563645	0.240411	0.73747	0.0411396	-0.0630446	-0.0668178	0.294787	0.0169508	0.180287	0.0469542	0.592419	0.34245	-0.158846	-0.466794	-0.510532	0.0304339	0.028236	0.00829142	-0.268734	-0.271992	-0.12294	-0.485919	-0.039649	-0.419294	0.195271	-0.0363373	0.407609	-0.35385	-0.303981	-0.104226	0.132341	-0.105287	0.0349465	-0.208999	0.257478	0.15057
PAS_chr1-1_0100	0.213997	-0.0774134	-0.210939	0.95081	0.566555	0.664355	0.704337	0.97604	0.425318	0.336499	-0.00564836	0.0378103	-0.272397	-1.16846	-0.744326	-0.650203	-0.953973	-0.864392	-0.826852	-0.647763	-0.58653	-0.496095	-0.467691	-0.341117	-0.351304	1.05696	0.366666	0.505643	0.565072	0.293131	0.433045	0.169464	0.430795	-0.365827	0.210554	0.263633	0.274148	-0.515236	-1.11641	-0.675778	-0.702954	-0.67423	-0.580093	-0.380588	-0.133444	-0.19903
PAS_chr1-1_0100	-0.171402	-0.401736	-0.539372	0.866577	0.239073	0.404495	0.463924	0.695159	0.186268	-0.00471735	0.10065	0.38312	-0.00247796	-1.01265	-0.640064	-0.44872	-0.796466	-0.77022	-0.68324	-0.433722	-0.421834	-0.285375	-0.296614	-0.585478	-0.54622	0.885682	0.160194	0.400832	0.297427	0.198378	0.303331	-0.072867	0.150104	-0.402395	0.414004	0.315086	0.436382	-0.417346	-0.975044	-0.589564	-0.642225	-0.595099	-0.437563	-0.308403	-0.0155588	-0.0769345
PAS_chr1-1_0101	1.22974	1.35049	1.57529	0.552136	0.575096	0.446676	0.880768	0.578977	0.5355	0.396225	-1.49219	-1.50065	-1.49769	-0.922843	-0.601711	-0.838461	-0.861893	-0.85836	-0.914929	-0.518228	-0.753407	-0.651881	1.19902	1.17487	1.08442	0.340392	0.373762	0.380179	0.534871	0.66184	0.710227	0.39934	0.13818	0.198094	-1.53725	-1.77697	-1.43564	-0.532132	-0.737336	-0.518937	-0.58649	-0.906947	-0.903167	-0.407056	-0.601619	-0.586291
PAS_chr1-1_0101	1.19791	1.35397	1.5838	0.476114	0.619233	0.500591	0.835258	0.566732	0.511569	0.411202	-1.62349	-1.66083	-1.47868	-0.776708	-0.660262	-0.877258	-0.855961	-0.925869	-0.874749	-0.744377	-0.776087	-0.606334	1.28575	1.31362	1.18216	0.476655	0.398127	0.386901	0.469697	0.666068	0.758504	0.409155	0.189028	0.249017	-1.54028	-1.76267	-1.41336	-0.612723	-0.710055	-0.554818	-0.67051	-0.926179	-0.857379	-0.328898	-0.595247	-0.674118
PAS_chr1-1_0102	0.701526	0.894458	0.493651	0.419405	0.81059	0.553263	0.430695	0.0226356	0.224485	0.447081	-0.729221	-0.355769	-0.52925	-0.423584	-0.504756	-0.831764	0.096498	-0.54297	-0.449939	0.125576	-0.202765	-0.234746	0.400313	0.839466	1.01195	0.522908	0.891807	0.724153	0.46531	0.666266	0.750937	0.661749	0.431846	0.560775	-0.839309	-0.291	-1.1892	-0.844302	-0.551382	-0.684145	-0.380711	-0.75896	-0.774563	-0.375799	-0.645951	-0.597755
PAS_chr1-1_0102	0.657887	1.08811	0.51456	0.525862	0.867792	0.636158	0.508214	0.0605907	0.189241	0.44747	-0.632388	-0.505405	-0.629299	-0.411976	-0.613684	-0.860801	-0.0547757	-0.491117	-0.403735	0.038931	-0.240817	-0.393069	0.408122	0.813549	1.0433	0.659529	0.876695	0.750268	0.572282	0.738939	0.774894	0.652563	0.464831	0.667677	-0.935902	-0.542589	-1.22269	-0.838957	-0.678545	-0.770884	-0.548674	-0.718679	-0.775905	-0.521351	-0.606879	-0.590629
PAS_chr1-1_0103	-1.2981	-1.18293	-1.30933	-1.7358	-1.67266	-2.10157	-1.57761	-1.78939	-1.92149	-1.88825	0.728604	1.19837	1.58079	1.53202	2.14857	1.94928	1.57558	1.69443	1.76053	1.91901	2.13343	1.91391	-1.25852	-1.03515	-0.941183	-1.90331	-2.02914	-2.04387	-1.93006	-1.6584	-1.55998	-1.73818	-2.09414	-1.90183	1.24041	1.80504	1.06809	2.0853	1.94037	2.29508	2.15369	1.73433	1.85745	1.95303	1.55235	1.73848
PAS_chr1-1_0103	-1.04086	-1.25717	-1.3983	-1.7092	-1.98324	-2.1221	-1.8317	-1.84525	-1.79539	-1.7768	1.63335	1.30917	1.2062	1.6578	2.21353	1.84764	1.57711	1.51924	1.48976	2.25545	1.77528	1.83944	-1.49393	-0.924518	-1.03569	-1.83475	-1.99988	-1.97005	-1.71118	-1.67556	-1.56985	-1.65388	-2.05838	-1.85155	1.13153	2.29428	0.981468	2.0628	1.69085	2.06947	1.66644	1.66047	2.32955	1.91752	2.39019	2.32458
PAS_chr1-1_0104	2.15937	1.52415	1.35108	0.740851	0.96965	0.0326935	0.43292	1.05067	2.06582	1.18086	-1.41376	-1.36253	-2.08586	-0.934076	-0.148391	-1.10738	-0.98119	-0.407098	-0.421877	-0.840734	-2.26015	-1.45473	0.861591	0.92208	1.02344	-0.0247168	-0.311677	-0.51017	-0.481388	-0.785768	-0.491742	0.422383	-0.582351	0.211923	-0.932795	-0.933027	-1.17149	0.321374	-0.13569	0.417569	0.384354	0.441073	0.398668	0.7865	-0.379451	-0.251202
PAS_chr1-1_0104	2.07899	1.48331	1.22762	0.700846	0.941665	0.0775883	0.260948	0.934796	2.01216	1.24608	-1.73043	-1.26734	-2.07787	-0.957389	-0.144034	-1.09745	-1.01851	-0.35921	-0.369831	-0.768893	-2.25822	-1.43907	0.856731	0.871894	0.906744	-0.115607	-0.380146	-0.487387	-0.518267	-0.744428	-0.436111	0.46955	-0.677364	0.20733	-0.847684	-0.893323	-1.09892	0.334151	-0.0893052	0.512342	0.382978	0.578653	0.383093	0.878598	-0.419017	-0.245686
PAS_chr1-1_0105	-0.135129	-0.284022	0.0541777	-0.0943908	0.399705	1.01895	0.0368959	-0.126181	-0.660943	-0.377749	0.205874	-0.269562	-0.01756	-0.110701	-1.10699	-0.584715	0.0411337	-0.273661	-0.365542	0.230343	0.52102	0.214059	-0.00493841	-0.0888093	-0.438039	0.165499	0.909378	1.22255	0.108784	0.428582	0.277469	-0.064407	-0.111301	-0.0517874	-0.150268	-0.285196	0.270384	-1.23424	-0.323099	-1.38004	-0.330343	-0.520912	-0.599751	-0.240683	-0.177487	-0.135254
PAS_chr1-1_0105	-0.115911	-0.258504	0.0244185	-0.111489	0.43012	1.02688	0.052113	-0.176821	-0.64153	-0.324273	0.108787	-0.278115	-0.0139179	-0.086968	-1.10264	-0.631507	0.110831	-0.32726	-0.322808	0.223316	0.519254	0.107014	0.0220565	-0.00445689	-0.397849	0.0505595	0.884343	1.16513	0.162293	0.394692	0.296374	-0.0805707	-0.194537	0.0112886	-0.0946196	-0.298227	0.25725	-1.19004	-0.320854	-1.3617	-0.283422	-0.546595	-0.660111	-0.330676	-0.23895	-0.157485
PAS_chr1-1_0106	0.37131	0.833107	0.798214	0.257802	0.483853	0.335536	0.456327	0.137593	0.436998	0.550934	-0.84825	-0.832128	-0.566092	-0.498682	-0.514411	-0.517567	-0.331923	-0.554167	-0.527719	-0.633825	-0.537363	-0.709512	0.781092	0.865193	0.871736	0.52501	0.47167	0.513589	0.621913	0.664574	0.758728	0.831419	0.785714	0.868157	-1.05019	-0.990445	-0.992095	-0.594431	-0.597794	-0.489006	-0.602603	-0.816278	-0.844118	-0.872174	-0.93571	-0.925121
PAS_chr1-1_0106	0.478229	0.97335	0.85233	0.259271	0.528295	0.402132	0.49694	0.184595	0.428979	0.565659	-0.94415	-0.880482	-0.546571	-0.554544	-0.462747	-0.580551	-0.348357	-0.607086	-0.573161	-0.633628	-0.634142	-0.75245	0.77353	0.929158	0.942381	0.552685	0.538495	0.599015	0.686339	0.708619	0.787357	0.826949	0.846565	0.843114	-1.14821	-1.06107	-1.01739	-0.602233	-0.6487	-0.520127	-0.706499	-0.744799	-0.881583	-0.929366	-0.99422	-0.839058
PAS_chr1-1_0107	-0.0274128	0.557111	0.386984	-1.71846	-2.1106	-1.77031	-0.68515	-1.36848	-0.534458	-0.471733	0.101853	0.443046	0.300272	1.52846	1.71268	1.49006	1.33372	1.21759	0.893152	0.261871	0.697245	0.432337	-0.0533205	0.43056	0.485872	-1.5729	-1.74	-1.43495	-1.16893	-0.783175	-0.705304	-0.0417433	0.427379	0.528467	0.07743	0.347347	0.0892681	1.83452	1.50311	1.19671	1.19109	0.895224	0.634934	0.272226	0.197919	0.276805
PAS_chr1-1_0107	-0.0238324	0.645153	0.466686	-1.65483	-2.16015	-1.6473	-0.621811	-1.46865	-0.569983	-0.448769	0.133404	0.498292	0.476729	1.64692	1.76112	1.72797	1.41429	1.28261	0.996414	0.515994	0.744493	0.540543	-0.15361	0.544474	0.538802	-1.49563	-1.80454	-1.36606	-1.19086	-0.62885	-0.640441	0.0985053	0.428742	0.384035	0.297418	0.551455	0.246739	1.99863	1.66514	1.36407	1.27205	0.929513	0.818009	0.275393	0.314814	0.349322
PAS_chr1-1_0108	3.55129	3.32712	3.88277	-3.63273	-4.13296	-4.00543	-2.10526	-0.740745	-0.944349	-1.28541	-3.4529	-3.48494	-3.67075	2.83051	3.38269	3.98973	0.311166	1.74748	2.01151	1.77619	0.695518	0.943476	3.45879	3.02554	2.70563	-3.85418	-4.58169	-4.15087	-1.72447	-2.82364	-2.48165	-1.72371	-2.68141	-2.21406	-3.28201	-3.61351	-2.85396	3.62655	3.18277	3.99077	1.54226	2.23476	2.42288	2.4585	1.59273	1.51673
PAS_chr1-1_0108	3.57135	3.33566	3.82092	-3.25068	-3.94957	-3.96824	-1.90702	-0.601506	-0.697571	-1.25703	-3.37791	-3.65515	-3.57571	2.75876	3.24927	3.91809	0.195394	1.6731	1.8214	1.57702	0.597638	0.740746	3.30337	3.13119	2.79651	-3.51054	-4.32567	-4.16595	-1.65755	-2.61335	-2.51687	-1.63974	-2.67862	-2.19689	-3.24062	-3.57991	-2.83747	3.49721	2.77342	3.82034	1.32889	2.02168	2.08228	2.40359	1.62442	1.34521
PAS_chr1-1_0109	-0.0842794	0.736562	1.10225	-0.0745628	-0.2036	0.0140605	-0.249064	-0.38714	-0.839036	-0.379253	-0.756383	-0.953673	0.107181	0.00658005	-0.0532441	0.242796	0.317624	0.32771	0.303125	-0.191276	0.867366	0.324128	1.31053	1.00595	0.552477	0.15559	0.0164801	0.176644	0.247553	-0.0335249	-0.184678	-0.0398602	0.827347	0.0631767	-0.950452	-1.262	-0.509653	-0.0609811	-0.0978857	-0.0706348	-0.129025	0.252129	0.138518	-0.823148	0.0232202	0.0587173
PAS_chr1-1_0109	-0.161742	0.63486	1.07572	-0.0574157	-0.250713	-0.107816	-0.281344	-0.381856	-0.855906	-0.394874	-0.70016	-0.972005	0.279112	0.0744956	0.0299111	0.357583	0.296076	0.468851	0.348045	-0.151367	0.854619	0.419696	1.32839	0.92452	0.438883	0.127397	-0.0114623	0.192203	0.232569	-0.0770555	-0.134179	-0.156298	0.82893	0.073917	-0.925445	-1.20927	-0.471088	-0.0340322	-0.0888059	0.0123148	-0.110326	0.235186	0.127852	-0.78667	0.165528	0.194669
PAS_chr1-1_0110	1.14779	1.2237	1.6266	0.449414	0.220665	0.177033	0.409414	0.349318	0.18849	0.331744	-1.19198	-1.42817	-1.04857	-0.339276	-0.186572	-0.115026	-0.273374	-0.376568	-0.352791	-0.279225	-0.114928	-0.178013	1.5416	1.18126	1.01085	0.352213	0.0868171	0.0534276	0.213207	0.291745	0.403593	0.360399	0.393571	0.282055	-1.12443	-1.39821	-0.88773	0.0248223	-0.329847	0.0890798	-0.132282	-0.322803	-0.328273	-0.254034	-0.199947	-0.316815
PAS_chr1-1_0110	0.999615	1.18704	1.4647	0.315226	0.189507	0.0789243	0.421684	0.221691	0.0863896	0.212526	-1.16806	-1.23967	-0.889251	-0.211009	-0.0814157	-0.0530678	-0.317045	-0.337511	-0.31873	-0.137189	-0.0323479	-0.0748787	1.66527	1.11636	0.991042	0.246413	-0.0306178	-0.026702	0.180491	0.24547	0.33809	0.291912	0.377732	0.281096	-1.04182	-1.31649	-0.801044	0.0182746	-0.220025	0.138731	-0.0852037	-0.318749	-0.211159	-0.234515	-0.242945	-0.245193
PAS_chr1-1_0111	0.240218	0.352753	0.552552	0.407034	0.994927	1.04153	0.724924	0.413805	0.315607	0.33974	-0.544919	-0.584833	-0.41476	-0.652513	-1.14254	-1.0033	-0.442793	-0.861876	-0.81545	-0.450193	-0.369793	-0.575565	0.518602	0.537492	0.553118	0.596394	1.02074	1.11197	0.589844	0.745048	0.782728	0.521753	0.395515	0.534203	-0.676867	-0.773453	-0.642179	-1.35949	-0.780143	-1.18516	-0.627685	-1.00224	-0.950422	-0.563217	-0.731947	-0.755248
PAS_chr1-1_0111	0.20377	0.331891	0.515765	0.444405	0.924725	0.995106	0.70875	0.367593	0.291314	0.309101	-0.554681	-0.603075	-0.384841	-0.67396	-1.18024	-1.05354	-0.49796	-0.902821	-0.823944	-0.479219	-0.433842	-0.583573	0.541299	0.486732	0.489531	0.537818	1.02402	1.08163	0.572766	0.802479	0.833362	0.526287	0.299124	0.582169	-0.692313	-0.775061	-0.627372	-1.28311	-0.804602	-1.20871	-0.745333	-1.02163	-0.90832	-0.600327	-0.763302	-0.760044
PAS_chr1-1_0112	-0.154571	-0.186028	-0.024077	-0.628062	-0.712654	-0.621469	0.0260149	-0.619422	-0.274316	-0.216828	0.314197	0.269828	0.20483	0.731963	0.744693	0.816394	0.605048	0.394992	0.246645	0.260824	0.404073	0.313471	-0.0954259	-0.145136	-0.162459	-0.718827	-0.563884	-0.624046	-0.485647	-0.141637	-0.171266	0.00772558	-0.320807	-0.0249079	0.337998	0.218957	0.341533	0.835686	0.845019	0.791016	0.710018	0.291546	0.421999	0.57652	0.213156	0.17984
PAS_chr1-1_0112	-0.0706721	-0.0778402	0.0761525	-0.46251	-0.479247	-0.495683	-0.0881492	-0.504407	-0.137413	-0.0884403	0.339442	0.145077	0.158769	0.600087	0.641194	0.66387	0.543662	0.303654	0.105023	0.117656	0.287493	0.253252	-0.13865	0.0422847	-0.101074	-0.577243	-0.613682	-0.511496	-0.410734	-0.113346	-0.104361	0.0186257	-0.209373	0.0506492	0.242626	0.204195	0.214293	0.808511	0.823889	0.706609	0.703505	0.254063	0.354334	0.49065	0.216659	0.157233
PAS_chr1-1_0113	-0.279136	-0.314859	-1.00422	0.471598	0.810574	0.82065	0.752231	0.81236	0.604691	0.697226	0.291324	1.02063	0.452871	-0.241345	-0.54543	-0.442056	-0.526313	-0.464622	-0.582662	-0.332411	-0.369775	-0.261769	-1.24846	-0.675101	-0.401325	0.072284	0.328438	0.445464	0.390349	0.462843	0.200224	0.393729	0.0129785	0.673979	0.736254	1.30694	0.547244	-0.288009	0.0935406	-0.366502	-0.134473	-0.214123	-0.189065	-0.0508888	-0.229368	-0.408502
PAS_chr1-1_0113	-0.483221	-0.340607	-1.13369	0.339754	0.685698	0.752342	0.71602	0.625088	0.548784	0.625269	0.239005	1.05979	0.676	-0.0670737	-0.424521	-0.351033	-0.473731	-0.372406	-0.552184	-0.245003	-0.271222	-0.254686	-1.17468	-0.760512	-0.506432	-0.0863437	0.217656	0.31527	0.333918	0.482477	0.267377	0.310779	-0.0571907	0.689429	0.939913	1.3716	0.65757	-0.310545	0.2909	-0.324182	-0.0462976	-0.13053	-0.204273	0.0649795	-0.299545	-0.353085
PAS_chr1-1_0114	1.4228	0.97778	1.10722	1.42764	1.3664	1.43652	1.27636	1.50105	1.00037	0.765555	-1.13458	-1.43425	-1.5136	-1.63182	-1.5065	-1.46851	-1.64918	-1.37052	-1.47913	-0.993002	-1.02849	-0.772898	1.00103	0.926956	0.922769	1.20359	1.05098	1.16683	0.974235	1.01435	0.994787	0.497547	0.616774	0.170052	-0.862001	-0.992501	-0.97308	-1.08042	-1.26619	-1.20283	-1.06236	-1.04121	-1.11003	-0.557931	-0.342953	-0.487454
PAS_chr1-1_0114	1.5281	1.07606	1.21415	1.48677	1.44936	1.42794	1.2178	1.64336	0.983063	0.839231	-1.18462	-1.39144	-1.55157	-1.66981	-1.44087	-1.53042	-1.69744	-1.43544	-1.359	-1.06086	-1.07528	-0.786364	1.01211	0.979924	0.974523	1.24792	0.978577	1.20692	1.08478	1.05492	0.963425	0.425875	0.630996	0.198928	-0.901977	-1.01358	-1.01109	-0.974982	-1.15431	-1.32752	-1.07828	-1.1041	-0.89532	-0.530095	-0.372225	-0.354541
PAS_chr1-1_0116	0.551989	0.946389	0.9034	1.10598	1.16158	0.978956	0.740749	0.968543	0.843346	0.909079	-0.815619	-0.897881	-0.622308	-1.19581	-1.07453	-1.21818	-0.968151	-0.957915	-0.852014	-0.874915	-0.934358	-0.923146	0.838073	0.636423	0.802647	1.06786	0.848227	0.85154	1.09538	0.695511	0.74805	0.761108	0.800459	0.782964	-0.856233	-0.899769	-0.844712	-0.955227	-1.16703	-0.904995	-1.04377	-0.775227	-0.899045	-0.831192	-0.660658	-0.795542
PAS_chr1-1_0116	0.529876	0.860356	1.00142	1.09792	1.12006	1.08339	0.83653	0.987477	0.808962	0.842186	-0.859283	-1.00077	-0.695374	-1.19052	-1.14919	-1.16802	-1.248	-0.925751	-0.97447	-0.829633	-0.961873	-0.97297	0.746108	0.752698	0.749397	1.08885	0.884736	0.891784	1.05837	0.770599	0.800931	0.707017	0.864059	0.728644	-0.744075	-1.00819	-0.787421	-0.973128	-1.08775	-0.923328	-1.04828	-0.795619	-0.817377	-0.819039	-0.631148	-0.746709
PAS_chr1-1_0117	-1.6945	-1.27953	-0.896088	-0.87101	-1.1329	-0.888482	-1.07041	-1.41134	-1.80611	-1.45492	1.14721	0.576375	1.4835	0.828274	0.640389	0.934771	1.14148	1.00266	0.946957	1.26655	1.6935	1.22875	-0.487102	-0.869904	-0.846624	-0.394827	-0.356702	-0.456557	-0.585802	-0.680222	-0.659787	-0.850818	-0.482975	-0.735625	0.605979	0.247766	0.640243	0.189145	0.276367	0.229676	0.402427	0.461082	0.36968	0.161579	0.548747	0.730922
PAS_chr1-1_0117	-1.89219	-1.35326	-0.927012	-1.04521	-1.13718	-0.986502	-1.12095	-1.37783	-1.8052	-1.51495	1.06086	0.597776	1.49232	0.823373	0.720036	0.96003	1.1966	1.12499	1.10257	1.17785	1.77069	1.28532	-0.340857	-0.878234	-0.914459	-0.496101	-0.458874	-0.37355	-0.624763	-0.634173	-0.609749	-0.896023	-0.513409	-0.722875	0.752727	0.378053	0.705749	0.298438	0.310236	0.269669	0.412967	0.620147	0.433249	0.347054	0.598676	0.692094
PAS_chr1-1_0118	1.94572	2.34889	2.9253	-3.21754	-3.17709	-2.18715	-0.0852147	-1.63786	-1.21127	-1.1562	-1.86636	-1.95243	-1.98171	2.68789	2.0106	2.76019	1.50531	-0.19482	-0.157459	2.35859	0.963296	0.829718	1.82063	2.53481	2.27563	-2.88074	-3.05405	-2.41067	-2.00951	0.0382992	0.0733621	-1.13262	-2.91982	-1.22274	-2.18704	-2.13439	-1.93206	3.04616	2.74614	2.1406	1.76978	-0.234817	-0.264848	2.58928	0.739826	0.866204
PAS_chr1-1_0118	1.83457	2.30915	2.9909	-3.40079	-3.46623	-2.45675	-0.282222	-1.82432	-1.23774	-1.33062	-1.75354	-1.79095	-1.78132	2.76369	2.10159	2.84077	1.65452	-0.149287	-0.168192	2.47747	0.999421	0.891947	2.0071	2.45319	2.24804	-3.23778	-3.23453	-2.61407	-2.25869	-0.0236522	-0.0494989	-1.21441	-3.01471	-1.43054	-2.08312	-1.99506	-1.87692	3.11011	2.85092	2.1537	1.77944	-0.233308	-0.296299	2.67228	0.923655	0.895522
PAS_chr1-1_0119	0.923655	0.691418	0.792353	0.266969	0.33258	0.0971324	0.392115	0.448696	0.512495	0.41842	-0.64914	-0.683633	-0.931713	-0.300375	-0.0269087	-0.250053	-0.416074	-0.248952	-0.172151	-0.486252	-0.406871	-0.366591	0.667603	0.584007	0.657159	-0.00554116	0.0560687	-0.0875287	0.128442	0.0589442	-0.00693664	0.321693	0.438873	0.223453	-0.588814	-0.439719	-0.608411	0.165649	0.0176013	0.16785	-0.140374	0.0529555	0.140972	-0.201338	-0.140061	-0.039774
PAS_chr1-1_0119	0.90197	0.698332	0.709337	0.275109	0.385162	0.0503864	0.33544	0.462988	0.53284	0.380959	-0.584299	-0.654439	-0.906751	-0.206611	-0.0327974	-0.242978	-0.467013	-0.204381	-0.22144	-0.4743	-0.420093	-0.375253	0.562955	0.604251	0.674416	0.0873592	0.0564403	-0.126654	0.154314	-0.0109067	-0.0171338	0.336145	0.434683	0.167649	-0.543115	-0.572722	-0.556053	0.0185314	0.0536344	0.163555	-0.150865	0.0106491	0.116837	-0.284759	-0.0780177	-0.132351
PAS_chr1-1_0120	-1.7149	-1.79425	-1.65822	-1.87617	-1.98063	-1.97701	-1.68475	-2.10304	-2.08601	-1.87608	1.73709	1.52302	1.73017	1.70249	1.92771	1.8032	2.28418	1.85586	1.75438	1.76184	1.96885	1.74241	-1.14926	-1.25728	-1.29411	-1.51306	-1.27529	-1.54139	-1.58619	-1.39597	-1.44051	-1.25806	-1.45613	-1.23721	1.2283	1.10505	1.17879	1.26246	1.43893	1.44448	1.46768	1.31628	1.27453	1.39795	1.05711	1.13026
PAS_chr1-1_0120	-1.74235	-1.62331	-1.63057	-1.83179	-1.83261	-1.96662	-1.91092	-2.08891	-2.09893	-1.85016	1.87803	1.58674	1.70708	1.71252	1.84835	1.83947	2.25165	1.86024	1.87143	1.78639	1.92762	1.73481	-1.21198	-1.21929	-1.22	-1.49609	-1.29014	-1.48811	-1.50191	-1.38485	-1.38116	-1.17673	-1.39454	-1.18525	1.2541	1.00206	1.11264	1.32906	1.4643	1.40294	1.46154	1.34788	1.30943	1.3167	1.00636	1.22108
PAS_chr1-1_0121	-0.328527	-0.389177	-0.196388	2.00318	1.80448	2.23386	0.732908	1.29095	0.544073	0.693023	-0.00719122	0.159922	-0.12351	-2.30106	-2.43246	-2.20315	-1.32639	-0.463408	-0.768189	-1.65224	-0.472233	-0.93432	0.257744	-0.0784524	0.0675731	2.18352	2.12859	2.39796	1.4494	0.661521	0.818511	0.912302	2.00187	1.14663	0.257929	0.138105	-0.0407377	-2.63142	-2.56289	-2.77195	-1.58071	-1.17818	-0.986716	-2.14233	-1.56915	-1.33441
PAS_chr1-1_0121	-1.08373	-0.436141	-0.208403	2.17089	1.79856	2.29095	0.571787	1.40263	0.512869	0.830906	0.84399	0.328209	0.0143066	-2.44698	-2.68645	-2.29238	-1.31613	-0.942618	-0.522282	-1.89957	-0.778632	-1.08058	0.158795	-0.296238	-0.13415	2.29933	2.25519	2.50718	1.47335	0.760383	0.762582	1.06207	2.06516	1.13637	0.225262	-0.560477	-0.0156212	-2.85279	-2.7729	-2.82004	-1.7633	-0.983111	-1.16746	-2.31135	-1.45114	-1.4559
PAS_chr1-1_0122	-0.229363	0.63076	0.683117	2.1955	2.65584	2.51998	1.14478	1.47129	1.73464	2.02026	-0.436508	-0.340875	0.945673	-1.60928	-2.45496	-2.52274	-0.983243	-1.17099	-1.11253	-1.2197	-1.26545	-1.45975	0.785048	0.734883	0.607207	2.72425	2.86143	2.90717	2.06559	2.01496	1.93477	2.12059	2.52604	2.35194	-0.148905	0.161897	-0.53959	-2.77921	-2.56027	-2.81015	-1.81773	-1.66295	-1.66792	-2.57477	-2.02392	-1.72279
PAS_chr1-1_0122	-0.109223	0.596655	0.734965	2.13417	2.2474	2.44794	1.1455	1.25778	1.86464	1.78894	-1.28504	-0.542383	0.769533	-1.48274	-2.42228	-2.4628	-0.957561	-1.3615	-0.851994	-1.15323	-1.14109	-1.33305	0.778952	0.657028	0.613876	2.68015	2.19877	2.89167	1.99439	1.90747	1.92082	2.13727	2.60178	2.13733	-0.406276	-0.334431	-0.48143	-2.75504	-2.48942	-2.8974	-1.78774	-1.41396	-1.61348	-2.48362	-1.74846	-1.67195
PAS_chr1-1_0123	-1.13126	-1.16055	-0.929233	-0.691712	-0.644375	-0.706751	-0.743987	-0.96103	-1.19707	-1.0452	1.25786	1.12764	1.42262	0.797611	0.860187	0.984385	1.2263	0.918731	1.0276	1.26826	1.43369	1.3449	-0.755638	-0.881286	-0.787643	-0.243992	-0.307083	-0.417216	-0.429656	-0.29937	-0.269073	-0.562918	-0.579147	-0.605631	1.05112	0.947236	1.01057	0.356099	0.315142	0.535271	0.701034	0.427931	0.505539	0.740657	0.646589	0.71169
PAS_chr1-1_0123	-1.03499	-1.04001	-0.881767	-0.559138	-0.695805	-0.741873	-0.877877	-0.952249	-1.13286	-1.05083	1.53359	1.22348	1.34325	0.932919	0.902891	1.03343	1.18099	0.878137	0.906027	1.14088	1.38883	1.35857	-0.768314	-0.685428	-0.69948	-0.177394	-0.214845	-0.373509	-0.442908	-0.275335	-0.285734	-0.501231	-0.513535	-0.513109	0.983199	0.876008	1.06403	0.300354	0.279692	0.492771	0.564033	0.416702	0.455323	0.631105	0.770222	0.690911
PAS_chr1-1_0124	0.914102	0.687109	0.780264	0.95573	0.349057	0.342749	1.18423	1.19447	0.929154	0.75348	-0.432341	-0.416437	-0.743997	-0.803139	-0.281405	-0.190309	-1.01461	-1.10666	-1.06786	-1.02639	-0.736773	-0.764192	0.533429	0.501798	0.310177	0.882499	0.45333	0.507672	1.0143	0.952981	1.03703	0.410698	1.08981	0.0838609	-0.368536	-0.517144	-0.184502	-0.290979	-0.836091	-0.441586	-0.946239	-0.940551	-0.84132	-0.789372	-0.19784	-0.274741
PAS_chr1-1_0124	0.72461	0.457406	0.539005	0.871072	0.212814	0.238223	1.05974	1.13559	0.746556	0.726694	-0.342915	-0.293376	-0.485707	-0.632228	-0.178055	-0.0262206	-0.915702	-0.896822	-0.875039	-0.756399	-0.570179	-0.526445	0.540803	0.334932	0.105596	0.844177	0.334212	0.465155	0.957619	0.836347	0.862251	0.344904	0.949052	0.0996007	-0.211744	-0.370789	-0.015787	-0.238974	-0.668151	-0.324657	-0.78895	-0.759534	-0.663053	-0.744724	-0.128954	-0.273829
PAS_chr1-1_0125	-0.567559	-0.953388	-0.714802	0.35766	0.0261548	-0.127061	-0.147316	0.53265	-0.147795	-0.527109	1.61593	0.713618	1.09866	0.200376	0.191225	-0.102886	-0.131228	0.455772	0.723715	0.0513263	0.653559	1.02539	-0.188991	-0.359575	-0.14359	0.44592	0.270503	0.271024	0.300362	-0.0730067	-0.0213317	-0.161408	0.194128	-0.470867	1.19811	1.32465	0.538834	0.281509	0.0444332	-0.177448	0.00512853	0.817128	0.700703	0.46398	0.733873	0.908854
PAS_chr1-1_0125	-0.516528	-0.511108	-0.558114	0.334244	-0.0413801	-0.0603847	-0.188978	0.548231	-0.0438232	-0.238592	1.95756	0.65254	1.85763	0.452136	0.113506	-0.0775231	-0.220624	0.372689	0.393209	0.280396	0.625601	0.868581	-0.190049	-0.381303	-0.156182	0.449009	0.2214	0.18076	0.347723	-0.126421	0.0219723	-0.154524	0.309899	-0.224703	0.797842	1.54857	0.517785	0.292728	0.215856	-0.27558	-0.0601131	1.1141	0.912559	0.404914	1.33737	1.35304
PAS_chr1-1_0126	1.06734	0.756127	0.59327	1.35624	1.31967	1.52901	1.44347	1.02241	1.0632	0.955543	-0.817606	-0.675071	-0.915359	-1.30689	-1.669	-1.46612	-0.855591	-1.45956	-1.40736	-0.957936	-1.29162	-1.08236	0.684697	0.750419	0.711927	1.22908	1.09641	1.42947	0.744899	1.28151	1.25717	1.06787	0.765604	0.641128	-0.68392	-0.349167	-0.976406	-1.12606	-1.31234	-1.51666	-0.73877	-1.35364	-1.21625	-0.684458	-0.885014	-0.839596
PAS_chr1-1_0126	1.18569	0.681369	0.574745	1.335	1.42907	1.55053	1.51724	1.04698	1.06773	0.829215	-1.00885	-0.801922	-0.67615	-1.2819	-1.64427	-1.39041	-0.758421	-1.52946	-1.40853	-0.876701	-1.15992	-1.04861	0.537915	0.904912	0.775365	1.13344	1.08514	1.45287	0.705863	1.27803	1.32314	0.989195	0.714738	0.675422	-0.764253	-0.292047	-0.894464	-1.15974	-1.21962	-1.50957	-0.804005	-1.3493	-1.26803	-0.793337	-0.922297	-0.806354
PAS_chr1-1_0127	-1.33907	-1.65115	-1.52814	-0.827577	-1.24991	-0.852024	-0.991918	-1.19114	-1.3549	-1.39761	1.39297	1.33515	1.11412	0.721408	0.681198	1.00042	1.22436	1.11182	0.913734	1.19672	1.30638	1.29703	-1.44656	-1.41211	-1.39301	-0.714764	-0.78749	-0.651974	-1.32773	-1.09159	-1.08661	-1.14289	-1.51751	-1.1382	1.40482	1.35161	1.31172	0.666782	0.476743	0.568249	1.28368	0.858573	0.905251	1.32602	0.845524	0.954266
PAS_chr1-1_0127	-1.30909	-1.6422	-1.51491	-0.817619	-1.2472	-0.729656	-1.14969	-1.2428	-1.52859	-1.48881	1.37852	1.44552	1.1187	0.764846	0.752548	1.06337	1.24381	1.12716	1.01488	1.21286	1.28385	1.32855	-1.50389	-1.39696	-1.35369	-0.67192	-0.808448	-0.6653	-1.40868	-1.07287	-1.05542	-1.14218	-1.45805	-1.0672	1.39049	1.31866	1.06246	0.564117	0.51596	0.504391	1.27671	0.891939	0.942004	1.23294	0.765041	0.9357
PAS_chr1-1_0128	-0.157966	0.0222906	0.237077	-0.571607	-0.411836	-0.201115	-0.291022	-0.630768	-0.526464	-0.430817	-0.115683	-0.320054	0.117823	0.334771	0.0237989	0.170177	0.316814	0.25017	0.0678848	0.30076	0.306224	0.303925	0.567203	0.562076	0.577419	-0.35567	-0.204693	0.000997447	-0.265496	0.0331585	-0.0477892	0.0717753	-0.190061	0.0747686	-0.668506	-0.613991	-0.715758	-0.00685874	0.187028	-0.113952	0.12035	-0.243105	-0.207522	-0.122861	-0.239952	-0.288202
PAS_chr1-1_0128	-0.0792513	0.0604989	0.311591	-0.431061	-0.327079	-0.114065	-0.261736	-0.54414	-0.423091	-0.378179	-0.103144	-0.445662	0.0202834	0.206763	0.0527491	0.122501	0.246859	0.159497	0.000515027	0.168663	0.191716	0.277895	0.643101	0.59411	0.671459	-0.190819	-0.0849104	-0.0145606	-0.0543141	0.0411287	0.0966173	0.129106	-0.202759	0.148492	-0.773884	-0.766657	-0.730344	-0.0325611	0.108181	-0.155473	0.138031	-0.184113	-0.193693	-0.109879	-0.233946	-0.356847
PAS_chr1-1_0129	1.06216	1.12498	1.57511	-0.124011	0.000576627	0.0669145	0.99639	0.525395	0.979277	0.906347	-1.12819	-1.36753	-1.21137	0.02654	-0.247624	-0.131971	-0.406535	-1.20622	-1.22595	-0.955297	-1.01526	-0.901311	1.25348	1.29358	1.13551	-0.578863	-0.416393	-0.200425	0.351372	1.06389	1.08368	0.858462	0.458967	0.867877	-1.403	-1.60082	-1.23097	0.159212	0.323763	0.076505	-0.403388	-1.18057	-1.11414	-0.65555	-0.905102	-1.10496
PAS_chr1-1_0129	1.06652	1.09443	1.4834	-0.184917	0.0507228	0.0665528	1.06009	0.479595	0.896873	0.931595	-1.03806	-1.32139	-1.16918	0.0813023	-0.193311	-0.0727835	-0.565926	-1.26614	-1.09493	-0.776787	-0.937423	-0.833589	1.311	1.25798	1.15383	-0.573147	-0.474967	-0.235377	0.40807	1.04935	1.02771	0.840982	0.416682	0.909194	-1.22425	-1.57818	-1.1415	0.291204	0.519367	-0.00466185	-0.392764	-1.10099	-1.03152	-0.589861	-0.867528	-1.08662
PAS_chr1-1_0130	-1.48888	-1.0936	-1.17424	-0.562143	0.320543	0.465246	-0.133322	-0.390197	-1.68945	-1.35513	1.43452	1.00038	1.81543	0.465852	-0.516165	-0.199447	0.314496	-0.0369129	-0.0938661	1.2025	1.21356	1.32848	-1.07735	-1.1035	-0.982346	-0.00413547	0.695393	0.698673	-0.054174	0.450679	0.303659	-1.02365	-0.389244	-0.859984	0.965555	1.6023	0.857833	-0.906825	-0.193926	-0.892513	0.013214	-0.531209	-0.323624	0.128928	1.17554	0.81772
PAS_chr1-1_0130	-1.49486	-1.28467	-1.31462	-0.617579	0.101056	0.395466	-0.1213	-0.452756	-1.80073	-1.41636	1.02405	1.0468	1.48965	0.465081	-0.532109	-0.22412	0.432528	0.0507086	0.0572789	0.927087	1.525	1.29129	-1.11102	-1.3013	-1.05932	-0.0939194	0.721789	0.681914	-0.0470295	0.422862	0.260215	-1.09994	-0.497974	-0.890848	1.01164	1.15137	0.872689	-0.963643	-0.137887	-0.871601	-0.00541655	-0.394696	-0.371596	0.317239	0.945927	0.997352
PAS_chr1-1_0131	0.566102	0.91058	0.748423	0.44404	0.575818	0.418457	0.813374	0.523081	0.961534	1.10629	-0.543107	-0.493804	-0.462039	-0.541664	-0.400725	-0.641735	-0.182505	-0.805608	-0.56191	-0.527736	-0.958676	-1.02106	0.983586	1.1453	1.16736	1.03992	0.955969	1.03933	1.17937	1.13155	1.22192	1.52783	1.34147	1.54184	-1.0463	-1.11873	-1.18133	-0.843824	-0.900598	-0.734219	-1.07627	-1.03049	-1.03438	-0.91693	-1.36955	-1.31886
PAS_chr1-1_0131	0.472897	0.828646	0.681552	0.388756	0.570103	0.367707	0.746923	0.466748	0.850936	1.03658	-0.532027	-0.382208	-0.340358	-0.378409	-0.359106	-0.557486	-0.12837	-0.71632	-0.527479	-0.45848	-0.900213	-0.946936	0.871168	1.15576	1.1232	1.06045	0.900015	1.04039	1.16102	1.15966	1.2227	1.48911	1.30596	1.47852	-1.0522	-1.00215	-1.03841	-0.814661	-0.83871	-0.698397	-0.873821	-1.01058	-1.01605	-0.814029	-1.2899	-1.2638
PAS_chr1-1_0132	0.225745	0.202944	0.475403	0.542809	0.265055	0.59855	0.447745	0.497881	-0.120177	-0.16177	-0.650324	-0.864596	-0.495255	-0.828384	-0.856109	-0.594683	-0.817683	-0.651276	-0.706792	-0.383004	-0.0909859	-0.1878	0.632753	0.293413	0.267964	0.592198	0.601672	0.71852	0.38586	0.493931	0.471115	-0.0614821	0.0495117	-0.235954	-0.608488	-0.723456	-0.566037	-0.939017	-0.977766	-0.955322	-0.694749	-0.898819	-0.797899	-0.385154	-0.264941	-0.219718
PAS_chr1-1_0132	0.375527	0.256362	0.513675	0.583804	0.38245	0.738824	0.427217	0.680904	-0.147642	-0.102778	-0.675226	-0.910747	-0.604629	-0.978903	-0.980245	-0.632312	-0.78868	-0.800321	-0.749036	-0.496163	-0.289284	-0.186523	0.672753	0.443199	0.408435	0.652015	0.673551	0.821385	0.473139	0.502581	0.542953	-0.111696	0.203113	-0.273965	-0.773081	-0.907391	-0.672688	-1.03648	-1.01758	-1.0113	-0.76163	-0.913415	-0.842676	-0.456495	-0.29775	-0.32109
PAS_chr1-1_0133	-0.425406	0.120262	-0.612141	-0.808784	-0.231123	-0.27628	0.23203	-0.343201	-0.409546	-0.503238	-0.222066	0.439333	0.231497	0.545538	0.130381	0.192076	0.272298	-0.274127	-0.274967	0.662582	0.227848	0.262994	-0.466566	-0.230141	0.0378628	-0.480487	-0.116314	-0.0290405	0.0874843	0.451172	0.486399	-0.357694	-0.383983	-0.483398	0.0578131	0.312096	-0.23662	-0.122342	0.226281	-0.132115	-0.196609	-0.661096	-0.682138	0.214335	0.244771	0.0903373
PAS_chr1-1_0133	-0.348886	0.162195	-0.545621	-0.782403	-0.220556	-0.226848	0.166371	-0.256465	-0.326915	-0.360487	-0.29068	0.376647	0.333075	0.50314	0.111066	0.1589	0.324033	-0.340099	-0.377245	0.679784	0.201068	0.286614	-0.583747	-0.080506	0.113258	-0.446944	-0.0393462	0.0769039	0.13822	0.500824	0.431759	-0.222854	-0.171792	-0.378113	-0.0969334	0.459661	-0.193527	-0.206062	0.21256	-0.0639692	-0.18681	-0.583522	-0.603626	0.160373	0.189464	0.238108
PAS_chr1-1_0134	-1.94705	-1.75677	-1.58578	-0.235945	-0.0953454	-0.0543811	-0.493901	-0.64654	-1.15359	-0.962522	1.56692	1.42153	1.87368	0.176796	0.0470596	0.156373	0.688825	0.588853	0.563277	0.649396	1.1483	0.938322	-1.23822	-1.56744	-1.68648	0.499969	0.805381	0.515378	-0.028194	-0.142187	-0.282093	-0.619749	0.138813	-0.668911	1.50586	1.41482	1.62696	-0.924884	-0.557212	-0.674556	-0.00146539	0.125454	0.0551525	-0.264464	0.513489	0.602029
PAS_chr1-1_0134	-2.02257	-1.7003	-1.52526	-0.339071	-0.143311	-0.0229062	-0.556401	-0.75599	-1.20432	-0.995334	1.35246	1.50979	1.76682	0.177788	-0.0627304	0.0120898	0.635732	0.644481	0.570837	0.551806	1.16261	0.866351	-1.27615	-1.53973	-1.65218	0.480936	0.772481	0.486392	-0.092788	-0.199197	-0.287888	-0.606371	0.0527798	-0.652661	1.24813	1.43244	1.55652	-1.02164	-0.521927	-0.664909	0.020536	0.146789	0.0937675	-0.320324	0.476635	0.435707
PAS_chr1-1_0135	-1.56829	-1.05406	-1.106	-0.979015	-0.614702	-0.86001	-1.2315	-0.847804	0.222936	0.152107	0.911553	1.05461	1.25975	0.709767	0.772366	0.624479	0.998502	1.03363	1.02084	0.484016	-0.275115	-0.254105	-0.693416	-0.827814	-0.698767	-0.51857	-0.240145	-0.380795	-0.434938	-0.530759	-0.585082	0.336962	-0.00961705	0.344997	0.798224	0.687975	0.818498	0.0180414	0.459939	0.516565	0.410912	0.530605	0.530729	0.0495242	-0.469396	-0.28445
PAS_chr1-1_0135	-1.34283	-1.13126	-1.17251	-0.966193	-0.471075	-0.811715	-1.21208	-0.825048	0.192661	0.144519	0.941619	0.95762	1.15711	0.471485	0.741723	0.549725	0.967197	0.891653	1.04191	0.462979	-0.331492	-0.210387	-0.74935	-0.691293	-0.592391	-0.507911	-0.203514	-0.376629	-0.397876	-0.51905	-0.620821	0.388504	0.0274277	0.363069	0.766651	0.454268	0.854861	0.0463111	0.402487	0.43472	0.560092	0.426239	0.273029	-0.000943898	-0.657501	-0.422381
PAS_chr1-1_0136	-0.293942	-0.311751	-0.476153	-0.762731	-0.355449	-0.901827	-0.566991	-0.460946	-0.234822	-0.365623	0.538144	0.401977	0.721391	0.790739	0.599677	0.123011	0.491555	0.681377	0.891173	1.18595	0.256686	0.650577	-0.498036	-0.343706	-0.0922324	-0.83198	-0.740507	-0.736201	-0.708522	-0.83957	-0.817904	-0.85296	-0.87062	-0.705844	0.526373	0.993589	-0.158652	0.878248	0.782147	0.565338	0.484075	0.948438	0.777302	1.16975	0.953661	0.84281
PAS_chr1-1_0136	-0.257185	-0.336841	-0.435019	-0.970109	-0.438316	-0.844772	-0.486623	-0.336927	-0.199935	-0.474056	-0.268954	0.379352	0.744566	1.05233	0.822842	0.176988	0.596045	0.764689	0.955491	1.07669	0.226992	0.580317	-0.652783	-0.500503	-0.229161	-0.893574	-0.900252	-1.03975	-0.589462	-1.07513	-0.962614	-0.850986	-0.977022	-0.867327	0.514636	0.857161	-0.272652	0.73594	0.75811	0.800904	0.56527	1.06035	1.03485	1.2632	0.758576	0.910273
PAS_chr1-1_0137	-0.982774	-0.628669	-0.503644	0.135511	-0.187168	0.214663	-0.256081	-0.128075	-0.560555	-0.397122	0.192948	0.306724	0.884887	-0.234208	-0.2214	-0.165085	0.104413	0.339982	0.0400411	0.0525527	0.621348	0.087534	-0.157061	-0.436281	-0.336135	0.49083	0.509587	0.534488	0.308677	0.229685	0.00771594	0.0283105	0.38887	0.107439	0.518463	0.589111	0.564779	-0.549714	-0.608743	-0.566703	-0.374424	-0.451488	-0.265156	-0.332317	-0.507257	-0.157786
PAS_chr1-1_0137	-0.937661	-0.73566	-0.633786	0.0839154	-0.225764	0.0985527	-0.367135	-0.272737	-0.584384	-0.318615	0.43743	0.447233	0.667613	-0.349717	-0.307518	-0.0347495	-0.00389602	-0.0324005	0.181366	-0.100162	0.391851	-0.0426814	-0.352512	-0.581063	-0.486741	0.476564	0.603059	0.477013	0.320025	0.202276	0.13674	0.0217966	0.317344	0.0372553	0.634928	-0.0868532	0.588244	-0.724163	-0.525597	-0.551043	-0.382933	-0.170931	-0.0630029	-0.415958	-0.359058	-0.286048
PAS_chr1-1_0138	1.08658	0.53363	0.615763	1.22511	0.944325	0.822171	0.938574	1.16104	0.815066	0.377707	-0.876746	-0.843398	-0.773343	-1.50337	-1.09792	-1.36686	-1.19894	-1.16089	-0.960167	-1.21014	-0.955201	-0.503251	0.679851	0.393655	0.512776	0.793377	0.627857	0.685813	0.553098	0.413078	0.76168	0.18045	0.501379	0.124774	-0.191893	0.0367874	-0.94148	-0.540367	-0.968619	-0.774187	-0.596543	-0.728845	-0.595967	-0.40864	-0.183208	0.0668266
PAS_chr1-1_0138	0.905784	0.805426	0.754533	1.21799	0.95302	0.756104	0.862551	1.13682	0.801796	0.369228	-0.865596	-0.944915	-0.84796	-1.33824	-1.08959	-1.23129	-1.07428	-1.23113	-1.06753	-1.3411	-0.837671	-0.560219	0.598907	0.380597	0.634501	0.877643	0.588726	0.600801	0.587343	0.58347	0.784107	0.234119	0.480384	0.0318284	-0.368007	-0.378892	-0.607439	-0.585371	-0.972654	-0.886603	-0.658991	-0.711357	-0.807224	-0.452098	-0.124428	0.185742
PAS_chr1-1_0139	-1.46504	-1.10653	-1.27236	-1.04126	-0.578342	-0.833926	-0.237002	-0.945557	-1.24052	-0.755198	1.40866	1.1546	1.17314	0.878133	0.548664	0.433625	0.908934	0.118664	0.0805088	0.974101	0.988345	0.486683	-1.39561	-1.02381	-0.908405	-0.865705	-0.425652	-0.663161	-0.59124	-0.0550737	-0.0622718	-0.349135	-0.611767	-0.590448	0.708625	1.12823	1.04709	0.32722	0.793659	0.501673	0.32736	-0.192036	-0.0916679	0.403827	0.470731	0.550315
PAS_chr1-1_0139	-1.26481	-1.05156	-1.31997	-1.03775	-0.514779	-0.874897	-0.187539	-0.980845	-1.18121	-0.775574	0.921207	1.19821	1.05798	0.715367	0.577735	0.336593	0.780811	-0.000394169	0.0689734	0.71522	1.00751	0.461966	-1.26988	-0.979364	-1.02423	-1.05368	-0.446329	-0.692514	-0.473004	-0.100269	-0.0632889	-0.55352	-0.604352	-0.561094	0.801459	1.05965	0.925959	0.301725	0.804309	0.50901	0.259955	-0.113655	-0.0744518	0.574625	0.29578	0.400921
PAS_chr1-1_0140	-0.120852	0.398338	0.293829	-1.56233	-1.08244	-1.396	-1.10047	-1.23706	-0.581766	-0.243111	-0.158309	-0.132535	0.397328	1.66031	1.55883	1.22906	1.46655	1.05742	1.12992	1.27644	0.563601	0.35504	0.60579	0.664093	0.534498	-1.14727	-0.650354	-0.940886	-0.5877	-0.412432	-0.409178	0.339852	-0.156765	0.233582	-0.465731	-0.376299	-0.424697	0.837078	1.39029	1.26204	0.822748	0.665347	0.602065	0.253299	-0.151357	-0.181491
PAS_chr1-1_0140	-0.213042	0.433464	0.223716	-1.61774	-1.17527	-1.57301	-1.1735	-1.31634	-0.624733	-0.2543	-0.271483	-0.147616	0.346457	1.87869	1.63625	1.29844	1.34426	1.07033	1.25765	1.31956	0.659564	0.485677	0.392169	0.68093	0.538598	-1.21724	-0.74161	-1.09629	-0.618682	-0.512725	-0.477763	0.282714	-0.26558	0.285376	-0.46344	-0.443881	-0.378722	0.912065	1.45135	1.44773	0.90055	0.819813	0.681333	0.371379	-0.112427	-0.0306939
PAS_chr1-1_0141	2.45097	2.41261	2.3984	0.55296	1.11738	0.998736	1.2936	0.241316	1.84781	1.68	-2.76234	-2.58204	-2.71272	-0.842074	-1.09185	-1.1608	-0.20562	-1.40918	-1.30336	0.222802	-1.88545	-1.59822	2.44868	2.66442	2.49945	0.637662	0.949451	0.904176	0.185301	1.25025	1.17056	1.32172	-0.517761	1.55183	-2.91644	-2.87875	-2.85044	-1.40917	-0.945137	-1.08518	-0.392226	-1.47657	-1.26613	-0.0657038	-1.77097	-1.91477
PAS_chr1-1_0141	2.49261	2.45093	2.48009	0.640564	1.10381	1.00586	1.28985	0.192218	1.90397	1.66702	-2.64794	-2.64897	-2.8074	-0.837023	-1.11002	-1.08565	-0.116127	-1.5185	-1.35114	0.593292	-1.84532	-1.47588	2.3792	2.62255	2.6255	0.671109	0.838075	0.934611	0.369034	1.24997	1.34727	1.31289	-0.402963	1.51241	-2.93589	-2.76168	-2.75827	-1.41502	-1.01986	-1.11754	-0.451378	-1.5741	-1.31032	-0.25273	-1.62739	-1.92191
PAS_chr1-1_0142	0.243421	0.504607	0.737555	0.011394	-0.0262763	0.0388545	0.189872	-0.0218373	0.313147	0.265573	-0.623914	-0.660044	-0.0256749	-0.0231028	-0.0851868	-0.0724228	-0.0404818	-0.202422	-0.301776	0.0454707	-0.199275	-0.191055	0.542109	0.765062	0.519968	-0.00172134	-0.0337479	-0.0846603	0.0252561	0.10644	0.124722	0.475373	0.0942155	0.512687	-0.691536	-0.475746	-0.668242	-0.0634462	-0.0422906	-0.14862	0.0122414	-0.165182	-0.298009	-0.262427	-0.431157	-0.281352
PAS_chr1-1_0142	0.297214	0.432696	0.701882	-0.0289113	-0.0104599	0.0236388	0.130162	0.0695139	0.393004	0.34805	-0.406439	-0.630072	-0.431882	-0.169277	-0.176798	-0.0450153	0.0187463	-0.172617	-0.217694	-0.0834572	-0.490746	-0.436338	0.570919	0.724591	0.499513	-0.0684917	-0.0794905	-0.172783	0.016762	0.106675	0.0959516	0.436673	0.0547752	0.460293	-0.675603	-0.762078	-0.622196	-0.111843	-0.091772	-0.0472633	-0.172513	-0.168138	-0.323993	-0.134894	-0.6154	-0.658664
PAS_chr1-1_0143	0.967555	0.773351	0.847173	0.211144	0.350445	0.137382	0.512459	0.128827	0.272726	0.221512	-0.817567	-0.736548	-0.91617	-0.209367	-0.243886	-0.174586	-0.0902757	-0.230392	-0.230461	-0.259115	-0.129621	-0.239402	0.644448	0.525397	0.633666	0.332177	0.162199	0.178118	0.215125	0.192377	0.316654	0.239515	0.165269	0.391772	-0.537614	-0.585884	-0.488176	-0.237238	-0.29157	-0.0723078	-0.164094	-0.267341	-0.246309	-0.200228	-0.235861	-0.323064
PAS_chr1-1_0143	0.999656	0.67401	0.828019	0.265128	0.33326	0.144769	0.403247	0.147533	0.358464	0.303188	-0.874003	-0.821821	-0.906747	-0.197395	-0.181127	-0.232055	-0.120031	-0.234087	-0.243994	-0.325339	-0.0776274	-0.189962	0.650805	0.510588	0.605789	0.251187	0.176087	0.161553	0.183622	0.251479	0.287893	0.274258	0.196351	0.383603	-0.565575	-0.570274	-0.514256	-0.270501	-0.303536	-0.14639	-0.209969	-0.357832	-0.178095	-0.18665	-0.326644	-0.2861
PAS_chr1-1_0144	-0.448821	-0.464274	-0.729754	1.4078	0.888838	0.857222	1.01723	0.863973	0.912945	0.926474	0.324085	0.415708	0.461092	-1.35147	-0.947111	-0.89243	-0.854201	-0.906144	-0.80388	-0.60351	-1.00573	-0.956559	-0.331467	-0.457826	-0.47815	1.70783	1.06105	1.24521	1.02955	0.905496	1.10884	0.944493	1.0202	0.493033	0.470185	0.52517	0.508312	-0.910743	-1.6279	-1.15249	-1.05101	-1.04893	-0.978565	-0.936355	-0.727797	-0.833241
PAS_chr1-1_0144	-0.266222	-0.273043	-0.541979	1.42983	1.02065	1.02715	0.857519	0.995205	1.01113	0.971453	0.33351	0.412185	0.269432	-1.49683	-1.03555	-0.982155	-1.03037	-0.978452	-0.904954	-0.679455	-1.11885	-0.978657	-0.353355	-0.262942	-0.347211	1.82064	0.980513	1.2717	1.15849	0.949625	1.17805	0.975805	1.06564	0.566357	0.353347	0.405167	0.423121	-1.0089	-1.65552	-1.19627	-1.10059	-1.06615	-0.996969	-0.995896	-0.816536	-0.901658
PAS_chr1-1_0145	0.233727	0.12346	-0.164704	1.03221	1.29081	0.865727	0.334892	1.02465	0.518072	0.597906	-0.38006	0.0984894	-0.386587	-1.43395	-0.997108	-1.59365	-1.39755	-0.400866	-0.508394	-1.5498	-0.90834	-0.974389	-0.142745	0.122921	0.353643	1.19119	1.28058	0.839503	1.28135	0.387717	0.343909	0.829352	1.56838	1.02727	-0.4004	-0.0727224	-0.60192	-1.45003	-1.34706	-1.06518	-1.54591	-0.486104	-0.559747	-1.65289	-1.23208	-1.03519
PAS_chr1-1_0145	0.141253	0.0302533	-0.275699	0.968795	1.16563	0.849771	0.255037	0.963659	0.549261	0.615486	-0.356629	0.132639	-0.291853	-1.37059	-1.02267	-1.54907	-1.20104	-0.352004	-0.338758	-1.50034	-0.760261	-0.962397	-0.0981725	0.169876	0.333495	1.14401	1.29249	0.797788	1.21979	0.389813	0.247506	0.892697	1.59058	1.01518	-0.347838	0.00714822	-0.495279	-1.41709	-1.40458	-1.02613	-1.45519	-0.41033	-0.614329	-1.66192	-1.13677	-1.09988
PAS_chr1-1_0146	2.31242	1.97761	2.21952	0.524115	0.723853	0.624568	0.112569	0.608752	0.881278	0.736585	-2.17553	-2.26508	-2.74313	-0.800274	-0.835843	-0.829894	-0.821414	-0.484658	-0.375667	-0.944109	-1.21131	-0.959814	2.19376	1.96456	1.93136	0.170879	0.293677	0.381453	0.00165492	-0.0569327	-0.0294049	0.414433	0.0966026	0.240855	-2.31739	-2.62148	-2.23855	-0.591969	-0.425088	-0.619187	-0.297068	-0.398534	-0.203637	-0.275592	-0.714581	-0.7735
PAS_chr1-1_0146	2.33978	1.93923	2.13892	0.600125	0.688723	0.685722	0.233002	0.669411	0.941014	0.757356	-2.27616	-2.26972	-2.77178	-0.937336	-0.89809	-0.958807	-0.742006	-0.420264	-0.459778	-1.0396	-1.24799	-0.970384	2.17973	2.0188	1.85097	0.0836021	0.300692	0.290165	-0.0330525	-0.18315	-0.0613799	0.459775	0.179294	0.216961	-2.46405	-2.61395	-2.27475	-0.457376	-0.545833	-0.486917	-0.335084	-0.479002	-0.316672	-0.43527	-0.832419	-0.846445
PAS_chr1-1_0147	-1.42997	-1.22386	-1.1156	-1.13473	-1.09071	-0.907969	-1.26859	-1.07613	-1.12428	-0.974573	1.14659	1.27743	1.72685	1.24831	1.41976	1.53839	1.33973	1.54289	1.32509	1.18787	1.27974	1.30315	-0.791922	-0.936314	-0.837614	-0.990146	-0.913623	-0.979936	-0.851287	-0.85779	-1.04968	-0.655836	-0.657371	-0.617815	1.27329	1.52452	1.13265	1.22879	1.32651	1.13593	1.0924	1.22858	1.11236	0.870843	0.909691	0.866076
PAS_chr1-1_0147	-1.44777	-1.21886	-0.9872	-1.15913	-1.26499	-1.1627	-1.2631	-1.00315	-1.14761	-0.990882	1.63591	1.19459	1.55722	1.36091	1.3759	1.50623	1.29968	1.59272	1.52404	1.17071	1.39476	1.12281	-0.99481	-0.922817	-1.0318	-1.05678	-0.931707	-1.04099	-0.792589	-0.933441	-1.14212	-0.748749	-0.653987	-0.696517	1.41487	1.23754	1.39988	1.32486	1.34677	1.17122	1.09615	1.50473	1.22659	0.994046	0.888789	0.864536
PAS_chr1-1_0148	-0.24061	-0.11414	-0.228365	0.266925	0.397544	0.392894	0.329317	0.505071	0.108144	0.202037	-0.319639	0.235984	0.817794	-0.15823	-0.338871	-0.420883	-0.511473	0.0451036	-0.187414	-0.0245725	0.144929	-0.187325	-0.596582	-0.676722	-0.668988	0.524813	0.530407	0.491754	0.558048	0.339095	0.198043	0.206516	0.745276	0.504489	0.343124	1.30708	0.803846	-0.861678	-0.64875	-0.55971	-0.584387	-0.626233	-0.501162	-0.905542	-0.417707	-0.520725
PAS_chr1-1_0148	-0.363615	-0.264697	-0.278448	0.20291	0.499087	0.339724	0.145371	0.426349	0.119198	0.233965	-0.0686173	0.340063	0.368119	-0.17719	-0.480724	-0.409871	-0.581657	-0.184267	-0.176406	-0.504963	-0.11899	-0.331059	-0.466446	-0.579508	-0.634018	0.442031	0.601313	0.515632	0.510214	0.45742	0.208459	0.181219	0.839031	0.483094	0.517385	0.44533	0.65921	-0.803644	-0.633175	-0.647253	-0.698281	-0.331407	-0.32015	-0.875562	-0.467675	-0.349577
PAS_chr1-1_0149	2.21858	2.5713	2.53143	0.23944	0.526962	0.192219	0.218122	0.174022	0.869425	0.533021	-2.53016	-2.59808	-2.5248	-1.07429	-0.348156	-0.960858	-0.628662	-0.274798	-0.388424	-0.298435	-1.15554	-1.1803	1.91654	1.96264	2.00431	-0.279423	0.184644	-0.0724477	0.0220583	-0.303441	-0.100399	0.155666	-0.33384	0.139462	-2.353	-2.72856	-2.55007	-0.185156	-0.44948	0.100634	-0.214187	-0.470651	-0.717393	-0.0714117	-0.613082	-0.969433
PAS_chr1-1_0149	2.13146	2.56407	2.43341	0.486096	0.76882	0.337949	0.253035	0.396407	0.956656	0.536464	-2.55221	-2.50353	-2.37475	-1.11592	-0.285599	-1.11551	-0.78418	-0.52075	-0.884865	0.165626	-1.27336	-1.14946	1.81747	1.84617	1.98756	-0.076667	0.298909	0.114772	-0.116527	-0.306198	0.0459875	0.072917	-0.215505	0.0764283	-2.55316	-2.68341	-2.36858	-0.515492	-0.583726	-0.146599	-0.437686	-0.598292	-0.67827	-0.512732	-0.487869	-0.853399
PAS_chr1-1_0150	-0.223075	0.37232	0.741567	-0.426971	-0.292459	-0.1266	-0.318784	-0.520849	0.190012	0.12066	-0.466562	-0.779879	0.0612486	0.332248	0.0466838	0.27566	0.327845	0.167773	0.198492	0.0824151	-0.0969296	-0.0620072	0.658081	0.379906	0.291852	-0.406724	-0.43551	-0.428134	-0.406283	-0.295066	-0.385837	0.137343	-0.125732	0.388356	-0.685256	-0.895103	-0.59497	0.147283	0.235841	0.223752	0.220938	0.179907	0.111066	-0.13477	-0.324478	-0.37712
PAS_chr1-1_0150	-0.172237	0.405822	0.664586	-0.30141	-0.130046	-0.0435753	-0.32406	-0.383662	0.216263	0.208271	-0.571033	-0.720136	-0.138858	0.206718	0.0480265	0.238995	0.307942	0.0735397	0.0304343	-0.131308	-0.167626	-0.180871	0.580875	0.472736	0.312027	-0.276313	-0.299815	-0.271129	-0.240511	-0.227846	-0.260414	0.245056	-0.116585	0.449677	-0.665132	-1.08702	-0.603463	0.222475	0.280226	0.150723	0.135345	0.0707981	0.0238561	-0.213557	-0.298539	-0.40968
PAS_chr1-1_0151	1.18561	1.48163	1.57797	0.92241	1.06548	0.808068	1.04383	0.692789	1.13728	1.07955	-1.38939	-1.28895	-1.12831	-0.797665	-0.592274	-0.820694	-0.576853	-0.881916	-0.716164	-0.445616	-0.928543	-0.840606	1.50735	1.34382	1.37372	0.853004	0.703965	0.831962	0.814801	0.824908	0.849637	0.888055	0.678092	0.847309	-1.19876	-1.37032	-1.37246	-0.634525	-0.801738	-0.702178	-0.715284	-0.749924	-0.673611	-0.535142	-0.657539	-0.725897
PAS_chr1-1_0151	1.20034	1.44067	1.42735	0.902181	1.06999	0.797293	0.892301	0.657584	1.14852	1.07333	-1.37932	-1.3014	-1.10866	-0.730433	-0.505252	-0.839108	-0.570018	-0.878197	-0.724245	-0.40891	-0.949175	-0.753979	1.42539	1.35323	1.37957	0.894032	0.637274	0.754084	0.767218	0.82792	0.809183	0.859973	0.702255	0.808792	-1.25051	-1.32862	-1.35875	-0.665654	-0.820157	-0.735704	-0.698989	-0.758378	-0.649054	-0.557285	-0.701288	-0.716719
PAS_chr1-1_0152	-1.09078	-0.546363	-0.536777	-0.844684	-0.665978	-0.671112	-1.04909	-1.01777	-1.45216	-1.00548	0.724584	0.541085	1.32834	0.657223	0.619144	0.562255	0.801631	0.9748	0.897105	1.0687	1.13889	0.819128	-0.546384	-0.360826	-0.507213	-0.145614	-0.0646858	-0.0321755	-0.106106	-0.444611	-0.497625	-0.575472	-0.189585	-0.71899	0.286281	0.310274	0.370879	0.222052	0.224242	0.260251	0.145493	0.531372	0.50076	0.383093	0.754073	0.820059
PAS_chr1-1_0152	-1.1097	-0.519273	-0.515667	-0.812876	-0.655601	-0.703653	-1.07558	-0.980236	-1.51366	-0.986624	0.686469	0.474438	1.24994	0.763201	0.623395	0.586484	0.824904	0.947107	0.977285	1.01933	1.15349	0.892517	-0.463015	-0.421513	-0.494865	-0.308854	-0.0673478	-0.112303	-0.205746	-0.52291	-0.469505	-0.550261	-0.198157	-0.780315	0.30567	0.25889	0.473693	0.186194	0.274274	0.26968	0.221754	0.571555	0.457053	0.317906	0.756921	0.736195
PAS_chr1-1_0153	-0.636953	-0.240421	-0.101951	-0.968381	-1.05253	-0.877352	-0.787773	-1.06932	-1.13191	-0.813834	0.262229	0.11027	0.628349	0.795123	0.714175	0.921247	1.2714	0.844541	0.548389	0.990335	1.1233	0.663995	-0.0556931	-0.0628762	-0.204701	-0.877537	-0.917821	-0.902613	-0.898962	-0.685922	-0.68197	-0.534517	-0.854293	-0.437011	-0.0550724	-0.148904	0.086808	0.661292	0.719195	0.707372	0.788796	0.648059	0.548536	0.541178	0.302683	0.24092
PAS_chr1-1_0153	-0.824362	-0.393941	-0.151471	-1.0241	-1.12956	-0.97081	-0.775932	-1.17237	-1.12791	-0.852065	0.234377	0.0893096	0.645675	0.883068	0.750501	1.01629	1.26103	0.848687	0.687798	1.06805	1.20111	0.652359	-0.089273	-0.232466	-0.277274	-0.891439	-0.951996	-0.942728	-0.94641	-0.714015	-0.802286	-0.533271	-0.92835	-0.473064	0.0152209	-0.0192711	0.164593	0.777028	0.758643	0.808275	0.898559	0.735936	0.638224	0.663814	0.287063	0.303637
PAS_chr1-1_0154	1.90401	2.22585	2.11358	1.89924	1.99168	1.75533	1.57744	1.68987	1.64577	1.75007	-1.91856	-1.87081	-1.908	-1.83858	-1.62559	-1.95708	-1.43498	-1.47332	-1.3855	-1.44216	-1.72081	-1.6589	1.98223	2.22691	2.29455	1.96755	1.91594	1.91152	2.01867	1.65638	1.78072	1.57458	1.74149	1.44096	-2.0734	-2.07277	-2.16544	-1.78144	-1.86339	-1.71837	-1.79286	-1.54387	-1.5478	-1.46934	-1.41578	-1.50986
PAS_chr1-1_0154	1.69145	2.07525	1.97645	1.75653	2.00485	1.68129	1.47126	1.44014	1.50664	1.6297	-1.90988	-1.72657	-1.69164	-1.61414	-1.47073	-1.7812	-1.35334	-1.42437	-1.31252	-1.23008	-1.55292	-1.54855	1.9586	1.97606	2.04789	1.95128	1.83081	1.80547	1.95706	1.63273	1.65826	1.56895	1.70378	1.41659	-1.95742	-1.94871	-2.00786	-1.74819	-1.77753	-1.58868	-1.72849	-1.52238	-1.43849	-1.41522	-1.45613	-1.49542
PAS_chr1-1_0155	1.6025	1.4762	0.742898	0.417123	0.868605	0.6832	0.892236	0.984261	0.16902	-0.0211263	-1.5795	-0.970557	-1.79954	-0.676234	-0.844439	-1.16956	-0.957389	-1.23645	-1.16011	-0.362453	-0.386662	-0.268321	0.625458	1.20009	1.32659	0.0918989	0.551978	0.33606	0.45569	0.650485	0.692152	-0.243771	-0.241062	-0.666673	-1.46432	-0.922461	-1.56502	-0.89298	-0.487694	-0.716076	-0.845787	-0.976165	-0.915759	-0.0499998	0.0346589	-0.0665109
PAS_chr1-1_0155	1.61602	1.53686	0.802387	0.423006	1.01181	0.735617	0.85349	1.00759	0.310637	0.0887523	-1.71731	-0.963061	-1.81993	-0.754884	-0.863339	-1.18594	-1.06375	-1.27572	-1.17811	-0.422133	-0.517442	-0.28464	0.525007	1.32707	1.38359	0.213559	0.53119	0.363286	0.545415	0.675997	0.734652	-0.181463	-0.209336	-0.541336	-1.45267	-0.960399	-1.61634	-0.815177	-0.489948	-0.637187	-0.860003	-1.02403	-0.876865	0.0524823	0.0819394	-0.0369289
PAS_chr1-1_0156	1.12764	1.34464	0.980501	0.220865	0.364468	0.169362	0.464508	0.451486	0.486759	0.224991	-0.267467	-0.781628	-0.712752	-0.227047	-0.171247	-0.289397	-0.152904	-0.164718	0.00620269	0.65909	-0.207011	-0.22264	0.28674	0.811724	1.30488	-0.181474	0.0939864	-0.014216	0.112586	0.128996	0.00864082	-0.0490056	-0.351174	0.0499213	-0.285312	-0.0887025	-1.08633	0.183682	0.165282	-0.160208	0.0207386	0.0929486	-0.253638	0.0855296	1.11246	0.0935476
PAS_chr1-1_0156	1.48625	1.39747	0.98958	0.0630345	0.41247	0.250339	0.307108	0.210619	0.430686	0.199893	-1.14102	-0.876139	-0.604438	0.307743	-0.391454	-0.636285	-0.150835	-0.25233	-0.203874	-0.13398	0.041587	0.268362	0.487252	0.608183	0.980246	0.0253623	0.0471918	0.121439	0.0411704	0.0819295	0.0492727	0.0347619	-0.237085	0.0567642	-0.588979	-0.357678	-1.11235	-0.210047	0.308011	-0.204497	-0.0797033	0.0844339	-0.0151404	-0.085432	0.113121	0.0847933
PAS_chr1-1_0157	1.61571	2.12204	2.13006	0.660159	0.61673	0.622299	1.33014	0.834793	0.365985	0.322113	-1.86945	-1.79723	-1.63071	-0.730916	-0.597681	-0.578589	-0.654888	-1.2055	-1.13626	-0.0875312	-0.449801	-0.35682	1.65373	1.83604	1.78556	0.392656	0.188141	0.280287	0.560695	1.05828	1.06102	0.028001	-0.268591	-0.196987	-1.99081	-1.8612	-1.86609	-0.23856	-0.44626	-0.323565	-0.583091	-0.983577	-1.03759	0.231789	-0.0967672	-0.0600919
PAS_chr1-1_0157	1.61136	2.1562	2.04455	0.708307	0.598078	0.533122	1.27556	0.779228	0.364875	0.301132	-1.95884	-1.83098	-1.59799	-0.599538	-0.553593	-0.446279	-0.709753	-1.10323	-1.07716	-0.0624131	-0.327109	-0.244105	1.58015	1.90381	1.85532	0.566727	0.224628	0.267538	0.619194	1.16428	0.986166	0.0252033	-0.295733	-0.102233	-2.04465	-1.88436	-1.81176	-0.158594	-0.429385	-0.193594	-0.445389	-0.914721	-0.982307	0.281829	-0.0239458	-0.0678382
PAS_chr1-1_0158	1.45219	2.17901	3.42767	-5.11343	-5.25267	-5.14839	-1.88359	-2.65793	-3.85345	-4.29563	-1.36991	-1.81232	-1.30905	4.71045	5.01908	4.85591	2.1938	1.57235	1.4256	4.64397	3.82652	3.98415	1.84865	1.68687	1.802	-5.39324	-4.92623	-5.24889	-3.46829	-2.1201	-1.97385	-4.3366	-5.27912	-5.1009	-1.32054	-1.49866	-1.35841	5.08416	5.23352	5.10299	2.75118	1.58514	1.46587	5.01635	4.23861	4.47544
PAS_chr1-1_0158	1.52711	2.12458	3.35586	-4.81771	-4.91862	-4.88023	-1.76711	-2.22117	-3.74804	-4.04546	-1.35319	-1.69474	-1.445	4.66013	4.97836	4.67072	2.2357	1.44613	1.37303	4.6212	3.79008	3.97209	1.87406	1.74806	1.8984	-5.12069	-4.71559	-4.9477	-3.0712	-1.89574	-1.76134	-4.11181	-4.89907	-4.80184	-1.54222	-1.67592	-1.5173	5.06935	5.15088	4.74566	2.74761	1.53844	1.47807	4.9375	4.23703	4.46468
PAS_chr1-1_0159	0.956339	1.1239	1.43474	0.047453	-0.146133	-0.145183	0.233137	-0.089266	1.33539	1.30821	-1.14883	-1.32903	-0.994671	-0.045453	0.248623	0.285407	0.224946	-0.0870263	-0.0690387	-0.42259	-1.11656	-1.10258	1.20795	1.0776	0.95745	0.00662745	-0.193278	-0.180904	-0.168159	-0.130718	-0.0598745	1.22137	0.364002	1.22103	-0.998045	-1.22815	-0.890684	0.15975	0.0267942	0.174049	0.20095	0.0902728	0.180118	-0.261126	-1.0573	-1.12294
PAS_chr1-1_0159	0.891741	1.14668	1.40981	0.0641444	-0.0925784	-0.153667	0.20933	-0.0979295	1.35222	1.41798	-1.1605	-1.40164	-1.00485	-0.0421352	0.236261	0.243555	0.210087	-0.108965	-0.0570695	-0.519513	-1.16613	-1.10439	1.22002	1.06757	0.985897	0.112495	-0.15782	-0.161969	-0.275358	-0.0686608	-0.0312348	1.32996	0.40439	1.23511	-1.03542	-1.32745	-0.935135	0.19325	0.0433147	0.164542	0.231014	0.0668863	0.0452536	-0.330271	-1.07487	-1.15379
PAS_chr1-1_0160	-2.70121	-2.74588	-2.49194	-1.53681	-1.56018	-1.42065	-1.80251	-2.01587	-1.77984	-1.69324	2.87126	2.59662	2.54574	1.45282	1.29844	1.60982	2.18478	1.88767	1.6477	1.77463	1.79074	1.58504	-2.18934	-2.32029	-2.38049	-1.21963	-0.88072	-0.956672	-1.43417	-1.25001	-1.42664	-1.21684	-1.6894	-1.03242	2.3995	2.09024	2.31997	0.855924	1.25176	0.967934	1.49194	1.40718	1.2366	1.53314	1.0922	1.17252
PAS_chr1-1_0160	-2.80509	-2.79208	-2.53025	-1.60211	-1.60667	-1.40847	-1.77741	-2.15558	-1.82137	-1.73578	2.73975	2.58558	2.70281	1.60342	1.3857	1.61794	2.03892	1.84267	1.66291	1.82027	1.91533	1.60554	-2.20707	-2.35642	-2.4418	-1.21672	-0.860802	-1.0068	-1.5568	-1.30712	-1.41135	-1.22744	-1.57553	-0.956715	2.3404	2.19933	2.36428	0.940008	1.2407	1.03152	1.5419	1.45313	1.34706	1.61391	1.09163	1.17853
PAS_chr1-1_0161	-2.38682	-2.57428	-2.51057	-1.42758	-1.28261	-1.28138	-1.16465	-1.36944	-2.31435	-2.02386	2.60657	2.21423	1.55827	0.939136	1.02895	1.13853	1.55668	1.01553	0.780229	1.42372	1.88024	1.60917	-2.23165	-2.15588	-2.45918	-0.958214	-0.654687	-0.818707	-0.894924	-0.434573	-0.638751	-1.36582	-1.06119	-1.22744	1.85513	1.68354	2.24592	0.526385	0.74496	0.617207	0.592824	0.221531	0.208127	0.592955	0.986601	0.942475
PAS_chr1-1_0161	-2.3454	-2.59315	-2.68978	-1.45649	-1.32322	-1.21473	-1.2479	-1.46234	-2.34578	-1.96351	2.09437	2.40381	1.67504	1.23264	1.09075	1.17977	1.22335	0.892242	0.761389	1.47419	2.05389	1.671	-2.32229	-2.23051	-2.42841	-1.08685	-0.746546	-0.870817	-0.908451	-0.485567	-0.615792	-1.33974	-1.02067	-1.29436	1.57874	1.58548	2.33808	0.497942	0.81778	0.665405	0.606016	0.316376	0.390993	0.795085	1.18978	1.22056
PAS_chr1-1_0162	-0.611512	-0.748379	-0.797271	-0.244118	-0.234811	-0.0938727	0.036135	-0.319328	-0.574592	-0.425944	0.854663	0.736475	0.565925	0.204415	0.09214	0.18499	0.212099	-0.0048096	-0.043726	0.360083	0.455277	0.259486	-0.608382	-0.581433	-0.66201	-0.239698	-0.183487	-0.156153	0.000525552	0.130188	0.125949	-0.126442	-0.261895	-0.111389	0.562632	0.668888	0.596874	0.18945	0.215234	0.201228	0.0317294	-0.0983778	-0.155172	0.230733	0.157751	0.174974
PAS_chr1-1_0162	-0.745979	-0.836262	-0.849578	-0.364625	-0.367481	-0.193647	-0.0409502	-0.480734	-0.674224	-0.459952	0.722921	0.759083	0.632745	0.395315	0.124796	0.312023	0.253601	0.0489431	-0.01557	0.474648	0.573585	0.332203	-0.665817	-0.626767	-0.759154	-0.359353	-0.130284	-0.251761	-0.0357304	0.221237	0.111788	-0.132994	-0.291066	-0.089927	0.686766	0.770639	0.770732	0.185667	0.334149	0.210922	0.0781525	-0.0486815	-0.149576	0.288615	0.183329	0.152493
PAS_chr1-1_0163	-0.718937	-0.6261	-1.09981	-0.330843	-0.216	-0.202462	-0.0955208	0.0638935	-0.286443	-0.360296	0.506026	0.844654	0.655196	0.256242	0.0125254	0.0676838	-0.108804	-0.203846	-0.129102	0.0289386	0.183981	0.219652	-1.17908	-0.815817	-0.531645	-0.129379	0.178048	-0.022151	0.158462	0.112782	0.0760401	-0.317403	-0.218359	-0.508077	0.730976	1.06622	0.420348	-0.288427	-0.0516709	-0.215725	-0.257389	-0.162069	-0.198997	-0.0113589	0.279342	0.179886
PAS_chr1-1_0163	-0.706283	-0.550854	-1.14172	-0.387833	-0.219348	-0.101783	-0.216437	0.0369821	-0.314353	-0.322681	0.546683	0.893673	0.627047	0.185579	0.00288079	0.00325508	-0.179876	-0.140776	-0.0907663	0.105329	0.111161	0.271195	-1.25836	-0.868327	-0.47882	-0.162744	0.197383	0.0284205	0.17922	0.0496505	0.0314643	-0.296159	-0.163431	-0.481005	0.670558	0.898449	0.455753	-0.230759	-0.0979446	-0.173218	-0.303529	-0.192632	-0.116835	-0.00228932	0.32093	0.140966
PAS_chr1-1_0164	1.39086	1.50161	1.45203	0.765686	0.773125	0.766525	0.991544	0.909093	0.620391	0.523492	-1.55354	-1.5683	-1.59958	-0.987227	-1.03866	-1.00016	-0.925288	-1.23198	-1.21336	-0.804101	-0.846765	-0.634064	1.25747	1.37287	1.40329	0.4106	0.278598	0.420658	0.370305	0.610814	0.657193	0.0462506	0	0.00875252	-1.60202	-1.52624	-1.69736	-0.555416	-0.605984	-0.624711	-0.72363	-0.910074	-0.894165	-0.19074	-0.128032	-0.194774
PAS_chr1-1_0164	1.23434	1.43437	1.50704	0.725162	0.7552	0.655088	1.05933	0.825284	0.58486	0.592384	-1.50596	-1.48372	-1.61117	-0.909274	-1.01386	-1.05131	-0.991276	-1.2019	-1.21114	-0.743104	-0.754109	-0.646579	1.17025	1.31679	1.39105	0.32813	0.288969	0.341947	0.496356	0.613763	0.696601	-0.0493095	-0.119577	-0.00857236	-1.62471	-1.54508	-1.61889	-0.444521	-0.58607	-0.589203	-0.675693	-0.828399	-0.856033	-0.0629792	-0.102197	-0.235827
PAS_chr1-1_0165	1.46731	1.65294	1.63972	-0.233761	-0.151486	-0.256536	-0.0369021	0.290634	0.886469	0.57365	-1.84718	-1.78358	-1.90339	-0.174294	0.0610145	-0.0802277	-0.138762	-0.368954	-0.145336	-0.220621	-1.16638	-0.732249	1.61641	1.63311	1.57328	-0.322461	-0.688975	-0.525548	-0.252134	-0.163792	-0.198213	0.0398245	-0.174242	0.0480981	-1.95237	-1.94441	-1.85084	0.33552	-0.00964449	0.111274	-0.0100676	-0.0229978	-0.0134683	-0.219274	-0.31825	-0.296247
PAS_chr1-1_0165	1.65794	1.78659	1.84089	-0.0532415	-0.0761311	-0.23901	0.0370119	0.281537	0.957996	0.688085	-1.9118	-1.95337	-1.88498	-0.111603	0.0573225	-0.165167	-0.228432	-0.366783	-0.225546	-0.251364	-1.14574	-0.832751	1.55108	1.79512	1.74486	-0.132134	-0.643361	-0.425297	-0.217371	-0.059398	-0.110725	0.123642	-0.0831782	0.0506863	-2.07484	-2.02201	-1.9997	0.411107	-0.15568	0.17637	-0.0365824	-0.119475	-0.100989	-0.16609	-0.350833	-0.258519
PAS_chr1-1_0166	-0.446687	-0.530533	-1.07147	-0.286615	-0.454766	-0.567803	-0.256226	-0.0318959	0.0653926	-0.019299	0.493131	0.993128	0.471894	0.309278	0.55979	0.4287	0.158569	0.388135	0.32097	0.323661	0.0822588	0.0475866	0.0209358	0.178156	0.144261	0.582291	0.590644	0.374466	0.729857	0.305283	0.401566	0.318617	0.463581	0.122596	0.0180902	0.186947	0.117257	-0.328129	-0.467563	-0.202287	-0.542982	-0.232817	-0.230648	-0.243095	-0.188585	-0.238526
PAS_chr1-1_0166	-0.33323	-0.3683	-0.917973	-0.171168	-0.232343	-0.533194	-0.13871	0.117761	0.198456	0.0961991	0.442282	0.944154	0.271596	0.126531	0.41897	0.298084	0.0909918	0.318619	0.173388	0.213251	-0.0759853	-0.123585	0.0591107	0.315719	0.232817	0.697504	0.669481	0.421143	0.80831	0.329111	0.415593	0.425305	0.625402	0.160701	-0.175376	0.0558038	0.0128641	-0.337495	-0.511865	-0.280359	-0.660791	-0.370418	-0.380613	-0.30527	-0.273226	-0.259033
PAS_chr1-1_0167	-1.34922	-0.890382	-1.15105	-0.277325	-0.208438	-0.28453	-0.23815	-0.655873	-0.759829	-0.356576	1.22455	1.18308	0.901856	0.216067	0.0866027	0.300287	0.622953	0.126216	-0.0103191	0.204596	0.467098	0.113695	-1.05009	-0.966703	-1.01551	0.130049	0.0967648	0.141283	0.12623	0.205244	0.175899	0.148439	0.392914	0.187923	0.533354	0.615784	0.923278	-0.260911	-0.553572	-0.141257	-0.243057	-0.35553	-0.528596	-0.71487	-0.423531	-0.419265
PAS_chr1-1_0167	-1.48914	-0.945146	-1.12936	-0.31141	-0.206317	-0.243459	-0.263614	-0.485101	-0.794137	-0.400959	0.43337	0.926984	0.889385	0.265119	0.130699	0.160812	0.354133	-0.0273226	0.0750148	0.157914	0.592183	0.180166	-1.07717	-0.905777	-1.01215	0.248647	0.138105	0.136607	0.135114	0.216047	0.207357	0.105334	0.389298	0.218055	0.190928	0.376217	1.01556	-0.41569	-0.523829	-0.127278	-0.290955	-0.531647	-0.543754	-0.647246	-0.437699	-0.422834
PAS_chr1-1_0168	-1.99991	-2.09602	-1.56146	-2.01597	-1.78369	-0.941452	-1.22024	-1.84534	-2.25059	-1.8845	1.38203	1.04465	1.41133	1.7456	1.31457	0.656497	1.15355	1.4824	1.07098	1.36024	1.89592	1.18682	-1.03504	-1.62834	-1.11286	-1.67146	-1.19393	-0.8853	-1.74648	-0.814281	-0.936527	-1.52141	-1.59988	-1.1747	1.46574	1.05281	0.96329	0.931522	1.21491	0.763801	1.31145	1.10433	0.873109	1.08742	1.05866	1.21016
PAS_chr1-1_0168	-1.73009	-1.84728	-1.38574	-1.19756	-1.69394	-0.686637	-0.772381	-1.10437	-1.45471	-0.999053	1.22408	0.769348	1.38759	1.13843	1.14619	0.563636	0.42424	1.43381	0.447941	1.43646	1.7563	0.873896	-0.910244	-1.31045	-1.16392	-1.46461	-0.756946	-1.16643	-1.23853	-0.911254	-0.783999	-1.29268	-1.57528	-1.21917	1.17487	0.908127	1.10346	0.909089	1.18294	0.722257	1.1635	1.05019	0.504833	1.00553	1.18952	1.17568
PAS_chr1-1_0169	2.50011	2.49692	2.57329	1.97566	2.53295	2.56268	2.4569	1.98329	2.01632	1.95342	-2.11796	-2.1011	-2.49022	-1.92801	-2.26849	-2.19962	-1.50798	-2.37833	-2.16013	-1.29541	-1.8653	-1.68914	2.26201	2.41611	2.21626	1.69702	2.03778	2.31966	1.74418	2.09714	2.23944	1.51043	0.947373	1.53476	-2.28894	-2.45561	-2.15421	-1.98697	-1.60104	-2.08657	-1.56526	-2.16114	-1.98532	-0.723991	-1.34935	-1.41266
PAS_chr1-1_0169	2.28446	2.2987	2.49503	1.94548	2.47094	2.42515	2.40964	1.8714	2.02185	1.87952	-2.05446	-2.11472	-2.25692	-1.69013	-2.12527	-2.01148	-1.51305	-2.23574	-2.02922	-1.21454	-1.70823	-1.56261	2.3217	2.16808	2.11648	1.64705	2.0935	2.18049	1.7472	2.2135	2.29355	1.54353	0.945398	1.54815	-2.03435	-2.12442	-1.9378	-1.89813	-1.57559	-1.91628	-1.52532	-1.98124	-1.85079	-0.754242	-1.30343	-1.4099
PAS_chr1-1_0170	1.77633	1.55206	1.51568	0.781897	0.940966	0.681178	1.04293	1.39508	1.0112	0.607293	-1.26382	-1.29257	-1.7733	-0.734734	-0.583169	-0.725414	-1.11305	-0.792996	-0.787477	-0.5404	-0.703034	-0.505487	1.16665	1.14907	1.22398	0.170244	0.139275	0.123503	0.316696	0.449999	0.442848	0.0776384	-0.051346	0.100983	-0.91399	-0.985127	-1.03866	0.0341281	-0.296626	-0.0579131	-0.149806	-0.330664	-0.362049	0.268936	0.136762	0.0819461
PAS_chr1-1_0170	1.70685	1.52941	1.50451	0.717861	0.971785	0.655016	0.975586	1.39626	1.11439	0.598525	-1.56933	-1.26224	-1.66676	-0.641857	-0.652623	-0.800049	-1.17723	-0.757281	-0.882259	-0.685785	-0.810066	-0.302063	0.984899	1.05822	1.15456	0.202046	0.16304	0.111296	0.339812	0.395311	0.390173	0.0111579	-0.00773554	0.164269	-0.938152	-0.981767	-1.04742	-0.052762	-0.15373	-0.0372947	-0.300524	-0.371224	-0.402804	0.0688905	0.0956629	0.212447
PAS_chr1-1_0171	0.883291	0.726756	0.914312	-1.11098	-0.845811	-1.1937	0.89271	0.0254446	0.459605	0.589311	-0.803854	-0.837056	-0.943661	0.933324	0.984759	0.914824	-0.0650605	-1.01002	-0.878358	-0.636273	-0.597241	-0.637784	0.558594	0.671143	0.431009	-1.36764	-1.10642	-1.26813	0.116006	1.00174	0.998602	0.676109	0.577249	0.499053	-0.768912	-0.767019	-0.467189	0.979324	1.16847	1.264	-0.147427	-1.00187	-0.853973	-0.544468	-0.594944	-0.57234
PAS_chr1-1_0171	0.787775	0.71691	0.804112	-1.17297	-0.957652	-1.19	0.895333	-0.0302902	0.444389	0.55107	-0.768594	-0.717173	-0.916518	0.970998	1.07483	0.888774	-0.0222075	-0.909008	-0.920053	-0.662869	-0.498732	-0.597906	0.586424	0.672517	0.461804	-1.41011	-1.11071	-1.36245	0.0821919	0.999603	0.934778	0.583637	0.492063	0.566672	-0.727541	-0.800469	-0.526392	1.03879	1.26804	1.2878	-0.176324	-0.929799	-0.927901	-0.502295	-0.563547	-0.683962
PAS_chr1-1_0172	-1.04205	-1.0057	-0.711075	-0.247419	-0.518902	-0.506428	0.348839	-0.085885	-0.65568	-0.310337	0.634938	-0.175063	1.05601	-0.0280869	0.339277	0.407322	0.0760278	-0.567441	-0.367124	-0.00894601	0.567114	0.0993128	0.804073	0.431773	0.0690946	0.468739	0.39285	0.419638	0.768975	1.18131	1.12443	0.55029	0.854827	-0.0620271	-0.615762	-0.816596	-0.166628	-0.592928	-0.698616	-0.628466	-0.871121	-1.44142	-1.30615	-0.945471	-0.296158	-0.66943
PAS_chr1-1_0172	-1.06275	-0.963512	-0.529551	-0.328857	-0.393828	-0.533711	0.176217	-0.0403888	-0.655491	-0.239012	0.047354	0.497414	0.66975	0.416608	0.304876	0.347188	0.0937357	-0.580357	-0.463614	-0.175368	0.624173	0.196468	0.861764	0.47777	0.0868816	0.48368	0.401518	0.43431	0.794168	1.15626	1.17833	0.494658	0.887395	0.0482665	-0.704977	-1.07854	-0.0432291	-0.508522	-0.713152	-0.461691	-1.04189	-1.46989	-1.28688	-1.09675	-0.434251	-0.640718
PAS_chr1-1_0173	-1.15989	-1.33624	-2.5077	-3.2024	-2.64896	-2.597	0.62133	-1.28646	-1.803	-2.25052	1.06086	2.4281	1.13729	3.04254	2.47655	2.68004	1.1543	-0.452366	-0.540463	2.20921	1.85997	2.14645	-1.55636	-0.736211	-0.741783	-3.0907	-2.2806	-2.13424	-0.938118	1.27817	1.23307	-2.08727	-1.90113	-2.52513	0.767018	1.74579	0.834643	2.33019	2.84499	2.16389	0.865298	-1.21331	-1.28976	1.87531	2.12276	2.02174
PAS_chr1-1_0173	-1.08562	-1.20885	-2.37118	-2.92239	-2.52884	-2.50484	0.649156	-1.21651	-1.76443	-2.12703	1.21786	2.2396	0.985237	2.91536	2.46606	2.56084	1.17502	-0.410158	-0.531679	2.1321	1.6969	2.15695	-1.65866	-0.640901	-0.695432	-2.88125	-2.28025	-2.00648	-0.886191	1.38587	1.30609	-1.97745	-1.8333	-2.38644	0.612667	1.63277	0.779578	2.22573	2.66709	2.0896	0.789966	-1.28516	-1.35905	1.75275	2.08581	1.96387
PAS_chr1-1_0174	-0.605113	-0.340312	-0.0242088	-4.05014	-3.6703	-3.45859	-2.055	-3.05309	-0.179526	0.186491	0.150916	-0.261363	0.444453	3.77099	3.16029	3.54292	3.03569	1.90375	1.87541	0.0897613	-0.0119111	-0.395148	0.123222	-0.0656126	-0.0637778	-4.17871	-3.7071	-3.57756	-2.98124	-1.87492	-1.94779	0.694034	0.0306174	0.994	-0.0561375	-0.277	-0.077357	3.7019	4.14371	3.44746	2.89903	1.76362	1.66623	-0.279724	-1.00068	-0.882823
PAS_chr1-1_0174	-0.699785	-0.426794	-0.0896239	-4.19184	-3.81321	-3.47253	-2.08423	-3.10098	-0.286468	0.178668	0.160771	-0.21841	0.455686	4.03553	3.23096	3.60607	3.05535	1.90645	1.8572	0.174314	0.103068	-0.29954	0.152347	-0.20171	-0.0921307	-4.26586	-3.83237	-3.55065	-3.21336	-2.01067	-1.97445	0.635554	-0.0142742	0.834313	-0.0608758	-0.345328	-0.0305884	3.72248	4.16779	3.3876	2.96156	1.65663	1.72168	-0.291642	-0.933172	-0.80068
PAS_chr1-1_0175	0.516298	0.257702	0.308611	-0.84307	-0.868981	-0.970765	-0.621382	-0.41956	0.155283	-0.101514	-0.166138	-0.249135	-0.597905	0.752075	0.758205	0.836215	0.132284	0.502623	0.555427	-0.0641198	-0.108981	0.130615	-0.0270057	0.0637383	0.100931	-1.08174	-0.977942	-1.05513	-0.653742	-0.75332	-0.752567	-0.32056	-0.278062	-0.390468	-0.353202	-0.216756	-0.347958	0.823949	0.70267	0.83978	0.448776	0.406335	0.677676	0.059795	0.279143	0.142104
PAS_chr1-1_0175	0.455764	0.0849359	0.172955	-0.874132	-0.99963	-1.175	-0.79855	-0.313938	0.0873681	-0.169455	-0.18529	-0.308571	-0.492153	0.850851	0.891624	0.868122	0.184879	0.558046	0.506658	-0.082096	-0.170197	0.0454344	0.118291	0.0731258	0.0402043	-1.10819	-0.98657	-1.16733	-0.679412	-0.778699	-0.851947	-0.367491	-0.255695	-0.328798	-0.276547	-0.258549	-0.353017	0.908183	0.774714	1.00339	0.454541	0.622098	0.558637	0.0686748	0.181944	0.188725
PAS_chr1-1_0176	-2.68362	-2.52908	-2.39416	-2.67876	-2.47317	-2.24209	-2.07026	-2.48552	-2.54439	-2.25093	2.4643	2.37345	2.80421	2.45869	2.23256	2.32147	2.62802	2.22497	2.14238	2.17503	2.40989	2.1817	-1.94533	-1.98304	-1.92114	-2.18238	-1.78979	-1.88586	-1.82996	-1.66319	-1.70293	-1.51016	-1.72064	-1.57625	2.13419	1.93406	1.93018	1.69271	2.14461	1.97056	1.86263	1.6673	1.63336	1.51397	1.29695	1.59218
PAS_chr1-1_0176	-2.76458	-2.7321	-2.59102	-2.68497	-2.55202	-2.43328	-2.30334	-2.48417	-2.69829	-2.33429	2.76445	2.55819	2.85009	2.49703	2.388	2.56678	2.71715	2.291	2.22528	2.33065	2.59432	2.24996	-2.09595	-2.12944	-2.10861	-2.23805	-1.76031	-2.06358	-1.81611	-1.67447	-1.70452	-1.5896	-1.77692	-1.55932	2.21036	2.09124	2.10918	1.74392	2.12572	1.95423	1.83624	1.70657	1.67622	1.55399	1.28923	1.57634
PAS_chr1-1_0177	-0.702865	0.320887	0.593942	0.456799	0.535209	0.562414	0.0348239	-0.187675	-0.445956	0.00938057	-0.358997	-0.599193	0.717686	-0.58525	-0.75562	-0.653389	0.0978351	-0.11514	-0.211345	0.368617	0.505789	-0.0733198	0.852417	0.553125	0.554527	0.878596	0.812506	0.778488	0.228526	0.316408	0.3252	0.285676	0.296475	0.398021	-0.678424	-0.848759	-0.602188	-0.895243	-0.877615	-0.837688	-0.336408	-0.321682	-0.382307	-0.376649	-0.389398	-0.349593
PAS_chr1-1_0177	-0.656433	0.268889	0.562198	0.511136	0.49758	0.635013	-0.00743617	-0.221419	-0.494377	-0.07192	-0.298158	-0.661136	0.578101	-0.695254	-0.806682	-0.629927	0.189862	-0.0970114	-0.183822	0.228572	0.293828	-0.0705712	0.780653	0.534419	0.5555	0.93036	0.828826	0.738072	0.250513	0.303671	0.256325	0.357848	0.251436	0.352066	-0.64034	-0.853731	-0.557118	-0.846396	-0.892749	-0.81506	-0.320901	-0.374425	-0.42933	-0.421236	-0.400912	-0.337649
PAS_chr1-1_0178	1.71916	1.56984	1.3978	0.507146	0.688124	0.424761	0.0232984	0.368182	0.60434	0.34464	-0.403636	-0.927752	-0.674878	-0.26369	-0.680272	-0.71984	0.0505329	-0.2755	-0.340697	-0.151214	-0.322012	-0.00867995	0.2216	0.756523	0.656162	0.411133	0.254933	0.244086	-0.00954633	0.0866146	0.055997	0.0442598	0.0147441	0.199158	-0.344605	-0.564279	-0.59479	-0.558114	-0.168359	-0.263442	-0.0835196	-0.10591	-0.310013	-0.225379	-0.257233	-0.365668
PAS_chr1-1_0178	1.36429	1.56849	1.2213	0.582583	0.751684	0.58661	-0.507074	0.299979	0.386343	0.204623	-2.73435	-1.00705	-0.686927	-0.413345	-0.514469	-0.708962	-0.614468	0.0730215	-0.380294	-0.35797	0.429217	-0.170289	0.527444	0.755469	0.873809	0.348913	0.357062	0.310588	0.0580177	0.166421	0.057524	-0.161425	0.0575665	0.246007	0.0331809	-0.630295	-0.698111	0.116667	0.40935	-0.344838	0.771947	0.604756	0.927255	0.405048	0.945712	1.12967
PAS_chr1-1_0179	-0.20939	-0.0374464	-0.118243	0.319434	0.772476	0.326598	-0.241394	0.308072	0.0792177	0.0899315	0.0228003	0.256635	0.225731	-0.303429	-0.351363	-0.758923	-0.149228	0.126239	0.351634	0.00853534	0.0417281	-0.0585369	-0.343749	-0.1288	0.218661	0.793956	1.05613	0.615693	0.919276	0.27211	0.216588	0.3781	1.0583	0.472013	0.162969	0.505658	-0.0965159	-1.06703	-0.768501	-0.653254	-0.838974	-0.174627	-0.239422	-1.10455	-0.428314	-0.329509
PAS_chr1-1_0179	-0.178847	0.0273178	-0.155641	0.31726	0.863401	0.406149	-0.23434	0.363974	0.123792	0.12954	0.044893	0.296677	0.271627	-0.182609	-0.343031	-0.74518	-0.249659	-0.0228174	0.350579	-0.0357221	0.0430425	-0.108973	-0.467647	-0.0238656	0.187575	0.808868	1.12141	0.698266	0.779105	0.202554	0.233656	0.42833	1.08731	0.470195	0.0118508	0.332718	-0.16561	-1.06717	-0.717715	-0.610026	-0.88641	-0.241144	-0.144472	-1.18394	-0.497727	-0.287098
PAS_chr1-1_0180	0.347229	0.123559	0.16801	0.0771766	-0.00571123	0.0838048	0.174094	0.320201	-0.254129	-0.482441	-0.275327	-0.241738	-0.428963	-0.259406	-0.469548	-0.149338	-0.499192	-0.283679	-0.329956	0.0336717	0.197618	0.257573	-0.128904	-0.206486	-0.217439	-0.297516	-0.14107	-0.115515	-0.137266	-0.318321	-0.181826	-0.720988	-0.695726	-0.85822	0.0945143	0.0117934	0.201194	0.0569272	0.0105179	0.0757513	-0.047353	0.0436096	-0.0522402	0.72441	0.6273	0.712383
PAS_chr1-1_0180	0.360069	0.176319	0.203791	0.106147	0.0364718	0.0949755	0.148178	0.32262	-0.256331	-0.469721	-0.227073	-0.245815	-0.444358	-0.275769	-0.430425	-0.188384	-0.468364	-0.32481	-0.372452	0.00433167	0.0783762	0.19864	-0.148766	-0.170132	-0.138078	-0.262014	-0.139987	-0.155941	-0.066114	-0.295166	-0.134242	-0.704552	-0.743077	-0.890758	0.054043	0.0311856	0.179421	0.00133717	0.039609	0.0563684	-0.10357	-0.00874468	-0.0947528	0.645814	0.650186	0.663717
PAS_chr1-1_0181	-0.288119	-0.242779	-0.14264	0.456324	0.614818	0.73856	0.495438	0.547097	-0.162744	-0.119706	0.310528	0.24579	0.404824	-0.320079	-0.659883	-0.490581	-0.492506	-0.482391	-0.510143	0.0359267	0.167788	0.251767	-0.141093	-0.185547	-0.119725	0.526581	0.592585	0.706793	0.657066	0.724871	0.626677	-0.109721	0.0945258	0.332654	0.233341	0.227272	0.21322	-0.606582	-0.391971	-0.594172	-0.420457	-0.568613	-0.530975	-0.142087	0.134232	0.120219
PAS_chr1-1_0181	-0.266755	-0.138893	-0.140724	0.546756	0.641688	0.8734	0.661997	0.560035	0.0408973	-0.033277	0.297479	0.173866	0.292194	-0.337042	-0.701017	-0.612199	-0.57395	-0.47595	-0.570344	-0.178734	0.0533789	0.253477	-0.0710952	-0.125498	-0.125865	0.519724	0.673781	0.747807	0.599	0.784664	0.616698	-0.162734	0.122254	0.257353	0.219969	0.167643	0.178092	-0.76194	-0.420044	-0.655611	-0.517664	-0.587714	-0.644434	-0.156164	0.100791	0.0538039
PAS_chr1-1_0182	-1.09838	-1.18706	-1.35519	0.438765	0.150998	0.326836	0.251904	0.5263	0.19396	0.404972	0.540626	1.1224	0.503881	-0.630944	-0.398281	-0.184039	-0.697287	-0.304309	-0.270678	-0.867002	-0.442488	-0.433667	-0.708672	-0.830254	-1.06348	1.04203	0.865658	0.835686	1.18338	0.607237	0.648756	0.557594	1.10808	0.621165	0.476636	0.533856	0.772072	-1.05685	-1.22721	-1.09711	-1.32626	-0.850369	-0.841623	-1.28011	-0.78616	-0.93076
PAS_chr1-1_0182	-0.853664	-1.18994	-1.15668	0.528178	0.236412	0.357532	0.228577	0.682627	0.308373	0.40133	-0.370892	0.810184	1.00078	-0.806681	-0.450558	-0.30697	-0.624699	-0.351701	-0.548583	-0.86727	-0.0872925	-0.660794	-0.767071	-0.834544	-0.895588	1.1368	0.904781	0.833521	1.27601	0.681642	0.653986	0.624785	1.16317	0.56098	0.365338	0.446677	0.632429	-1.04572	-1.15456	-1.10543	-1.3479	-0.745345	-0.886614	-1.14474	-0.551888	-0.538685
PAS_chr1-1_0183	-1.11256	-1.21007	-1.2702	0.372172	0.212243	0.390007	-0.013966	0.0502422	-0.406447	-0.213145	0.717793	1.12907	1.1511	0.109434	-0.0602696	0.158888	-0.0986441	0.0603858	-0.121336	-0.1863	0.32224	0.0734292	-1.17082	-1.38292	-1.32728	0.562949	0.156547	0.398574	0.862832	0.0826199	-0.113467	-0.438517	0.602214	0.252689	1.39616	1.50813	1.32866	-0.145349	-0.121879	-0.183522	-0.403471	-0.0797573	-0.145349	-0.33295	0.145441	0.0615245
PAS_chr1-1_0183	-1.0367	-1.2342	-1.31796	0.150307	0.0553688	0.271005	-0.0776806	0.0099174	-0.69263	-0.235586	0.825933	1.16224	1.10403	0.00380605	-0.152416	0.0840762	-0.113731	-0.0566963	-0.0944905	-0.157569	0.281821	-0.0205042	-1.25237	-1.38353	-1.43984	0.33607	0.282143	0.450973	0.875393	0.0235164	-0.188358	-0.34856	0.452929	0.175847	1.33393	1.44345	1.34551	-0.319266	-0.126187	-0.229095	-0.347971	-0.103494	-0.140316	-0.390342	-0.130332	-0.0233627
PAS_chr1-1_0184	-0.747597	-0.600903	-0.543507	0.410792	0.568259	0.438654	0.574583	0.16153	0.474421	0.770099	0.945839	0.798598	0.879382	-0.243043	-0.307537	-0.241142	0.00505177	-0.116347	-0.252871	-0.586137	-0.273484	-0.603637	-0.53608	-0.462453	-0.470306	0.562096	0.702384	0.658345	0.670541	0.671953	0.671928	0.909485	1.08666	1.23121	0.731474	0.727336	0.68495	-0.362833	-0.263028	-0.285368	-0.388088	-0.294597	-0.337319	-0.786287	-0.747809	-0.68944
PAS_chr1-1_0184	-0.925562	-0.648281	-0.682276	0.265901	0.474946	0.357552	0.37956	-0.0134795	0.349247	0.718652	0.919653	0.878258	1.18721	-0.0458788	-0.240883	-0.208259	0.0781651	-0.136308	-0.195086	-0.394734	-0.209952	-0.472922	-0.557464	-0.561622	-0.582841	0.495971	0.648511	0.616696	0.58699	0.623831	0.65689	0.926729	1.06175	1.27788	0.76164	0.851324	0.891585	-0.367181	-0.161793	-0.161837	-0.225707	-0.282494	-0.216468	-0.754587	-0.686303	-0.64714
PAS_chr1-1_0185	-0.029052	0.0638087	0.0322031	0.892885	0.678952	0.51791	0.767992	1.08094	0.421984	0.262569	-0.0523325	-0.0508131	0.0420222	-1.02361	-0.727287	-0.762633	-1.07137	-0.768411	-0.611516	-0.668444	-0.644964	-0.500268	0.133382	-0.152207	-0.251679	0.892326	0.785453	0.743861	0.989936	0.59449	0.80358	0.104726	0.652228	-0.00811692	0.105331	-0.146892	0.391641	-0.673823	-0.951233	-0.620919	-0.941691	-0.691138	-0.67928	-0.538572	-0.182949	-0.0995283
PAS_chr1-1_0185	-0.0708949	0.0528459	0.107421	0.888903	0.816578	0.567675	0.923939	1.05463	0.562454	0.24957	0.012036	-0.115663	-0.0162901	-0.926665	-0.692411	-0.797367	-1.1846	-0.775373	-0.714775	-0.499185	-0.68594	-0.343577	0.0682017	-0.228416	-0.219146	0.899207	0.726609	0.869605	1.0521	0.698917	0.743256	0.213049	0.660016	0.0164213	0.211858	-0.0554097	0.373624	-0.693864	-0.94606	-0.568119	-0.957349	-0.709551	-0.731285	-0.455696	-0.134277	-0.0867033
PAS_chr1-1_0186	-0.3642	-0.187251	-0.107703	0.624456	0.875851	0.76092	0.642697	0.458934	0.23034	0.722295	0.11753	0.129941	0.299185	-0.568583	-0.762063	-0.901777	-0.511948	-0.535435	-0.576139	-0.672337	-0.352604	-0.7328	-0.0728319	-0.138043	-0.169547	0.685265	0.931351	0.641743	1.04277	0.788848	0.569995	0.722483	0.906525	1.06528	0.0773297	0.090075	0.1213	-0.991202	-0.6746	-0.701042	-1.02413	-0.617975	-0.720095	-0.941277	-0.966429	-0.838198
PAS_chr1-1_0186	-0.603062	-0.307187	-0.369672	0.409002	0.709975	0.66419	0.449093	0.301267	0.0450302	0.553687	0.21757	0.2401	0.548934	-0.3807	-0.614642	-0.643045	-0.453694	-0.353259	-0.418199	-0.468602	-0.19468	-0.549703	-0.0517847	-0.28263	-0.345418	0.585989	0.849409	0.625098	0.890401	0.620359	0.501369	0.664187	0.888811	1.06367	0.266693	0.256613	0.340046	-0.919031	-0.554363	-0.632299	-0.866398	-0.471697	-0.586686	-0.834308	-0.842042	-0.734714
PAS_chr1-1_0187	-4.15046	-3.36288	-3.47964	-2.40379	-1.82149	-2.45135	-2.73904	-2.26039	-2.79976	-2.41912	3.40421	3.43517	4.34766	2.60056	2.52653	1.99979	2.35197	3.00239	2.98057	2.49968	3.02593	2.54047	-2.8037	-3.07261	-2.91299	-1.34989	-0.823075	-1.60393	-0.999712	-2.0194	-1.98423	-1.27719	-0.61505	-1.27868	3.36997	3.41806	3.32414	1.06235	1.63251	1.83052	1.24639	2.20078	2.17314	0.739491	1.43121	1.51218
PAS_chr1-1_0187	-4.033	-3.17371	-3.35154	-2.27014	-1.71563	-2.26581	-2.68257	-2.13803	-2.79774	-2.3041	3.53546	3.33945	3.97158	2.45846	2.42211	1.85069	2.28107	2.85883	2.95201	2.39144	2.95658	2.47788	-2.84225	-2.86263	-2.79716	-1.31229	-0.757013	-1.51101	-0.980767	-1.86913	-1.86736	-1.20586	-0.5379	-1.19609	3.08512	3.2029	3.12482	1.02566	1.57545	1.7323	1.15734	2.13225	2.15006	0.661976	1.3333	1.50092
PAS_chr1-1_0188	1.62271	1.16791	0.725235	1.25539	1.34466	1.16445	1.17143	1.85365	0.89429	0.903789	-0.864615	-0.944567	-1.19323	-1.74366	-1.24982	-1.96698	-1.7644	-1.18217	-1.4107	-1.32937	-1.21753	-1.20666	0.860828	0.798671	1.17275	1.04671	1.01194	0.924349	1.20666	0.515186	1.0694	0.779975	1.21222	0.626897	-0.378606	-0.335102	-0.977146	-0.521577	-1.0416	-1.05339	-1.11613	-0.822758	-0.570559	-0.757212	-0.567276	-0.598441
PAS_chr1-1_0188	1.51332	1.07299	0.845625	1.3761	1.48638	1.11874	1.23181	1.73256	1.18994	1.00836	-0.469656	-1.00209	-1.27356	-1.64912	-1.23365	-2.09036	-1.64805	-1.14607	-1.2987	-1.84812	-1.03924	-1.18063	0.680952	0.819683	1.23352	1.13804	0.975229	0.953688	1.15837	0.780049	0.970239	0.731423	1.09103	0.473411	-0.154439	-0.54353	-0.993456	-0.605351	-0.89362	-0.896398	-1.11924	-0.71551	-0.765302	-0.959694	-0.597285	-0.708647
PAS_chr1-1_0189	-0.111604	0.117194	-0.334589	1.97998	1.96128	1.3204	1.19937	1.17688	1.02615	1.23531	0.056584	0.534558	0.47118	-0.466461	-0.466092	-0.427999	-0.323541	-0.54181	-0.440377	-0.462477	-0.575413	-0.36283	-0.233808	-0.395745	-0.179555	1.45918	1.18736	1.19923	1.48661	1.00017	0.984015	0.6761	1.15973	1.00752	0.643709	0.818214	0.410854	-0.353307	-0.473532	-0.292756	-0.524456	-0.382608	-0.315994	-0.266	-0.331034	-0.199712
PAS_chr1-1_0189	-0.10749	0.237281	-0.300233	2.07283	1.93191	1.25912	0.97567	1.26144	1.0748	1.31653	0.0748346	0.520556	0.331234	-0.531762	-0.424473	-0.424633	-0.375743	-0.557582	-0.46192	-0.529656	-0.571753	-0.326522	-0.269972	-0.264001	-0.180733	1.34539	1.09809	1.16317	1.44578	0.886237	0.945472	0.542266	1.161	1.13367	0.538325	0.769176	0.357251	-0.314316	-0.524076	-0.325658	-0.478171	-0.472936	-0.400853	-0.183376	-0.30382	-0.284265
PAS_chr1-1_0190	0.604496	0.514838	0.727731	0.652235	0.814535	0.943196	0.673683	0.547166	0.353499	0.510898	-0.733545	-0.712134	-0.688853	-0.738362	-0.984746	-0.765879	-0.477189	-0.579576	-0.661695	-0.728091	-0.283065	-0.611818	0.793609	0.599104	0.687977	0.863074	0.972732	1.07079	0.834306	0.728891	0.682639	0.763759	0.933224	0.674664	-0.625636	-0.67142	-0.67862	-0.98966	-0.940436	-1.06084	-0.762876	-0.821829	-0.696243	-1.04796	-0.738328	-0.743935
PAS_chr1-1_0190	0.511084	0.425212	0.587858	0.529336	0.717286	0.895737	0.467976	0.398332	0.19963	0.410756	-0.687662	-0.819243	-0.518642	-0.574001	-0.874584	-0.650678	-0.547495	-0.476824	-0.361281	-0.657282	-0.252688	-0.385788	0.66757	0.586982	0.547169	0.877317	0.90116	1.04958	0.792349	0.689131	0.721874	0.662149	0.944427	0.775603	-0.517361	-0.562531	-0.569931	-1.01466	-0.87033	-0.97275	-0.707309	-0.719403	-0.589876	-0.963869	-0.708422	-0.698228
PAS_chr1-1_0191	0.216023	0.240071	0.59984	0.229804	-0.084888	0.173679	0.742786	0.362492	0.020716	-0.15048	-0.365803	-0.727514	-0.381186	-0.422604	-0.355744	-0.190739	-0.472399	-0.706112	-0.552861	-0.194194	-0.0603283	-0.104025	0.374768	0.058329	-0.0426945	0.359542	0.0573424	0.173663	0.369248	0.693487	0.647057	-0.193524	0.143458	-0.262642	-0.202075	-0.551113	-0.100932	-0.248292	-0.491647	-0.351601	-0.469589	-0.67101	-0.621375	-0.211092	0.131226	0.023814
PAS_chr1-1_0191	0.268695	0.338577	0.556069	0.499925	0.158798	0.43997	0.706614	0.376206	0.0344255	0.0144462	-0.411371	-0.763298	-0.348294	-0.52055	-0.38038	-0.301146	-0.464084	-0.750673	-0.59894	-0.238162	-0.166916	-0.109206	0.383299	0.130453	-0.0162654	0.545098	0.149523	0.291132	0.43683	0.687115	0.667443	-0.0891447	0.203638	-0.203248	-0.244324	-0.564527	-0.125116	-0.310544	-0.472871	-0.386428	-0.543764	-0.68135	-0.591235	-0.252719	0.109127	-0.0146935
PAS_chr1-1_0192	-1.22856	-1.2802	-1.10391	0.646308	0.0851224	0.408596	0.0322341	0.173232	-0.53536	-0.403286	1.07668	0.912056	1.10747	-0.651014	-0.465034	-0.0414	-0.140044	-0.075586	-0.0305131	-0.257318	0.505217	0.300896	-0.784837	-1.09381	-1.26723	1.30313	0.724665	0.909242	0.599192	0.406402	0.427594	-0.051274	0.685568	-0.0705962	1.04934	0.843779	1.24441	-0.869961	-1.28353	-0.856002	-0.696367	-0.532244	-0.507917	-0.75733	-0.0438368	-0.0609913
PAS_chr1-1_0192	-1.22112	-1.27728	-1.14333	0.638882	0.0638903	0.364144	0.0510726	0.0855856	-0.528792	-0.387702	1.14	0.989477	1.24073	-0.582939	-0.316174	-0.068284	-0.139732	-0.0293388	0.0256727	-0.205981	0.590409	0.355933	-0.832901	-1.10325	-1.30701	1.18711	0.722913	0.820224	0.653839	0.450568	0.445116	-0.00176817	0.728552	-0.102887	1.07994	0.797363	1.22498	-0.798276	-1.20416	-0.882548	-0.582264	-0.482728	-0.522308	-0.685715	-0.0705042	-0.0778167
PAS_chr1-1_0193	-0.977216	-0.852314	-0.491809	-1.76458	-2.10856	-1.56558	-1.49825	-1.894	-1.04322	-0.814033	0.756529	0.40667	0.842117	1.58987	1.69663	1.84726	1.78259	1.53382	1.48934	1.35428	1.11889	1.02178	-0.323528	-0.561362	-0.630771	-1.57905	-1.49219	-1.41631	-1.48164	-1.14537	-1.22828	-0.627024	-1.27449	-0.148447	0.566493	0.367422	0.622771	1.5967	1.51797	1.24895	1.44698	1.26219	1.30003	1.08417	0.257409	0.481672
PAS_chr1-1_0193	-1.01323	-0.809109	-0.439738	-1.65232	-1.96327	-1.5159	-1.69482	-1.72462	-1.07308	-0.843656	-0.225124	0.26816	1.11089	1.78592	1.49347	1.7568	1.32811	1.43052	1.62509	1.45331	1.16343	0.976516	-0.337435	-0.463156	-0.601601	-1.48352	-1.57484	-1.10751	-1.43503	-1.01196	-1.36001	-0.401297	-1.24333	-0.156066	0.623207	0.226236	0.560302	1.5275	1.84857	1.18559	1.48255	1.53616	1.3267	1.3021	0.35326	0.501899
PAS_chr1-1_0194	1.03271	0.808593	0.81822	-0.969406	-1.18148	-1.11021	-1.1029	-1.22241	-0.257737	-0.558635	-0.866681	-0.896477	-0.995323	0.889671	0.986149	1.17212	1.02435	0.748129	0.968387	0.710661	0.409014	0.448934	0.516081	0.473769	0.79101	-1.0933	-1.15169	-1.1188	-1.14654	-0.870517	-1.01532	-0.59936	-1.2387	-0.26725	-0.363065	-0.581871	-0.756444	0.799602	0.906016	1.06444	0.990874	0.66746	1.11166	1.11013	0.185232	0.357307
PAS_chr1-1_0194	1.20456	0.933579	0.81952	-1.1411	-1.21408	-1.16132	-1.03256	-1.14061	-0.393308	-0.478095	-0.765676	-0.851686	-1.18701	1.29596	1.24124	1.27463	0.937955	0.823235	0.777215	0.767248	0.169441	0.59212	0.507854	0.567584	0.758054	-1.0201	-1.2941	-1.22594	-1.20631	-0.977338	-1.03622	-0.536269	-1.36272	-0.308761	-0.573457	-0.676457	-0.758878	1.02311	0.953266	1.20867	1.13909	0.903937	0.851412	0.895527	0.410734	0.440835
PAS_chr1-1_0195	0.724236	0.816151	0.944151	0.93432	0.97193	1.04092	0.953835	1.0066	0.332101	0.303267	-0.630516	-0.682139	-0.575573	-0.835906	-0.888487	-0.703455	-0.552596	-0.855447	-0.766051	-0.0355909	-0.196029	-0.104516	0.676527	0.766301	0.600113	0.882168	0.92014	0.985923	0.861032	0.917384	0.89959	0.151059	0.146015	-0.0347489	-0.720722	-0.304593	-0.556554	-0.875648	-0.85942	-0.937101	-0.631481	-0.782059	-0.774971	0.00692206	0.107922	0.0260187
PAS_chr1-1_0195	0.524828	0.682881	0.782821	0.775844	0.857955	1.01965	0.868977	0.842703	0.289043	0.171291	-0.462605	-0.627248	-0.498414	-0.760745	-0.880462	-0.667297	-0.481506	-0.775023	-0.766714	-0.0204514	-0.125161	-0.0760538	0.729635	0.686634	0.491893	0.822374	0.934351	1.00783	0.683746	0.963376	0.883258	0.134619	0.096155	-0.0592753	-0.654549	-0.737576	-0.419963	-0.881708	-0.816625	-0.843302	-0.670508	-0.772412	-0.793829	-0.0787438	0.082193	-0.0112304
PAS_chr1-1_0196	-0.263464	-0.0883483	-0.078083	0.459718	0.450674	0.361592	0.0794479	-0.0454895	-0.521349	-0.349797	0.338053	0.0375161	0.11923	-0.264922	-0.340594	-0.51612	-0.120562	-0.167246	-0.15162	-0.0164335	0.469087	0.208327	-0.276312	-0.00474031	0.0990926	0.712293	0.767812	0.518515	0.436007	0.499067	0.467744	0.100107	0.143363	0.183376	0.126771	0.0637135	0.0854453	-0.703632	-0.64773	-0.411395	-0.268324	-0.301805	-0.444799	-0.258423	-0.222829	-0.263567
PAS_chr1-1_0196	-0.247433	-0.218639	-0.0448363	0.493628	0.454999	0.435083	0.183179	-0.095162	-0.283558	-0.389844	-0.218468	0.0158739	0.237987	-0.484154	-0.285298	-0.563532	-0.0927839	-0.124636	-0.387256	-0.191055	0.372872	0.370215	-0.192423	-0.0502984	-0.119712	0.676145	0.819322	0.442039	0.446097	0.40818	0.523225	0.165913	0.16257	0.178921	-0.029085	-0.102513	0.169287	-0.82405	-0.457294	-0.357558	-0.48298	-0.354639	-0.586673	-0.304871	-0.216986	-0.159164
PAS_chr1-1_0197	-0.919744	-0.976581	-0.600825	0.527631	0.527467	0.315227	-0.564367	-0.432927	-1.56576	-1.33004	0.877758	0.472177	0.608578	-0.726637	-0.348268	-0.567831	0.334244	0.435705	0.428362	0.829682	1.2486	1.03955	-0.41945	-0.680371	-0.963957	0.716304	0.907408	0.355487	-0.208993	-0.49819	-0.510503	-1.13717	-0.940097	-1.15743	0.496764	0.230674	0.756002	-1.08338	-1.00784	-0.428209	0.052978	0.289331	0.284247	0.706914	0.836194	0.817911
PAS_chr1-1_0197	-0.696993	-0.692425	-0.49399	0.642095	0.647031	0.315773	-0.474763	-0.458232	-1.40396	-1.23279	-0.0231146	0.402045	0.835943	-0.657783	-0.394798	-0.662896	0.300223	0.39561	0.236547	0.683739	1.23745	1.00503	-0.368632	-0.537478	-0.750311	0.837668	0.927602	0.333198	-0.0492886	-0.241679	-0.390707	-0.944129	-0.82791	-1.05696	0.495248	0.265105	0.542707	-1.04316	-1.02475	-0.489416	-0.0677689	0.328946	0.290127	0.635953	1.09016	1.03464
PAS_chr1-1_0198	-1.48103	-1.18275	-0.592539	-0.792422	-0.774602	-0.837101	-1.35382	-1.06442	-0.312429	-0.251662	1.23512	0.555399	1.31089	0.636251	0.872809	0.762077	1.26499	1.30675	1.13034	0.0639161	0.300517	0.0162997	-0.168984	-0.395648	-0.647793	-0.521641	-0.300206	-0.576077	-0.670885	-0.881926	-0.872204	0.317694	0.112496	0.393983	0.35551	0.0542156	0.570733	0.294918	0.324717	0.456838	0.604262	0.831848	0.723912	-0.133956	-0.414503	-0.431034
PAS_chr1-1_0198	-1.41278	-1.0703	-0.674427	-0.847954	-0.770614	-0.840837	-1.38383	-1.10437	-0.332208	-0.217628	1.16425	0.674917	1.29007	0.796738	0.812875	0.760844	1.07056	1.19693	1.06069	0.00187208	0.243089	0.136317	-0.212768	-0.379013	-0.489836	-0.518865	-0.364121	-0.548132	-0.733106	-0.844313	-0.949154	0.25515	0.151008	0.464938	0.343463	0.0695869	0.569815	0.27833	0.315856	0.614372	0.50553	0.825785	0.726748	-0.200854	-0.425925	-0.371041
PAS_chr1-1_0199	0.0719189	-0.489845	-0.690193	1.51039	1.54455	1.50673	1.09142	1.80284	0.787685	0.922079	0.351133	0.605387	-0.0582051	-1.62945	-1.62151	-1.68257	-1.91939	-1.03272	-1.20992	-1.96368	-0.931586	-1.12027	-0.791753	-0.492808	-0.496919	1.26324	1.34601	1.19002	1.6261	1.03704	0.855604	0.916307	1.66803	1.33463	0.29617	1.015	0.575444	-1.50059	-1.44789	-1.27612	-1.49938	-0.948064	-1.05344	-1.71709	-1.1053	-1.04359
PAS_chr1-1_0199	-0.040579	-0.443798	-0.636761	1.50855	1.57053	1.55927	1.18731	1.7504	0.831366	0.92238	0.390976	0.648019	-0.168436	-1.69253	-1.61924	-1.75284	-1.94207	-1.11231	-1.2958	-2.01543	-0.958592	-1.09588	-0.808773	-0.488641	-0.445211	1.26198	1.39945	1.25626	1.64306	1.07253	0.855417	0.932781	1.65552	1.3356	0.402212	0.581055	0.572396	-1.62222	-1.33729	-1.25345	-1.64136	-0.931837	-1.01946	-1.72825	-1.14481	-1.07693
PAS_chr1-1_0200	-1.10973	-0.783286	-0.339786	-1.70402	-1.87608	-0.897345	-0.244166	-1.2907	0.540998	1.26283	0.596243	0.167094	1.04985	0.975901	0.585814	1.03966	0.911201	0.0925909	0.110631	-0.605337	-0.491516	-0.77835	-0.135601	-0.496239	-0.620577	-1.33617	-1.05735	-0.63091	-0.75452	0.199413	0.298209	1.45569	1.51239	2.14792	0.322541	0.0980945	0.506096	0.729646	0.703699	0.44412	0.445341	-0.283492	-0.220545	-0.896378	-1.32395	-1.49207
PAS_chr1-1_0200	-1.07947	-0.762235	-0.312106	-1.6521	-1.75753	-0.961041	-0.316845	-1.18079	0.604973	1.18771	0.601835	0.263953	1.0996	1.09158	0.663864	1.01913	0.952379	0.0346097	0.0943114	-0.533507	-0.529674	-0.707448	-0.217834	-0.444381	-0.625535	-1.08217	-1.07185	-0.630533	-0.765191	0.278694	0.300743	1.54063	1.45113	2.1876	0.371734	0.128221	0.497221	0.727886	0.711786	0.444355	0.469419	-0.256011	-0.168338	-0.848332	-1.25684	-1.40543
PAS_chr1-1_0201	-0.732607	-0.325078	-0.753264	-1.78282	-1.6987	-1.589	-1.13805	-1.92989	-2.04365	-1.72961	-0.161337	0.162027	0.393807	1.16625	1.25008	1.23961	1.73325	1.05761	1.04168	1.94589	1.78152	1.42114	-0.00362993	0.122353	0.232185	-0.92252	-0.904686	-0.93777	-1.33867	-1.00788	-0.907958	-1.08396	-1.23968	-1.39437	-0.452769	-0.245043	-0.557103	0.553535	0.452186	0.542702	0.951307	0.563477	0.570032	0.796516	0.697882	0.830368
PAS_chr1-1_0201	-0.610092	-0.23858	-0.499566	-1.55324	-1.53519	-1.50892	-1.23634	-1.71272	-1.88196	-1.70656	-0.220204	0.138675	0.380834	1.17188	1.1669	1.28624	1.6992	0.978502	0.998951	1.81686	1.63939	1.41249	-0.010705	0.177765	0.289173	-0.799155	-0.847813	-0.934146	-1.25401	-0.870623	-0.843745	-1.03582	-1.1251	-1.42673	-0.440915	-0.212782	-0.61389	0.523256	0.454239	0.559615	0.888604	0.50974	0.549294	0.814676	0.705936	0.767074
PAS_chr1-1_0202	-0.263358	-0.121718	0.14502	-1.5119	-2.02112	-1.87909	-1.09924	-1.50895	-1.6451	-1.44832	-0.137685	-0.32755	-0.0759902	1.27556	1.6325	1.71954	1.42331	1.02363	0.973666	1.34994	1.35449	1.13239	0.338481	0.208259	0.162798	-1.46143	-1.76712	-1.70917	-1.38669	-0.99441	-0.912738	-1.42626	-1.68071	-1.31964	-0.41111	-0.573202	-0.297161	1.5798	1.19828	1.48462	1.16273	0.681664	0.73716	1.25357	1.01849	1.10829
PAS_chr1-1_0202	-0.260411	-0.0923906	0.100634	-1.63145	-1.9882	-2.06087	-1.17367	-1.71434	-1.61248	-1.48548	-0.142587	-0.307428	0.0860623	1.32419	1.69811	1.85416	1.36684	1.00169	1.02504	1.42481	1.45107	1.26482	0.281528	0.148352	0.0416931	-1.47253	-1.83676	-1.79063	-1.45755	-1.11534	-0.996713	-1.3878	-1.60701	-1.36781	-0.335114	-0.502122	-0.196235	1.69363	1.24687	1.65005	1.17549	0.670797	0.815843	1.30332	0.943031	1.14565
PAS_chr1-1_0203	-1.21204	-1.27398	-0.704502	0.536437	1.18587	1.47757	0.562991	0.566896	-0.860172	-0.744537	0.778845	0.685942	1.30337	-0.579957	-1.66918	-1.31292	-0.694485	-0.769383	-0.613802	-0.320531	0.78547	0.628989	-0.664462	-1.17321	-1.56765	0.522368	1.29096	1.41911	0.480281	0.623409	0.713673	-0.428671	0.18892	-0.331336	1.33666	0.998034	1.37278	-1.59165	-0.642286	-1.4694	-0.554149	-0.729404	-0.564781	-0.325156	0.244058	0.413308
PAS_chr1-1_0203	-1.05254	-1.23949	-0.597836	0.522938	1.22463	1.41253	0.432105	0.477037	-0.734284	-0.573291	2.27871	0.600638	1.23946	-0.491967	-1.61941	-1.3895	-0.745501	-0.676389	-0.681509	-0.198481	0.78872	0.672672	-0.468617	-1.12056	-1.349	0.614378	1.35395	1.30246	0.526948	0.672718	0.652105	-0.397995	0.35691	-0.393196	0.83599	0.711091	1.26143	-1.59669	-0.732545	-1.51434	-0.599218	-0.772221	-0.589467	-0.107871	0.625087	0.433286
PAS_chr1-1_0204	-0.214788	0.100469	0.209687	0.222134	0.128107	0.0146696	0.183666	0.0619674	0.0864567	0.102088	-0.323129	-0.328459	0.138971	-0.250227	-0.0702815	-0.143377	-0.00756967	-0.0622901	-0.0416142	-0.139145	-0.157268	-0.149895	0.543787	0.317027	0.256747	0.633491	0.746444	0.6421	0.656983	0.308621	0.390559	0.306918	0.627408	-0.0163778	-0.336748	-0.467782	-0.200051	-0.71459	-0.5721	-0.569286	-0.688211	-0.436547	-0.316042	-0.453412	-0.288759	-0.326262
PAS_chr1-1_0204	-0.284099	0.109215	0.203389	0.187571	0.127583	-0.00780217	0.195698	0.10181	0.0563986	0.0935541	-0.18661	-0.285687	0.187629	-0.226135	-0.0378795	-0.0484076	-0.073914	-0.0248328	0.0147598	-0.123146	-0.102276	-0.154421	0.530601	0.337548	0.242047	0.609759	0.802003	0.653956	0.691521	0.323081	0.338784	0.325503	0.604489	-0.0267034	-0.230692	-0.391405	-0.145846	-0.758752	-0.506536	-0.499328	-0.61733	-0.341368	-0.281505	-0.47748	-0.291985	-0.240933
PAS_chr1-1_0205	1.15445	1.01313	1.04928	-0.466838	-0.677468	-0.814981	-0.311525	-0.574346	-0.229377	-0.320701	-1.20413	-1.22828	-1.35944	0.392234	0.681127	0.638235	0.263296	0.194558	0.279982	0.563841	0.206096	0.218549	0.877745	0.72538	0.843084	-0.446713	-0.557441	-0.515812	-0.441259	-0.293811	-0.253159	-0.173197	-0.383878	-0.142494	-0.744647	-0.833868	-0.765167	0.616995	0.384877	0.586674	0.439138	0.265609	0.33193	0.377479	0.108891	0.170075
PAS_chr1-1_0205	1.2071	1.05891	1.06576	-0.458987	-0.562526	-0.737263	-0.221058	-0.472279	-0.180268	-0.24174	-1.31217	-1.25087	-1.35005	0.226938	0.502499	0.456404	0.294377	0.099119	0.2745	0.446412	0.0585105	0.132818	0.910848	0.859214	0.948068	-0.34333	-0.531943	-0.458781	-0.452685	-0.332074	-0.306304	-0.128129	-0.314288	-0.077117	-0.822979	-0.938166	-0.910354	0.471621	0.360015	0.436401	0.388211	0.23387	0.234857	0.315592	0.114202	0.197063
PAS_chr1-1_0206	0.588974	1.07986	1.06723	1.43994	1.5025	1.35654	1.0636	1.29803	0.920461	0.758902	-1.04851	-1.13815	-0.743342	-1.56985	-1.49175	-1.60522	-1.52291	-1.28073	-1.12275	-1.02154	-1.02984	-0.79523	0.924441	0.951692	0.981071	1.67124	1.25972	1.28734	1.18131	0.98825	1.20775	0.741017	0.999039	0.566978	-0.862016	-0.987468	-1.07081	-1.32456	-1.74178	-1.18304	-1.23265	-1.28179	-1.02867	-1.00605	-0.665263	-0.592257
PAS_chr1-1_0206	0.59328	1.11296	0.997821	1.64846	1.62571	1.43207	1.01769	1.19914	0.947712	0.751761	-0.968983	-1.07356	-0.642989	-1.68482	-1.49358	-1.71509	-1.54471	-1.34705	-1.19984	-0.937979	-1.06731	-0.706883	0.986915	1.07686	1.03327	1.65009	1.2651	1.25819	1.28825	0.973639	1.19699	0.745646	1.09181	0.55445	-1.05904	-1.14542	-1.12496	-1.25049	-1.60472	-1.16617	-1.23899	-1.20132	-1.05407	-0.878023	-0.694881	-0.457288
PAS_chr1-1_0207	0.831725	1.00085	0.852642	0.190166	0.298241	0.0860901	0.415822	0	0.739082	0.708855	-0.779751	-0.85325	-0.714199	-0.0471912	-0.122481	-0.432435	0.202444	-0.236942	-0.125944	-0.308131	-0.672805	-0.55486	0.297227	0.592156	0.822474	0.24712	0.0745987	0.220177	0.153218	0.156195	0.403148	0.158561	0.1281	0.493168	-0.679552	-0.546427	-1.22262	-0.279444	-0.411388	-0.218467	-0.3096	-0.383356	-0.311075	-0.112463	-0.549012	-0.577916
PAS_chr1-1_0207	0.925401	1.06824	0.864408	0.248431	0.220356	0.140761	0.321213	0.110394	0.771432	0.637066	-0.812938	-0.772286	-0.684858	-0.125884	-0.0136264	-0.464437	0.138015	-0.338022	-0.430644	-0.530953	-0.700248	-0.593588	0.295662	0.590054	0.958421	0.340398	0.0805348	0.182908	0.174792	0.144642	0.326209	0.351679	0.162103	0.483302	-0.611414	-0.841759	-1.34257	-0.16192	-0.414521	-0.0805261	-0.323138	-0.355954	-0.176966	-0.447974	-0.567198	-0.60502
PAS_chr1-1_0208	0.46223	-0.230473	0.140559	0.866918	-0.053628	0.0117983	-0.0360114	0.475587	0.277518	0.0548793	0.56162	-0.0265836	0.403033	-0.675084	0.429272	-0.411653	-0.0739401	-0.324263	-1.02019	0.502527	-0.364386	0.170871	-0.115765	0.0370795	0.201769	0.358965	0.353021	0.0198105	0.202408	0.361203	0.173646	0.122611	-0.0548551	0.180755	-0.554225	0.457959	-0.12207	-0.579214	0.375473	-0.106177	-0.278786	-0.149141	0.584374	0.625897	0.527428	0.448639
PAS_chr1-1_0208	-0.144574	0.247188	0.17717	0.423703	-0.00183048	0.174426	0.0450157	0.397434	0.446277	0.164728	0.648135	-0.229756	-0.147268	-0.287897	-0.20816	-0.236345	-0.308229	-0.192662	-0.498162	0.00338205	-0.398482	-0.249375	-0.0119143	0.219416	0.118885	0.25976	0.284225	0.100581	0.499031	0.208699	0.0151192	-0.0990104	0.273358	0.137941	-0.560979	-0.506302	-0.151311	-0.180172	-0.056296	-0.363532	-0.445742	-0.0338189	0.0460948	-0.679901	0.347035	-0.25732
PAS_chr1-1_0209	2.44197	2.50511	2.8166	-2.76583	-1.51163	-1.4407	-0.689841	-1.36474	0.0829179	0.0331302	-2.5432	-2.62595	-2.48087	2.73964	1.43469	1.54246	1.24456	0.694486	0.802016	0.468136	-0.14608	0.0354592	2.54322	2.29555	2.07554	-2.55944	-1.97691	-1.3591	-1.46168	-1.11506	-1.01099	0.0382618	-0.255331	-0.191493	-2.22947	-2.54778	-2.05057	2.03045	2.44377	1.42791	1.35544	0.985938	1.09365	0.283367	0.0916733	0.0854426
PAS_chr1-1_0209	2.53107	2.52054	2.78643	-2.53893	-1.5492	-1.40086	-0.700895	-1.33271	0.146717	0.0646205	-2.50047	-2.67946	-2.48052	2.55145	1.39965	1.44738	1.12574	0.592493	0.674523	0.291107	-0.11392	-0.00852398	2.42581	2.36318	2.1421	-2.45237	-1.79712	-1.19027	-1.39485	-1.10446	-0.848454	0.0618104	-0.132665	-0.216873	-2.30506	-2.51842	-2.09553	1.888	2.23944	1.34278	1.38848	0.962077	1.05273	0.296317	0.11681	0.0832587
PAS_chr1-1_0210	-0.0159839	-0.621301	-0.542095	-0.721048	-0.517264	-0.727496	-0.560262	-1.40633	-0.463478	-0.513783	0.831497	0.415343	-0.507243	-0.619192	0.0776307	0.465126	0.63536	-0.214366	-0.35259	-0.548423	-0.604783	-1.1005	-1.34921	-0.277475	-0.864465	-0.553918	-0.462209	-0.510167	-0.729121	0.00897208	-0.507783	-0.053185	-0.707351	0.167551	-1.19527	-1.02413	0.35256	-0.42138	-1.08343	0.358643	-0.621979	-0.948254	-1.33236	-1.11962	-0.807933	-1.13515
PAS_chr1-1_0210	-0.283358	-0.480406	-0.530841	-0.634989	-0.813475	-0.698493	-0.710531	-0.745981	-0.444252	-0.350843	-0.806871	0.0193507	-0.509718	-0.18282	-0.16353	0.559117	0.136087	-0.41363	-0.489411	-1.13263	-0.0794621	-0.405397	-0.360349	-0.768856	-0.538677	-0.818305	-0.477384	-0.660254	-0.659552	-0.686505	-0.517428	0.0937328	-0.466212	-0.0983986	-1.09197	-0.870119	0.235793	-0.922454	-0.70026	0.243068	-0.365075	-0.804149	-0.816581	-1.12702	-1.25971	-0.878753
PAS_chr1-1_0211	-1.67141	-0.922432	-0.675973	-2.02307	-1.64433	-1.6751	-1.72254	-2.37272	-2.28371	-1.88858	0.616002	0.509501	1.5648	1.90175	1.47618	1.57147	2.1643	1.70228	1.75243	2.15188	2.15156	1.78638	-0.304818	-0.493827	-0.570243	-1.50123	-1.11955	-1.21032	-1.59285	-1.03763	-1.0918	-1.07666	-1.30768	-1.0707	0.255649	0.183942	0.314782	0.873761	1.24688	0.97648	1.39243	0.908086	0.844253	0.997277	0.806423	0.876089
PAS_chr1-1_0211	-1.65783	-0.918117	-0.668231	-2.01426	-1.65556	-1.6891	-1.72167	-2.29753	-2.22421	-1.93576	0.580237	0.508197	1.45917	1.8954	1.5002	1.54419	2.10849	1.72362	1.69003	2.03437	2.18415	1.80165	-0.303659	-0.498371	-0.562044	-1.49101	-1.03692	-1.25121	-1.60896	-1.01821	-1.13283	-1.05845	-1.32388	-1.08322	0.278142	0.187721	0.387565	0.823052	1.21647	1.00777	1.39955	0.865175	0.854336	1.01169	0.805931	0.8843
PAS_chr1-1_0212	-0.164706	-0.0431476	-0.252521	-1.31904	-1.39376	-1.75422	-1.54255	-1.71404	-0.424391	-0.402664	0.197599	0.115806	0.00937005	1.06858	1.41051	1.28647	1.37651	1.77112	1.41988	0.854997	0.201208	0.0172627	-0.182263	-0.135779	0.0263198	-1.50637	-1.32785	-1.65778	-1.7477	-1.68512	-1.7214	-0.422675	-1.27593	-0.415706	0.000945722	0.110428	-0.131371	1.52317	1.34104	1.55049	1.55911	1.55896	1.39025	1.19914	0.412179	0.381935
PAS_chr1-1_0212	-0.115948	0.0129778	-0.134838	-1.24564	-1.4021	-1.64394	-1.38206	-1.65635	-0.344846	-0.280592	0.0713442	0.0727072	-0.118518	1.07817	1.41506	1.08991	1.38912	1.36531	1.37103	0.91456	0.0518504	0.0129292	-0.246747	-0.0897131	0.094158	-1.45387	-1.33453	-1.56605	-1.54201	-1.57766	-1.5507	-0.323052	-1.21144	-0.444817	-0.0536465	-0.10321	-0.251292	1.35373	1.24158	1.39896	1.42911	1.46584	1.30948	1.16273	0.382897	0.460258
PAS_chr1-1_0213	-0.99662	-0.8574	-0.743396	-0.520918	-0.77667	-0.617342	-1.02049	-0.761061	-1.16528	-0.869445	0.413382	0.546953	0.471079	0.0542679	0.374171	0.366284	0.369611	0.286471	0.514185	-0.0797912	0.759683	0.401534	-0.323077	-0.420965	-0.433459	-0.233963	-0.345265	-0.385766	-0.177185	-0.407324	-0.369092	-0.530479	-0.0442372	-0.405526	0.0495846	-0.094853	0.165758	-0.0707849	-0.0738196	0.0298266	-0.156361	-0.144767	-0.0664456	-0.350344	-0.149418	0.0182687
PAS_chr1-1_0213	-0.945867	-0.797996	-0.468002	-0.562073	-0.706092	-0.620698	-1.10506	-0.72826	-1.11244	-0.886962	0.446187	0.368106	0.459569	0.24679	0.453133	0.41576	0.622207	0.362608	0.222739	0.17084	0.730302	0.418092	-0.388741	-0.423722	-0.404257	-0.175663	-0.377112	-0.411992	-0.204162	-0.423417	-0.476995	-0.410757	-0.00732106	-0.418924	-0.0789705	-0.124867	0.187813	-0.143792	-0.0943568	0.0143369	0.0140595	-0.0535762	-0.0940972	-0.51948	-0.0235029	0.0284789
PAS_chr1-1_0214	0.295964	0.217145	0.392915	0.0351459	-0.0966807	-0.196469	0.186336	0.158458	-0.0797795	0.0529614	-0.477773	-0.58398	-0.511786	-0.244033	-0.175546	-0.154238	-0.28501	-0.425539	-0.307005	0.0109688	-0.154761	-0.265383	0.497877	0.372279	0.221111	-0.183715	-0.15406	-0.237262	0.209357	0.025648	0.0705587	0.0902252	-0.0705413	-0.105442	-0.653407	-0.767178	-0.414148	-0.183417	-0.24602	-0.112559	-0.392937	-0.47775	-0.411041	-0.154585	-0.422047	-0.456425
PAS_chr1-1_0214	0.0851118	0.0379595	0.245152	-0.0820785	-0.222032	-0.277737	-0.0480239	0.0667199	-0.13302	-0.130791	-0.324527	-0.561886	-0.361213	-0.10287	-0.214856	0.050371	-0.204559	-0.236577	-0.203304	0.0182795	-0.0610915	-0.142148	0.624041	0.140331	-0.0195815	-0.29611	-0.330342	-0.265852	-0.0188794	-0.105961	-0.123976	-0.0321452	-0.167654	-0.0933629	-0.374998	-0.768751	-0.198043	0.0220216	-0.128832	0.139086	-0.262051	-0.173499	-0.181256	-0.102521	-0.201787	-0.33892
PAS_chr1-1_0215	-1.89391	-2.09393	-1.87285	-1.01951	-1.12781	-0.782966	-1.18634	-1.27816	-2.038	-1.56072	2.33677	1.91619	1.38263	0.82339	0.836099	1.09259	1.2056	1.05856	0.727208	1.20202	1.54689	1.2788	-1.79163	-2.06667	-1.94692	-0.729659	-0.632368	-0.687427	-0.754308	-0.526666	-0.707247	-1.24553	-0.846556	-0.718751	1.75652	1.19264	2.01987	0.480291	0.551659	0.550419	0.725384	0.412336	0.267822	0.642275	1.18766	0.78896
PAS_chr1-1_0215	-1.90263	-2.04008	-1.84921	-1.21586	-1.10594	-0.869416	-1.33237	-1.35206	-1.97322	-1.62915	2.00189	2.03557	1.27737	0.971454	0.842759	1.20838	1.20775	1.06474	0.711249	1.07544	1.67977	1.17796	-1.78296	-2.07628	-1.88013	-0.723252	-0.534185	-0.624553	-0.783715	-0.487425	-0.757592	-1.28302	-0.869233	-0.808693	1.27936	1.27086	1.85581	0.475913	0.624924	0.567247	0.704722	0.543832	0.439784	0.640648	0.971668	0.797754
PAS_chr1-1_0216	-1.06037	-0.951484	-1.1793	1.4409	1.62956	1.45771	0.416621	1.10123	-0.303265	0.0756204	0.710071	0.985362	1.06004	-0.696273	-0.957245	-0.7417	-0.801086	-0.703492	-0.683303	-0.604885	-0.183951	-0.340293	-1.17988	-1.18257	-1.01208	1.311	0.972966	0.977266	1.56629	0.616637	0.532764	-0.0116777	0.78788	0.235472	1.01064	1.2462	0.774303	-0.899656	-0.86235	-0.823501	-0.933495	-0.620723	-0.573917	-0.610323	-0.261818	-0.259556
PAS_chr1-1_0216	-0.997167	-0.951007	-1.23794	2.0324	1.42149	1.21518	0.760328	1.25547	-0.244731	0.108469	0.601552	0.919302	1.00025	-0.815582	-1.09543	-0.76131	-0.92224	-0.710907	-0.522545	-0.639638	-0.13141	-0.159785	-1.22828	-1.14462	-1.05473	1.47658	0.923135	0.9294	1.29963	0.65712	0.297627	0.0612588	0.883588	0.197733	1.02817	1.21333	0.82568	-0.866369	-0.822097	-0.82056	-0.990342	-0.511073	-0.630646	-0.54606	-0.196441	-0.19361
PAS_chr1-1_0217	0.604506	1.20549	1.48737	0.697462	0.197747	0.298174	0.915109	0.786651	0.693839	0.437301	-0.931258	-1.17019	-0.523978	-0.548681	-0.361424	-0.224726	-0.75529	-0.845589	-0.667944	-0.416342	-0.415732	-0.382697	0.945865	0.982415	0.901942	0.818277	0.244183	0.405494	0.956641	1.05929	0.835957	0.396574	0.92272	0.069271	-1.06078	-1.13895	-0.862495	-0.282484	-0.605113	-0.184831	-0.660896	-0.877005	-0.717603	-0.584544	-0.263542	-0.310236
PAS_chr1-1_0217	0.642492	1.19977	1.64879	0.90749	0.300686	0.222754	1.13202	0.899711	0.705023	0.480149	-0.859302	-0.989366	-0.5245	-0.394796	-0.268479	-0.212244	-0.699426	-0.745036	-0.608254	-0.427682	-0.3554	-0.368243	1.08589	1.07846	0.872593	0.866977	0.246675	0.482796	0.932351	1.1688	0.951873	0.509419	0.892947	0.31957	-0.974641	-1.04533	-0.907191	-0.16505	-0.589611	-0.231822	-0.602824	-0.849455	-0.767285	-0.502086	-0.256988	-0.328077
PAS_chr1-1_0218	0.174815	0.399481	0.353093	-0.103429	0.0796552	0.415881	0.560332	0.418187	-0.0213063	0.0120305	-0.765123	-0.697072	-0.422351	-0.487921	-0.630875	-0.509543	-0.638889	-0.752814	-0.654045	-0.190055	-0.411136	-0.320837	0.510451	0.597953	0.599453	0.269361	0.0844397	0.294101	0.374082	0.489118	0.457625	0.0710865	-0.296331	-0.133038	-1.10822	-0.939451	-0.888669	-0.433381	-0.569309	-0.554751	-0.590844	-0.771093	-0.749637	-0.145719	-0.379972	-0.406444
PAS_chr1-1_0218	0.0110463	0.362492	0.311066	-0.29178	-0.307947	0.196999	0.41057	0.0846643	-0.0574108	-0.233465	-0.776443	-0.718788	-0.444104	-0.319854	-0.509336	-0.335108	-0.594118	-0.569329	-0.533714	-0.0311997	-0.239696	-0.207704	0.465893	0.586473	0.583562	-0.00598973	-0.139489	0.167768	-0.0142792	0.501556	0.327658	-0.069488	-0.454375	-0.312614	-1.06219	-0.953596	-0.957591	-0.328288	-0.532463	-0.489323	-0.507306	-0.698439	-0.627115	0.0118442	-0.316478	-0.389877
PAS_chr1-1_0219	-0.373827	-0.444466	-0.815276	2.2408	1.5572	1.38703	0.520595	1.3664	0.0466412	0.489381	0.528175	0.835904	0.542889	-0.714187	-0.745615	-0.53276	-0.78166	-0.569609	-0.219373	-0.402338	0.0693925	-0.00498366	-0.951862	-0.726527	-0.586175	1.39638	1.07238	1.17765	1.37909	1.01061	0.527712	0.249639	1.01814	0.562949	0.896553	1.23697	0.813202	-0.547574	-0.639609	-0.455413	-0.695882	-0.501579	-0.321626	-0.441063	-0.172321	-0.128858
PAS_chr1-1_0219	-0.34273	-0.493483	-0.88001	2.23178	1.49826	1.26885	0.538346	1.37228	0.0253463	0.41198	0.454621	0.820497	0.509258	-0.534458	-0.839465	-0.609865	-0.756819	-0.635865	-0.253571	-0.484304	-0.107127	-0.0508794	-0.945339	-0.733086	-0.589127	1.45986	1.10909	1.09882	1.22189	0.927428	0.470879	0.189433	1.126	0.394302	0.931832	1.1927	0.738389	-0.480588	-0.635322	-0.555402	-0.693081	-0.607035	-0.447689	-0.460059	-0.234549	-0.16859
PAS_chr1-1_0220	-3.78956	-3.56131	-3.47281	-2.5219	-2.70681	-2.14557	-2.64245	-2.88754	-3.72176	-3.16089	3.28268	3.1796	3.68434	2.32775	2.15285	2.60282	2.93217	2.5878	2.4576	2.73729	3.52795	2.9745	-2.84895	-3.09058	-3.20643	-1.71342	-1.80772	-1.71938	-2.11191	-1.89447	-1.91249	-2.3291	-2.08202	-2.1972	3.07698	2.93422	3.10391	1.66504	1.58325	1.48569	1.90625	1.77081	1.73763	1.82574	1.99376	2.19541
PAS_chr1-1_0220	-3.75212	-3.59398	-3.40125	-2.53458	-2.81699	-2.324	-2.63096	-2.92134	-3.77518	-3.16256	3.3473	3.29297	3.72036	2.33423	2.17813	2.60896	2.92713	2.62269	2.44294	2.81184	3.59629	2.99949	-2.92721	-3.19012	-3.19915	-1.80466	-1.83365	-1.68943	-2.08001	-1.92266	-1.96686	-2.39315	-2.14066	-2.24971	3.08182	2.9308	3.16507	1.7318	1.55922	1.45781	1.90635	1.79851	1.71063	1.75673	2.02032	2.20385
PAS_chr1-1_0221	-2.24826	-1.91828	-1.45981	-1.34867	-0.870759	-0.330319	-0.933303	-1.4219	-1.69276	-1.45153	1.30111	1.37657	1.7119	1.28441	0.268111	0.821336	1.17604	0.998811	0.917626	1.15895	1.55687	1.3624	-0.836175	-1.49715	-1.68044	-0.929279	-0.0954685	0.193431	-0.757763	-0.491965	-0.542793	-0.821232	-0.844195	-0.788927	1.35767	0.880307	1.71448	0.0706931	0.90955	-0.0545026	0.852846	0.413268	0.522443	0.762794	0.690342	0.862635
PAS_chr1-1_0221	-1.9194	-1.65647	-1.28896	-1.18588	-0.742122	-0.295954	-0.916113	-1.18591	-1.4133	-1.19002	1.83864	1.04323	1.44348	1.14977	0.186736	0.778542	1.19797	0.929284	0.67679	1.20378	1.44902	1.17634	-0.987075	-1.18453	-1.47137	-0.827569	0.0127712	0.176819	-0.735033	-0.413852	-0.509706	-0.790103	-0.666856	-0.726285	1.1249	0.694614	1.56057	-0.00143126	0.818568	0.0322607	0.65486	0.544619	0.472597	0.760899	0.853105	0.767996
PAS_chr1-1_0222	-0.213833	-0.0537483	0.25304	-0.223797	-0.0091202	-0.0223893	0.404275	0.0247048	-0.246797	-0.0136196	1.28827	-0.0365187	0.615516	0.337309	0.544116	0.417336	0.349253	0.728667	0.895848	0.990917	0.73265	0.801465	0.469555	0.364683	0.368804	0.034731	0.192768	0.0987164	0.163771	0.226669	-0.0931589	0.00871485	-0.156015	-0.0505452	0.336746	0.302794	-0.169299	0.624675	0.712943	-0.0356737	0.479197	0.485783	0.512533	0.707428	0.691268	0.312677
PAS_chr1-1_0222	-0.106417	0.127772	0.251445	-0.207255	-0.00875014	0.00507736	0.327014	0.00637782	-0.29444	-0.121911	0.639162	0.0601412	0.64371	0.520164	0.313135	0.344901	0.280922	0.618907	0.960716	0.448369	0.925682	0.769679	0.767785	0.569034	0.502241	-0.153075	0.121854	0.0389587	0.0664666	0.221627	0.0750587	0.0784134	-0.108471	-0.171692	0.299547	-0.0889046	-0.179284	0.631176	0.611986	-0.0514993	0.238416	0.721761	0.622444	0.820861	0.901114	0.724351
PAS_chr1-1_0223	0	0.336859	0.380314	0.0388891	0.314287	0.529253	-0.373257	-0.177806	0.193406	-0.19564	-1.91011	-0.77726	-0.355523	-0.309981	0.0485069	-0.0911763	0.149448	-0.107814	-0.511848	0.241722	0.683218	0.0415893	0.179801	0.299998	0.146747	-0.00931944	-0.0695137	0.201756	-0.0200959	0.455664	0.247903	0.121437	0.233291	0.18356	-0.569037	-0.464053	-0.530438	0.718807	-0.358537	-0.272873	0.449279	0.572197	-0.796415	0.0634963	-1.10072	-0.569629
PAS_chr1-1_0223	-0.155262	0.235712	0.218043	0.00191643	0.104611	0.144605	-0.341815	-0.0642405	-0.109957	-0.208214	0.460581	-0.135906	-0.259053	-0.359824	-0.305211	-0.349161	0.110052	-0.456109	-0.938422	-0.381689	-0.380196	-0.649202	-0.263278	0.497655	0.0274453	-0.133645	0.267865	0.452085	-0.0020548	0.02202	0.200494	0.11054	0.153531	0.183403	-0.311737	-0.473445	0.00989497	-0.345663	-0.718395	-0.511247	-0.33435	-0.478838	-1.1899	-0.679748	-0.608199	-0.610737
PAS_chr1-1_0224	0.701439	0.439584	0.751323	0.701192	0.610454	0.826224	0.535907	0.973634	0.456043	0.338719	0.0226641	-0.648003	-0.687235	-0.587012	-0.672333	-0.46275	-1.11019	-0.570245	-0.800532	-0.68091	-0.181922	-0.121189	0.371998	0.15694	0.00709043	0.386672	0.397832	0.336393	0.525197	0.406423	0.277516	0.239902	0.472509	0.379815	-0.216715	-0.113495	-0.0141348	-0.415377	-0.438773	-0.519908	-0.423737	-0.484254	-0.169667	-0.474432	-0.0706459	-0.248239
PAS_chr1-1_0224	0.611725	0.429982	0.614289	0.704398	0.635478	0.750132	0.550972	0.937894	0.349566	0.316396	-0.431719	-0.566689	-0.592719	-0.675879	-0.726547	-0.466203	-1.0269	-0.5765	-0.623456	-1.05712	-0.31653	-0.265983	0.401381	0.149041	-0.139393	0.396813	0.22937	0.343194	0.37495	0.291801	0.254585	0.0953105	0.397203	0.465272	-0.0177215	-0.361377	-0.0149303	-0.577369	-0.471563	-0.477316	-0.47046	-0.380641	-0.368296	-0.578281	-0.247066	-0.362226
PAS_chr1-1_0225	0.385132	0.75459	0.79672	0.271068	0.395203	0.639838	0.612766	-0.0390469	-0.275907	-0.134713	-0.723387	-0.817199	-0.356351	-0.393893	-0.556266	-0.375513	-0.0403341	-0.495218	-0.481113	0.400963	0.284113	0.205642	0.672479	0.776909	0.8147	0.452134	0.453172	0.577157	0.418588	0.739783	0.62838	-0.00617617	-0.0127682	0.0394538	-0.835296	-0.69965	-0.752516	-0.385148	-0.422963	-0.507305	-0.276081	-0.500539	-0.508071	0.0218042	0.130306	0.154079
PAS_chr1-1_0225	0.301889	0.746156	0.732678	0.351604	0.364317	0.651527	0.593831	-0.0218226	-0.197218	-0.106019	-0.732014	-0.876557	-0.388036	-0.275604	-0.548238	-0.346792	-0.1576	-0.5275	-0.447956	0.301356	0.278161	0.119668	0.768688	0.822706	0.815251	0.448389	0.426767	0.686579	0.42849	0.715672	0.641932	-0.0680753	-0.0691935	-0.0656869	-0.897486	-0.767611	-0.814402	-0.406681	-0.486583	-0.588257	-0.297759	-0.573309	-0.572921	-0.0543906	0.057853	0.188142
PAS_chr1-1_0226	-0.908775	-0.392075	-0.355239	-2.57494	-2.34857	-1.97471	-1.46268	-2.27117	-0.228057	0.0218922	0.653488	0.560895	1.05826	2.85925	2.07529	2.70563	2.57579	1.8746	1.65088	1.54935	0.453442	0.309275	0.596162	0.818798	0.753909	-2.62431	-2.28442	-1.87528	-2.3425	-1.23815	-1.53339	0.53957	-1.17373	0.876503	-0.719261	-0.594929	-0.627862	2.41537	2.82555	2.0601	2.66315	1.59263	1.46503	1.2092	-0.492061	-0.347859
PAS_chr1-1_0226	-0.957389	-0.397486	-0.334983	-2.57138	-2.44452	-1.95921	-1.36861	-2.31529	-0.197802	-0.0664004	0.681282	0.621403	1.13385	2.91556	2.09394	2.74603	2.77036	1.86017	1.6983	1.60076	0.549782	0.326218	0.590097	0.847938	0.764145	-2.6156	-2.21057	-1.91046	-2.33119	-1.2944	-1.55648	0.525975	-1.19191	0.818997	-0.713662	-0.591764	-0.611378	2.39917	2.83865	2.05063	2.68699	1.63239	1.48209	1.25149	-0.49504	-0.365223
PAS_chr1-1_0227	0.21352	0.619308	0.850861	0.466305	0.509608	0.671839	0.241269	0.0731544	0.114535	0.318382	-0.514152	-0.988871	-0.329016	-0.623003	-0.629433	-0.413036	-0.22686	-0.531172	-0.438648	-0.528077	0.0347181	-0.45016	0.906958	0.824166	0.665856	0.522388	0.558682	0.769163	0.666363	0.76395	0.641877	0.556171	0.746154	0.644927	-0.682258	-1.11749	-0.770026	-0.536451	-0.681151	-0.698602	-0.607576	-0.755054	-0.834539	-0.865377	-0.918608	-0.797375
PAS_chr1-1_0227	0.168979	0.641122	0.978362	0.490524	0.522429	0.633109	0.201386	0.204021	-0.0252668	0.394497	-0.410719	-1.0758	-0.510843	-0.264346	-0.473252	-0.312597	-0.0442946	-0.549247	-0.632603	-0.542262	-0.186953	-0.209198	0.933322	0.754314	0.678816	0.602452	0.597463	0.676769	0.758512	0.742971	0.718179	0.55317	0.743715	0.720466	-0.954791	-0.955404	-0.522062	-0.591708	-0.696586	-0.612321	-0.626324	-0.744538	-0.827932	-1.0406	-0.644187	-0.879137
PAS_chr1-1_0228	0.918172	0.984601	0.770422	0.153853	0.592673	-0.145285	0.327083	0.772371	1.33665	0.760358	-1.11354	-0.876773	-1.20002	-0.275092	0.0680531	-0.641472	-0.594312	-0.429128	-0.0598055	-0.269628	-1.30761	-0.770942	0.601993	0.837633	1.0819	0.0760013	-0.138674	-0.272287	0.164767	-0.185009	0.00108783	0.401362	0.0166266	0.135331	-0.859965	-0.492775	-1.20351	-0.0228596	-0.32862	0.0408666	-0.487349	-0.226492	0.00881299	-0.0526182	-0.494777	-0.43012
PAS_chr1-1_0228	1.00515	1.11368	0.795287	0.20139	0.744849	-0.162684	0.0102257	0.810349	1.4452	0.772984	-1.53117	-1.02658	-1.26935	-0.32159	0.0879624	-0.661667	-0.680281	-0.406387	-0.0978432	-0.356683	-1.35031	-0.786493	0.622589	0.950241	1.15915	0.289773	-0.142156	-0.311525	0.225743	-0.155672	0.0558452	0.414805	0.0466877	0.21829	-0.974196	-0.606724	-1.175	0.109846	-0.207644	-0.100296	-0.589128	-0.104387	-0.0137083	0.0142384	-0.416103	-0.261647
PAS_chr1-1_0229	0.371104	0.530967	0.437936	0.513129	0.786001	0.509281	0.401868	0.547222	0.610237	0.555383	0.226119	-0.260502	-0.298094	-0.318146	-0.460523	-0.668456	-0.502686	-0.377134	-0.17589	-0.375596	-0.588379	-0.354044	0.390886	0.70589	1.11572	0.629774	0.562987	0.49334	0.596667	0.585935	0.371824	0.449169	0.619689	0.6743	-0.484581	-0.534594	-0.844017	-0.376318	-0.55902	-0.495069	-0.497218	-0.394105	-0.403116	-0.538187	-0.414625	-0.383084
PAS_chr1-1_0229	0.306528	0.510767	0.402071	0.505735	0.68589	0.493283	0.472504	0.491769	0.553068	0.562647	-0.41722	-0.295212	-0.192432	-0.229079	-0.450258	-0.621804	-0.306739	-0.315301	-0.296381	-0.457728	-0.284437	-0.272145	0.416625	0.676005	0.965662	0.580264	0.562538	0.472364	0.727705	0.502839	0.463709	0.413934	0.6706	0.642111	-0.528457	-0.229133	-0.826496	-0.405894	-0.432586	-0.544607	-0.548484	-0.325311	-0.383016	-0.66934	-0.397406	-0.451837
PAS_chr1-1_0230	0.580567	0.215493	0.502684	1.67084	1.29615	1.54825	0.813606	1.58032	1.0741	0.9558	-0.35351	-0.355443	-0.465673	-1.52971	-1.39043	-1.13359	-1.54453	-0.86487	-0.935428	-1.46989	-0.936266	-0.682735	0.489129	0.0675173	-0.0782952	1.3169	0.931664	0.953567	1.04818	0.696113	0.559993	0.542161	1.0948	0.759467	-0.102103	-0.323646	0.0721279	-0.99422	-1.29098	-1.11577	-1.02504	-0.618727	-0.530153	-1.08255	-0.569746	-0.655552
PAS_chr1-1_0230	0.621466	0.208806	0.490271	1.6543	1.29215	1.57347	0.88227	1.64889	1.2094	0.934307	-0.320714	-0.403502	-0.654329	-1.47628	-1.38812	-1.12279	-1.60243	-0.898491	-0.895581	-1.51631	-1.03781	-0.720182	0.391569	0.178911	0.061422	1.37967	0.866866	1.00294	0.98631	0.787764	0.531739	0.58359	1.10624	0.769981	-0.259349	-0.477825	-0.123812	-0.980173	-1.28397	-1.12	-1.03133	-0.63669	-0.550975	-1.207	-0.592109	-0.705976
PAS_chr1-1_0231	-0.73572	-0.959967	-0.815774	-0.105074	-0.50025	-0.418505	-0.689029	-0.0715018	-0.123061	-0.0236899	0.979209	0.717449	0.939485	0.169702	0.581469	0.651017	0.328039	0.73303	0.648653	-0.140797	0.306788	0.106913	-0.406967	-0.702443	-0.630329	0.23512	-0.0819839	-0.171943	0.328388	-0.323368	-0.43055	0.282064	0.572514	0.207214	0.627643	0.47253	0.605637	0.0349994	-0.120339	0.175191	-0.307	0.457729	0.431476	-0.687592	-0.316331	-0.342771
PAS_chr1-1_0231	-0.827456	-0.993138	-0.794733	-0.160532	-0.474054	-0.460016	-0.653198	-0.121901	-0.177312	-0.0274206	0.958845	0.727867	0.933877	0.203663	0.558311	0.612331	0.249917	0.758541	0.711211	-0.189977	0.358141	0.135276	-0.380749	-0.622132	-0.682577	0.187157	-0.0780895	-0.232551	0.391906	-0.371076	-0.461587	0.302137	0.61162	0.285088	0.677333	0.485118	0.624988	0.0846342	-0.19513	0.153425	-0.338035	0.504754	0.417319	-0.606982	-0.273915	-0.28884
PAS_chr1-1_0232	0.109721	0.0438569	0.372723	0.757664	0.775131	0.834636	0.588477	0.771115	0.367981	0.35349	0.20007	-0.0856082	-0.158785	-0.625387	-0.792503	-0.618698	-0.919612	-0.600184	-0.562029	-0.439231	-0.131724	-0.214625	0.111556	-0.216334	-0.324388	0.943975	0.850489	0.785364	0.94368	0.825044	0.594585	0.328679	0.716563	0.648969	0.228924	-0.00652547	0.512835	-0.789399	-0.880343	-0.67976	-0.786597	-0.59578	-0.687164	-0.723443	-0.332096	-0.379695
PAS_chr1-1_0232	0.119407	0.207918	0.4413	0.81463	0.888638	0.939764	0.606265	0.870373	0.481825	0.43326	-0.34972	-0.132687	-0.0166308	-0.622593	-0.815669	-0.808316	-0.796864	-0.697163	-0.650442	-0.420243	-0.23652	-0.280931	0.0761158	-0.0042886	-0.206029	1.04265	0.768871	0.752718	0.929621	0.85665	0.74326	0.324657	0.723868	0.704799	0.0829608	-0.113924	0.336466	-0.789483	-0.791032	-0.834459	-0.82726	-0.684677	-0.752954	-0.716823	-0.379193	-0.299698
PAS_chr1-1_0233	-1.76717	-1.75351	-1.84509	-0.921087	-0.739602	-0.503654	-1.02974	-1.35661	-1.60673	-1.30885	1.57537	1.63727	1.78515	0.452679	0.314931	0.44567	1.10927	1.12276	1.06467	0.836853	1.49341	1.21227	-1.64612	-1.52857	-1.43066	-0.53033	-0.244992	-0.256539	-0.898101	-1.13347	-1.04879	-1.23464	-1.05263	-1.30145	1.56304	1.57723	1.38083	0.175184	0.416273	0.239139	0.881645	1.02437	1.06888	0.960994	1.05297	1.12881
PAS_chr1-1_0233	-1.87136	-1.76701	-2.0029	-0.877458	-0.819624	-0.519788	-1.26306	-1.34356	-1.62613	-1.37186	1.62769	1.61579	1.8107	0.470929	0.371703	0.474683	1.12432	1.15403	1.05813	0.840797	1.48749	1.20485	-1.64717	-1.59281	-1.45477	-0.521441	-0.260706	-0.288147	-1.05918	-1.14241	-1.1062	-1.33042	-1.06677	-1.33956	1.56987	1.62343	1.42199	0.157745	0.391026	0.196993	0.85891	0.988964	1.06056	0.888535	1.10564	1.24285
PAS_chr1-1_0234	0.381579	0.407899	0.483803	-0.189216	-0.555413	-0.363431	-0.540877	-0.148963	-0.20273	-0.263249	-0.104816	-0.111855	-0.26583	0.233458	0.497916	0.598077	0.534236	0.553293	0.588857	0.65565	0.359035	0.303731	0.805943	0.554357	0.511941	0.277294	0.0437833	0.294384	0.29697	-0.0130863	0.0335638	0.0473519	0.0772726	-0.0966782	-0.471093	-0.672379	-0.346093	0.0417072	-0.107176	-0.0877845	-0.227457	0.211403	0.0974161	0.0774856	0.168535	0.235968
PAS_chr1-1_0234	0.304747	0.346281	0.296325	-0.264837	-0.563776	-0.448922	-0.455083	-0.202026	-0.28148	-0.306746	-0.0466836	-0.0152114	-0.00211539	0.297682	0.569455	0.712611	0.638375	0.638408	0.563102	0.599575	0.299364	0.423155	0.744476	0.548442	0.439543	0.203037	0.0408253	0.254772	0.291573	-0.0311601	-0.033614	0.0634654	0.0612734	-0.0663576	-0.386026	-0.634824	-0.237598	0.155938	0.0129595	-0.0562113	-0.0550464	0.169111	0.064383	0.222526	0.274664	0.250935
PAS_chr1-1_0235	0.349991	0.51135	0.615569	1.32437	1.34201	1.30391	1.29362	1.30618	0.776868	0.987533	-0.527785	-0.583044	-0.422762	-1.38527	-1.2768	-1.44148	-1.37289	-1.14211	-1.25071	-1.14152	-0.745307	-1.03982	0.729883	0.589444	0.512489	1.53661	1.41473	1.34618	1.71211	1.41786	1.394	1.12326	1.53426	1.11537	-0.558137	-0.561085	-0.538796	-1.38293	-1.41679	-1.32739	-1.56117	-1.33451	-1.38454	-1.53272	-0.911531	-1.02695
PAS_chr1-1_0235	0.329703	0.492162	0.629835	1.44311	1.34133	1.35647	1.19623	1.3424	0.81418	0.939021	-0.496603	-0.636976	-0.252094	-1.2677	-1.08051	-1.42296	-1.42216	-1.24013	-1.20097	-0.998761	-0.595701	-0.885139	0.637406	0.760891	0.428445	1.523	1.44927	1.42412	1.78146	1.50271	1.3669	1.21167	1.5042	1.11646	-0.52057	-0.671942	-0.400233	-1.29525	-1.36008	-1.19464	-1.50714	-1.25249	-1.3697	-1.54927	-1.07007	-0.945917
PAS_chr1-1_0236	-0.258112	-0.100973	-0.457865	2.78862	2.36048	1.81365	1.44263	1.84688	0.69495	0.878495	0.397378	0.734712	0.601833	-0.78395	-0.775889	-0.645829	-0.89185	-0.724708	-0.58922	-0.463069	-0.326049	-0.262554	-0.738784	-0.391605	-0.379602	1.90581	1.36994	1.47519	1.92687	1.35413	0.900756	0.676126	1.28681	1.08704	0.718177	1.0812	0.653481	-0.584715	-0.648704	-0.456703	-0.592344	-0.495217	-0.471041	-0.317375	-0.324791	-0.320111
PAS_chr1-1_0236	-0.291182	-0.144449	-0.423457	3.03487	2.51165	1.81429	1.30149	1.8477	0.742052	0.958265	0.359564	0.7011	0.546117	-0.863876	-0.804076	-0.666465	-1.13744	-0.606424	-0.413122	-0.617089	-0.34557	-0.0495971	-0.797993	-0.367445	-0.373514	2.09492	1.60261	1.64061	1.76092	1.4272	0.86701	0.82966	1.511	1.10815	0.745362	1.04474	0.609173	-0.48672	-0.579847	-0.509794	-0.728241	-0.563834	-0.542575	-0.372035	-0.3026	-0.313587
PAS_chr1-1_0237	-0.164657	-0.517475	-0.0550796	0.52543	0.357631	0.485034	0.335734	0.517247	0.051858	0.0115675	0.336609	0.170632	0.478743	-0.0796459	-0.0182662	-0.352692	-0.284668	0.141166	-0.0381928	-0.0561021	0.464128	0.567454	-0.503363	-0.742798	-0.74634	0.20135	0.0876685	0.0459883	0.140787	-0.090005	-0.222208	-0.5534	-0.196575	-0.0635588	0.973283	1.21508	0.802509	-0.311319	0.0697998	-0.238212	0.075973	0.121892	0.400503	0.14363	0.325831	0.451391
PAS_chr1-1_0237	-0.134157	-0.573335	-0.067816	0.39845	0.370134	0.380239	0.177975	0.425916	-0.0097478	0.121086	0.0775845	0.217115	0.240273	0.102426	0.0275949	-0.0488663	-0.236952	0.0243783	0.016953	-0.244436	0.35323	0.635742	-0.685466	-0.756886	-0.770392	0.108042	0.123606	-0.00579144	0.0464583	-0.0270228	-0.346787	-0.5208	-0.198225	-0.0906165	0.760798	0.836448	0.839508	-0.248001	0.0709226	-0.297472	0.137215	0.306947	0.507205	0.0825827	0.427107	0.429322
PAS_chr1-1_0238	-1.05611	-0.57842	-0.802809	-0.488618	0.0321187	-0.0861956	-0.261059	-0.474629	-0.875948	-0.413247	0.521375	0.677329	1.08166	0.271999	0.128964	-0.0631655	0.572418	0.341515	0.255324	0.436362	0.685463	0.354766	-0.482292	-0.447179	-0.314108	0.026598	0.383446	0.225906	0.394601	0.257773	0.202585	0.0996417	0.482479	0.137081	0.518844	0.696311	0.298657	-0.382197	-0.0584295	-0.216551	-0.301605	-0.137152	-0.213022	-0.509043	-0.163842	-0.0761911
PAS_chr1-1_0238	-1.13615	-0.634989	-0.942718	-0.470882	-0.120829	-0.196605	-0.27575	-0.618072	-0.956158	-0.426	0.446156	0.62244	1.18497	0.380284	0.168241	0.0556307	0.465097	0.351027	0.305775	0.546374	0.821124	0.319295	-0.502748	-0.531293	-0.344694	0.0400074	0.392319	0.183709	0.273124	0.203906	0.207812	0.106747	0.454766	0.154814	0.55797	0.761225	0.380032	-0.461762	0.0171528	-0.109853	-0.283798	-0.221237	-0.156018	-0.477042	-0.202641	-0.112307
PAS_chr1-1_0239	1.61653	1.40473	1.39371	0.161114	0.338953	0.306472	0.463062	0.413904	0.042071	-0.0621413	-1.40931	-1.28896	-1.17152	-0.136694	-0.282506	-0.475288	-0.339554	-0.361946	-0.37595	0.493271	0.161343	-0.00305681	0.866075	0.808569	1.10622	0.283822	0.130303	0.202848	0.278677	0.232501	0.291953	-0.263517	-0.172898	-0.31282	-0.734504	-0.421555	-1.248	-0.19272	-0.0807585	-0.306296	-0.177985	-0.312564	-0.0434734	0.374152	0.107186	0.434679
PAS_chr1-1_0239	1.58214	1.36966	1.438	0.124541	0.365407	0.206694	0.45622	0.315183	0.0167088	-0.159917	-1.5261	-1.27679	-1.56214	-0.257943	-0.308596	-0.45024	-0.209567	-0.393388	-0.437817	0.320726	0.0342245	0.125299	0.900385	0.83639	1.11625	0.0706324	0.0802729	0.0718809	0.177624	0.13769	0.210689	-0.316367	-0.319087	-0.204405	-0.796625	-0.789692	-1.05341	-0.0440527	0.0381129	-0.213747	-0.131378	-0.117612	-0.195612	0.537341	0.332073	0.338941
PAS_chr1-1_0240	0.0288422	-0.178603	-0.229618	1.83573	1.46124	1.14995	1.01983	1.81341	0.714897	0.612419	-0.150021	0.151193	0.486075	-1.85992	-1.54875	-1.59075	-1.83476	-1.14497	-1.06443	-1.15973	-0.608222	-0.524189	0.293701	0.114528	0.190742	1.97626	1.6777	1.73177	1.73305	1.14465	1.23585	0.791319	1.63777	0.268323	0.371093	0.59855	-0.175792	-1.66136	-1.994	-1.84716	-1.77436	-1.26903	-1.19794	-1.47683	-0.428549	-0.52784
PAS_chr1-1_0240	0.106626	-0.114542	-0.369043	1.75687	1.49126	1.39088	1.21791	1.85587	0.660959	0.490128	0.594356	0.000834158	0.0417284	-1.72588	-1.4276	-1.58741	-1.92622	-1.11596	-1.11992	-1.21004	-0.659305	-0.276265	0.113586	0.150699	0.327224	1.94214	1.55248	1.75292	1.69837	1.20412	1.28809	0.713475	1.61217	0.165299	0.439829	0.410917	-0.103684	-1.51552	-1.86335	-1.77137	-1.76182	-0.951054	-0.917394	-1.3617	-0.213074	-0.0264369
PAS_chr1-1_0241	-0.89557	-0.918289	-0.702072	0.455555	0.0226626	0.132781	-0.438715	-0.368886	-0.622151	-0.395666	0.342677	0.350303	0.525603	-0.677742	-0.431409	-0.338822	0.373683	0.325168	0.41115	-0.0116812	0.320801	0.124495	-0.633609	-0.683866	-0.838557	0.417107	0.0880976	0.122839	-0.24757	-0.366635	-0.28595	-0.115581	-0.183152	-0.194215	0.443986	0.29115	0.598928	-0.458268	-0.688419	-0.39031	-0.0426082	0.0638543	0.155118	-0.0786155	-0.0907613	-0.0767069
PAS_chr1-1_0241	-0.617099	-0.854316	-0.677888	0.51381	0.180087	0.306096	-0.513993	-0.43201	-0.521868	-0.233599	0.872571	0.337101	0.402134	-0.730307	-0.415757	-0.301321	0.132615	0.253392	0.271037	-0.0922054	0.163864	0.0421944	-0.72433	-0.613212	-0.624225	0.47929	0.209687	0.220087	-0.238922	-0.309018	-0.317667	-0.0829581	-0.0534169	-0.175602	0.32545	0.0132984	0.608149	-0.421321	-0.572165	-0.346025	-0.159159	0.0240886	0.0755334	-0.124013	-0.0824678	-0.0938282
PAS_chr1-1_0242	-0.435098	0.456528	-0.330133	-0.0344578	0.482465	0.374097	0.645657	0.168018	0.304766	0.240775	0.0533697	0.657501	0.229032	0.564057	-0.354173	-0.238834	0.0802044	-0.363847	0.0343844	0.272354	0.0645538	0.208746	-0.59204	-0.323028	0.195485	0.0735879	0.330674	0.236108	0.253876	0.663553	0.546373	0.095285	0.197679	0.224107	0.347225	0.72208	-0.733004	-0.158278	0.400668	-0.359573	-0.0973664	-0.243142	-0.00322902	0.279445	0.114299	0.121199
PAS_chr1-1_0242	0.215027	0.248141	-0.282674	0.193449	0.297787	0.322165	0.427559	0.0610601	0.15081	0.161893	-0.308682	0.474263	0.630782	0.0724975	-0.338519	-0.276029	0.0231059	-0.502621	-0.466725	0.149939	-0.231575	-0.142041	-0.924201	0.105569	0.357069	0.0587268	0.279397	0.314089	0.275837	0.538742	0.506478	0.122289	0.0501907	0.347297	-0.0429119	0.240038	-0.344832	0.113204	0.670046	-0.443958	0.0887421	0.415922	0.103104	-0.122101	0.801728	0.717662
PAS_chr1-1_0243	0.0949915	0.594948	0.266947	0.901695	0.879718	0.857151	0.707002	0.686753	0.625788	0.618441	0.163032	-0.126514	0.141429	-0.790276	-0.599662	-0.90345	-0.654538	-0.636158	-0.563902	-0.357197	-0.40169	-0.488439	0.109034	0.103524	0.530981	0.768122	0.75926	0.810963	0.791005	0.738195	0.873533	0.401124	0.720437	0.481769	-0.18813	0.206838	-0.385285	-0.536168	-0.543878	-0.758484	-0.620505	-0.40648	-0.840729	-0.337878	-0.26635	-0.34199
PAS_chr1-1_0243	0.0145303	0.592889	0.183072	0.73229	0.893773	0.845887	0.616193	0.69853	0.46203	0.546719	0.356186	-0.0495224	0.272862	-0.60753	-0.548021	-0.763951	-0.701419	-0.719208	-0.753883	-0.329955	-0.433188	-0.507877	-0.022326	0.304096	0.518847	0.781649	0.92195	0.885105	0.945242	0.785742	0.74612	0.471959	0.848687	0.450454	-0.394267	-0.0565731	-0.479077	-0.565034	-0.503765	-0.661837	-0.663576	-0.43147	-0.659528	-0.670045	-0.187544	-0.31026
PAS_chr1-1_0244	-0.192525	-0.146686	0.107452	0.24713	0.187513	0.167939	0.224798	0.0123672	-0.26678	-0.161825	-0.0957917	-0.278809	0.18672	-0.305517	-0.168579	-0.299237	0.116327	-0.214712	-0.0690367	0.149202	0.23482	-0.0426822	0.340127	0.149097	0.114125	0.392017	0.408135	0.318666	0.21028	0.207835	0.215929	0.0783604	0.080957	-0.0771297	-0.15719	-0.350714	-0.237889	-0.426107	-0.434398	-0.27085	-0.29064	-0.213638	-0.244883	-0.0371959	-0.0317348	-0.0375132
PAS_chr1-1_0244	-0.224297	-0.0447914	0.198992	0.273789	0.254344	0.201769	0.0560487	0.0368393	-0.103262	-0.0713669	0.0754928	-0.320489	0.0912144	-0.341454	-0.188566	-0.395163	-0.119296	-0.231864	-0.116634	0.050908	0.212305	0.00789593	0.315789	0.201945	0.279643	0.448227	0.31882	0.25005	0.162604	0.210445	0.172517	0.119833	0.0884396	-0.104515	-0.302971	-0.499509	-0.259223	-0.382903	-0.450538	-0.362684	-0.244302	-0.215946	-0.259051	-0.123439	-0.108442	-0.087741
PAS_chr1-1_0245	-1.57346	-1.30017	-1.22133	-1.00158	-0.587111	-0.576897	-0.795884	-1.12723	-1.60092	-0.97303	1.22973	1.22739	1.21482	0.909805	0.558808	0.452534	1.13541	0.658018	0.606152	1.10448	1.63244	0.985002	-1.22747	-1.17609	-1.33558	-0.687722	-0.209439	-0.229817	-0.394666	-0.202556	-0.222604	-0.413619	-0.329397	-0.432157	1.44575	1.02348	0.987823	0.292787	0.647006	0.28386	0.277114	0.27496	0.193566	0.376833	0.420617	0.543354
PAS_chr1-1_0245	-1.5888	-1.45565	-1.37309	-1.08618	-0.69847	-0.572257	-0.888381	-1.28441	-1.66568	-1.00391	1.44823	1.44268	1.12984	0.935377	0.638958	0.477002	1.23437	0.716419	0.575703	1.10074	1.45912	0.909845	-1.25326	-1.23339	-1.25531	-0.72556	-0.192461	-0.268365	-0.339508	-0.18192	-0.178572	-0.455179	-0.408036	-0.463887	1.31443	1.29499	1.02509	0.307899	0.830748	0.295242	0.333748	0.285863	0.21412	0.442663	0.418243	0.523643
PAS_chr1-1_0246	0.525124	0.432416	0.606193	0.687971	0.580433	0.80622	0.484516	0.917897	0.379635	0.238161	-0.376012	-0.493826	-0.512026	-0.74711	-0.86201	-0.717776	-1.00512	-0.55759	-0.944007	-1.01977	-0.51408	-0.361382	0.283131	-0.0473565	-0.186702	0.434261	0.488718	0.31769	0.430603	0.316099	0.100124	-0.0743296	0.369328	0.291141	-0.564294	-0.645784	0.069693	-0.244389	-0.640575	-0.435754	-0.468491	-0.537583	-0.773295	-0.622141	-0.505202	-0.386732
PAS_chr1-1_0246	0.52098	0.357755	0.529993	0.739988	0.694662	0.768544	0.298282	1.01227	0.265668	0.347067	-0.409491	-0.466289	-0.595133	-0.677664	-0.757155	-0.579419	-1.24737	-0.632229	-0.986051	-0.843305	-0.408546	-0.231369	0.248249	0.00277598	-0.160097	0.532566	0.415969	0.267736	0.453496	0.309462	0.210892	0.104753	0.348902	0.169889	-0.583162	-0.64097	-0.0763362	-0.427842	-0.645175	-0.363484	-0.459754	-0.571614	-0.578825	-0.813796	-0.426032	-0.521905
PAS_chr1-1_0247	-0.347215	0.140137	0.335605	-0.317634	-0.071537	-0.331469	-0.10643	-0.576871	-0.200323	-0.0606909	-0.0113015	-0.27182	0.057536	-0.250827	0.113196	0.0195128	0.428525	-0.0416908	-0.0416962	0.521315	-0.113419	-0.189368	0.246743	0.331696	0.300761	0.0233792	-0.043869	0.0124483	-0.00458425	0.0482978	0.184387	-0.0409049	-0.11541	-0.0725376	-0.47729	-0.702263	-0.677527	-0.0407178	-0.234738	-0.0784219	-0.185018	-0.222325	-0.254184	0.0628854	-0.148565	-0.0835876
PAS_chr1-1_0247	-0.5041	0.131974	0.152298	-0.287125	-0.241019	-0.370669	-0.217442	-0.566568	-0.233462	-0.311565	-0.010121	-0.212077	0.20887	-0.0550825	0.126019	0.00532218	0.429444	0.020808	0.0531802	0.402835	0.0871868	-0.146351	0.223505	0.122117	0.214669	-0.0375619	-0.122778	-0.030006	-0.0304012	-0.0972642	-0.0121113	-0.134199	-0.221114	-0.0652843	-0.385652	-0.65206	-0.510145	-0.0190419	-0.117839	0.0158271	-0.0517131	-0.132124	-0.228928	0.186836	-0.0382907	-0.00917719
PAS_chr1-1_0248	-0.461402	-0.537092	-0.355678	0.405308	-0.00193025	0.284453	0.149476	0.126197	-0.434209	-0.220286	0.190838	-0.00439504	0.35392	-0.510814	-0.493303	-0.227519	-0.253473	-0.218634	-0.141911	-0.359047	0.270944	0.0570818	0.0344419	-0.344328	-0.405041	0.564703	0.566577	0.529102	0.417631	0.366853	0.299634	-0.02719	0.408986	0.028332	0.182379	-0.0115066	0.288035	-0.796409	-0.669805	-0.597971	-0.593027	-0.470604	-0.305795	-0.527043	-0.385006	-0.287981
PAS_chr1-1_0248	-0.37471	-0.558841	-0.267295	0.359894	0.0618666	0.274558	0.0542568	0.227022	-0.321777	-0.272007	0.850568	0.0414305	0.08856	-0.466647	-0.476315	-0.0315833	-0.289936	-0.0292124	-0.234897	-0.159173	0.106543	0.117587	-0.134084	-0.170033	-0.351898	0.619346	0.465801	0.512267	0.577196	0.213978	0.194179	0.0425215	0.405987	-0.0156796	-0.00445934	-0.170171	0.313038	-0.762606	-0.724728	-0.68579	-0.590036	-0.342863	-0.413229	-0.683369	-0.26843	-0.302176
PAS_chr1-1_0249	0.559325	0.570136	0.345294	0.864172	0.791636	0.471345	0.555277	0.824849	1.15789	0.952494	-0.852604	-0.441138	-0.757572	-1.00917	-0.779915	-0.943804	-0.869342	-0.647054	-0.571316	-0.891768	-1.37192	-1.09449	0.216342	0.337301	0.381839	0.776183	0.459696	0.430414	0.722161	0.323721	0.351971	0.768374	0.69939	0.602494	-0.450842	-0.447681	-0.572059	-0.603099	-1.01058	-0.60747	-0.903835	-0.59929	-0.596666	-0.804769	-1.00604	-0.91569
PAS_chr1-1_0249	0.557777	0.523293	0.378222	1.00252	0.856776	0.606453	0.597565	0.789993	1.17479	1.049	-0.905272	-0.475937	-0.853405	-1.18883	-0.763771	-0.989951	-0.897673	-0.727067	-0.782	-0.920366	-1.36398	-1.14954	0.28298	0.377233	0.45947	0.816154	0.498906	0.537531	0.609498	0.348366	0.413841	0.843591	0.736107	0.560742	-0.670052	-0.478032	-0.630826	-0.79984	-1.13039	-0.687298	-0.892597	-0.635722	-0.589686	-0.772468	-1.06034	-0.948685
PAS_chr1-1_0250	-0.223994	-0.242268	-0.260539	0.00463618	0.0449305	0.128753	0.155726	0.0541545	-0.149168	-0.18513	-0.0495615	-0.0624062	-0.0722803	-0.288984	-0.333437	-0.320468	-0.242007	-0.301372	-0.298707	-0.348826	-0.105303	-0.144551	-0.137191	-0.118905	-0.0140948	0.0293068	-0.00879805	0.0071614	0.0879385	0.0210436	0.0941072	-0.00675222	0.148955	-0.115389	-0.159442	-0.0118918	-0.213629	-0.214106	-0.203674	-0.286673	-0.296139	-0.454084	-0.359029	-0.350915	-0.235875	-0.231261
PAS_chr1-1_0250	-0.18913	-0.334025	-0.247551	-0.0381143	-0.0331392	0.165218	0.131012	0.00986989	-0.199776	-0.243702	-0.150702	-0.071301	-0.0767702	-0.209766	-0.346986	-0.292984	-0.246251	-0.405264	-0.285505	-0.397668	-0.17373	-0.0615265	-0.169133	-0.148726	0.036389	-0.0321072	0.0211134	0.0520581	0.0344017	-0.00579024	0.14887	0.0351982	0.0719334	-0.152123	-0.132816	-0.0793248	-0.336161	-0.28861	-0.2672	-0.212826	-0.364594	-0.41197	-0.322609	-0.396455	-0.198383	-0.201056
PAS_chr1-1_0251	0.870981	0.337491	0.223203	0.726407	0.571326	0.442658	0.855596	0.985372	0.880202	0.505044	-0.392237	-0.310598	-0.926732	-0.898688	-0.584481	-0.69403	-1.06341	-0.821569	-0.997805	-1.3331	-0.927168	-0.86733	-0.0496564	0.251581	0.258909	0.466577	0.496154	0.434432	0.808482	0.727639	0.693865	0.493591	0.798283	0.0574823	-0.200592	-0.253526	-0.349441	-0.470967	-0.596461	-0.433002	-0.879973	-0.754873	-0.87283	-0.876122	-0.299604	-0.593274
PAS_chr1-1_0251	0.757443	0.401146	0.145957	0.747952	0.524757	0.44866	0.735583	1.04157	0.833142	0.51706	-0.299613	-0.195071	-0.91417	-0.799962	-0.568747	-0.728012	-1.12699	-0.810158	-0.998351	-1.31294	-0.957256	-0.758128	-0.221925	0.268826	0.126982	0.475926	0.536326	0.396373	0.77583	0.696456	0.641507	0.465471	0.843986	0.0736125	-0.353731	-0.258001	-0.337732	-0.508664	-0.659571	-0.415279	-0.89479	-0.745304	-0.883857	-0.944088	-0.407382	-0.551831
PAS_chr1-1_0252	0.834432	0.736574	0.776032	0.210087	0.479191	-0.0118104	1.03657	0.360956	0.137261	-0.0189612	-0.753214	-0.649253	-0.929978	-0.3421	-0.107535	-0.353326	-0.464681	-1.00389	-0.867554	-0.17261	-0.179575	-0.050836	0.337951	0.367082	0.34282	-0.27588	-0.11347	-0.30665	-0.127731	0.445623	0.424316	-0.446116	-0.499471	-0.819057	-0.340783	-0.462884	-0.420966	0.151743	0.236254	0.271271	0.115193	-0.523832	-0.384651	0.597447	0.525224	0.486097
PAS_chr1-1_0252	0.66506	0.660639	0.641809	0.152279	0.461592	-0.0994571	0.953991	0.316305	0.0653913	-0.0633026	-0.747029	-0.584651	-0.786053	-0.187805	-0.120172	-0.387348	-0.524708	-0.922711	-0.822398	-0.107754	-0.123398	0.0232927	0.198275	0.284848	0.329459	-0.268894	-0.270354	-0.385095	-0.218761	0.335455	0.378591	-0.478724	-0.500215	-0.794613	-0.345805	-0.41765	-0.348524	0.246813	0.272101	0.257846	0.157559	-0.508922	-0.373634	0.651098	0.514465	0.518226
PAS_chr1-1_0253	0.86676	0.698593	0.135856	1.64973	1.74208	1.5512	1.62195	1.81664	1.77393	1.76281	-0.983254	-0.350684	-0.802445	-1.35396	-1.3666	-1.39846	-1.77724	-1.36513	-1.4558	-1.77729	-1.51967	-1.31796	0.285181	0.602016	0.779435	1.28889	1.2572	1.19935	1.62354	1.3213	1.10376	1.34244	1.57952	1.63544	-0.566274	0	-0.722168	-1.42512	-1.19298	-1.25334	-1.48208	-1.20133	-1.1383	-1.69393	-1.36872	-1.47153
PAS_chr1-1_0253	1.20619	0.863955	0.336908	1.79136	1.91514	1.65666	1.6463	2.1106	1.96926	1.82865	-0.938303	-0.42259	-1.06797	-1.62826	-1.42672	-1.63683	-1.95882	-1.35732	-1.5339	-1.96429	-1.60562	-1.41299	0.0780159	0.673098	0.937084	1.44824	1.41713	1.28376	1.69924	1.40387	1.09723	1.38612	1.66054	1.59616	-0.609773	-0.207092	-0.853373	-1.42357	-1.30445	-1.34079	-1.61821	-1.20631	-1.20879	-1.78797	-1.26668	-1.57355
PAS_chr1-1_0254	-2.27224	-1.6967	-2.0295	-0.339104	0.245233	-0.187855	-0.187076	-0.529615	-0.462993	-0.00196775	1.47288	1.73334	2.30494	0.2857	0.187657	-0.168455	0.400898	0.422922	0.391058	0.404752	0.440909	-0.00232406	-1.36254	-1.58194	-1.38497	0.163262	0.41296	0.179008	0.585284	0.245365	0.102798	0.47986	0.584437	0.572618	1.58671	1.52649	1.23513	-0.300471	-0.0735244	-0.248819	-0.503506	-0.075034	-0.066027	-0.354083	-0.249323	-0.215507
PAS_chr1-1_0254	-2.19547	-1.69603	-1.8339	-0.188257	0.260542	-0.235983	-0.141374	-0.387671	-0.303756	0.0536587	1.49586	1.6223	2.17505	0.310199	0.129212	-0.198678	0.370652	0.332483	0.3965	0.284747	0.407053	-0.0229459	-1.40544	-1.53557	-1.37295	0.335186	0.48069	0.156604	0.663231	0.262183	0.0560125	0.503909	0.680062	0.394504	1.5405	1.42252	1.23295	-0.339696	-0.163728	-0.243144	-0.558521	-0.0814609	-0.10202	-0.422216	-0.341719	-0.31198
PAS_chr1-1_0255	-2.39011	-1.62524	-1.41025	-0.73309	-0.353943	-0.344238	-0.623545	-0.823902	-1.28676	-0.942679	1.40434	1.40568	2.19296	0.718743	0.357409	0.383527	0.948323	0.576426	0.756479	0.87563	1.25047	0.966223	-1.31081	-1.39342	-1.55184	-0.234976	0.00853534	-0.0690241	-0.264199	-0.199809	-0.138782	-0.368482	0.0101397	-0.287425	1.49003	1.26465	1.50062	-0.0860198	0.204198	0.175288	0.26785	0.117995	0.263925	0.0595486	0.289863	0.342153
PAS_chr1-1_0255	-2.38352	-1.58656	-1.36005	-0.625115	-0.240789	-0.433338	-0.730124	-0.795588	-1.19372	-0.954031	0.842826	1.52935	1.97868	0.795899	0.362546	0.386567	0.885873	0.494911	0.768847	0.848264	1.33514	0.989218	-1.22014	-1.29294	-1.40123	-0.234161	0.0116038	-0.106464	-0.330091	-0.192157	-0.128596	-0.38059	0.0233522	-0.343323	1.41738	1.16543	1.386	0.0364041	0.282622	0.0778006	0.275912	0.290189	0.266966	0.11623	0.356895	0.359024
PAS_chr1-1_0256	1.73086	0.898624	0.689675	0.745819	0.76784	0.587573	1.01901	0.738289	1.10278	0.746354	-1.06094	-0.597954	-1.57092	-0.763657	-0.693591	-0.721958	-0.718803	-0.996337	-0.798863	-0.184548	-0.708397	-0.66791	0.685699	0.736859	1.04676	0.852207	0.742056	1.01087	0.784033	0.880005	1.05279	0.5331	0.246076	0.412835	-0.526985	-0.992765	-0.810635	-0.527513	-0.935049	-0.876871	-0.675427	-0.921518	-0.801282	-0.370928	-0.504324	-0.407133
PAS_chr1-1_0256	1.77054	0.910229	0.669139	0.764043	0.73295	0.679521	0.918684	0.847949	1.11271	0.697516	-0.266608	-0.821813	-1.57764	-0.623323	-0.557975	-0.616833	-0.717146	-1.0772	-1.19505	0.137254	-1.12404	-0.716872	0.687911	0.931026	0.871661	0.904685	0.74139	1.04351	0.667959	0.905969	1.07851	0.641091	0.361322	0.280848	-0.959723	-0.104413	-0.71092	-0.694031	-0.785243	-0.778028	-0.713227	-0.948535	-0.959144	0.176052	0.112126	-0.245451
PAS_chr1-1_0257	-0.61929	-0.304551	-0.20432	-4.06128	-3.86506	-3.32728	-2.62314	-3.38823	-2.10095	-2.15847	0.314507	0.303057	0.857582	3.41013	2.85071	3.13586	3.51556	2.32113	2.03326	3.16494	1.77536	1.63784	0.156255	-0.0104931	0.26254	-3.90438	-3.41026	-3.16907	-3.7799	-2.47887	-2.13216	-1.48821	-3.72503	-1.92501	-0.227533	0.00968526	-0.392944	2.94375	3.32601	2.66947	3.3189	1.97332	1.76012	2.93727	1.16625	1.40799
PAS_chr1-1_0257	-0.662799	-0.321835	-0.253363	-3.9271	-3.86878	-3.4286	-2.65506	-3.31519	-1.93159	-2.2283	0.235888	0.175284	0.85725	3.47047	2.839	3.14459	3.32894	2.37656	2.07168	3.13702	1.83057	1.70719	0.0619185	0.0663719	0.284106	-3.9147	-3.25884	-3.20399	-3.81201	-2.44686	-2.29821	-1.50445	-3.80991	-1.92862	-0.142939	-0.0169085	-0.348938	3.05045	3.3191	2.63696	3.27265	1.96005	1.78987	3.03929	1.19772	1.43631
PAS_chr1-1_0258	0.481521	1.28377	1.479	-0.488036	-0.0455485	-0.242791	0.0941429	0.16361	0.050791	0.190671	-1.32162	-1.40336	-0.577294	0.415401	0.240611	0.132585	-0.0595489	-0.158569	0.0133506	0.408426	-0.125484	-0.222719	1.68101	1.40541	1.38459	-0.193217	-0.169867	-0.0674889	0.437044	0.17591	0.196463	0.293731	0.0567019	0.288699	-1.41832	-1.68677	-1.53607	0.133603	0.206157	0.0438063	-0.435388	-0.21902	-0.175081	-0.0658109	-0.285819	-0.30458
PAS_chr1-1_0258	0.708867	1.45629	1.66736	-0.377286	0.0664622	-0.146303	0.236091	0.315663	0.600252	0.36221	-1.55914	-1.51087	-0.68821	0.251305	0.215383	0.00813386	-0.487261	-0.17411	0.0119889	0.407594	-0.221406	-0.335857	1.50509	1.65663	1.48703	-0.0805279	-0.0525266	0.00549815	0.589851	0.253937	0.289209	0.345746	0.129751	0.271272	-1.50856	-1.81345	-1.4815	0.0744924	0.256636	-0.020334	-0.559951	-0.197172	-0.0862691	-0.0286645	-0.303903	-0.240805
PAS_chr1-1_0259	0.558127	0.0214659	-0.436125	1.50049	1.46587	0.988371	1.08031	1.77079	1.2087	0.792393	-0.0247452	0.406629	-0.569449	-1.68533	-1.13438	-1.56644	-1.96712	-1.07653	-1.22656	-1.34412	-1.23757	-0.836719	-0.77203	-0.271331	-0.131595	1.2517	0.960402	0.749888	1.1434	0.502487	0.673337	0.394085	0.835195	0.118913	0.412063	0.644704	-0.0127122	-0.929422	-1.26254	-0.674925	-1.41549	-0.802537	-0.783645	-0.749517	-0.378962	-0.318549
PAS_chr1-1_0259	0.408167	-0.0817143	-0.598777	1.39194	1.39125	0.934618	1.13144	1.60834	1.02582	0.727084	-0.215688	0.477636	-0.43956	-1.61113	-1.05055	-1.48801	-1.89897	-1.07368	-1.07595	-1.35908	-1.18291	-0.842574	-0.798051	-0.349805	-0.28494	1.10773	0.972383	0.735539	1.04106	0.521607	0.668401	0.370442	0.784212	0.123181	0.472589	0.780122	0.170819	-0.768044	-1.22408	-0.712004	-1.25372	-0.760381	-0.65139	-0.670561	-0.27111	-0.256353
PAS_chr1-1_0260	0.11239	-0.313718	-0.424836	0.291163	0.10643	0.101214	-0.0676629	0.501823	-0.0267484	-0.0640504	0.0819282	0.227022	-0.256549	-0.45245	-0.320469	-0.246401	-0.576225	0	-0.080048	-0.260552	-0.0877776	-0.106489	-0.570254	-0.641237	-0.46678	0.127963	0.00329366	-0.00690129	0.134492	-0.390393	-0.372796	-0.220008	-0.169131	-0.348095	0.433319	0.529436	0.459983	-0.168514	-0.331384	-0.143506	-0.211601	0.216644	0.171953	0.0975369	0.161837	0.0791798
PAS_chr1-1_0260	0.207164	-0.235938	-0.304462	0.351289	0.226762	0.272038	-0.0622903	0.6008	0.0957592	0.0429184	0.0287632	0.128442	-0.287157	-0.542916	-0.323957	-0.304033	-0.652271	-0.0864991	-0.0502746	-0.304649	-0.169958	-0.110241	-0.630767	-0.511986	-0.500543	0.205962	0.0419874	0.0338308	0.147531	-0.35112	-0.373246	-0.188358	-0.12309	-0.381415	0.42863	0.4504	0.388799	-0.146607	-0.371377	-0.0528376	-0.213509	0.263998	0.118502	0.0693346	0.184197	0.0765836
PAS_chr1-1_0261	0.964244	0.572975	0.652699	0.945259	0.893754	0.666785	0.993938	1.14718	0.455163	0.166373	-0.546178	-0.704664	-0.975171	-1.122	-0.787335	-0.975726	-1.1152	-1.02277	-1.03768	-0.453168	-0.546745	-0.362094	0.512682	0.503997	0.460838	0.56257	0.375648	0.330145	0.531607	0.510967	0.608911	-0.123922	-0.190372	-0.443813	-0.676587	-0.695976	-0.509928	-0.588148	-0.702069	-0.44972	-0.788167	-0.740045	-0.709494	0.0192516	0.114002	0.100606
PAS_chr1-1_0261	0.857709	0.473148	0.66235	0.867271	0.802511	0.66609	0.898031	1.10289	0.470528	0.192274	-0.527113	-0.761089	-0.971917	-1.04079	-0.732362	-1.00884	-1.10569	-1.02632	-0.969518	-0.445332	-0.488875	-0.358221	0.52507	0.518114	0.478235	0.478266	0.296167	0.340362	0.595767	0.536969	0.740056	-0.20037	-0.129136	-0.486291	-0.60976	-0.598748	-0.561709	-0.542596	-0.768435	-0.380766	-0.701862	-0.693508	-0.769614	-0.00898409	0.14925	0.0298252
PAS_chr1-1_0262	2.31056	2.0515	1.98329	1.07383	0.733272	0.748436	0.457678	1.32786	0.610201	0.316248	-2.04553	-1.90057	-2.33772	-1.08816	-0.843024	-0.839391	-1.26183	-0.643684	-0.68296	-0.982294	-0.714147	-0.488698	1.5829	1.76059	1.77103	0.354271	0.0402079	0.169452	0.534668	-0.0379854	-0.0369963	-0.211141	0.106016	-0.346372	-1.98329	-1.91186	-1.85953	-0.203332	-0.533747	-0.177494	-0.64132	-0.222233	-0.131799	-0.130485	0.111839	0.0854941
PAS_chr1-1_0262	1.9992	1.89586	1.88505	0.807461	0.634089	0.604132	0.463521	1.1806	0.506386	0.215691	-1.94851	-1.76686	-2.07219	-0.9086	-0.694395	-0.642552	-1.30818	-0.494497	-0.560965	-0.760251	-0.539293	-0.307234	1.60582	1.63294	1.62864	0.303441	0.0114173	0.146808	0.468712	-0.0509665	-0.00891559	-0.277562	0.0185539	-0.347311	-1.71747	-1.64819	-1.64918	-0.0575397	-0.461351	-0.16877	-0.55189	-0.0189745	-0.0745422	0.0141455	0.264855	0.188182
PAS_chr1-1_0263	0.923856	0.464835	0.439511	0.672005	0.583757	0.530643	0.754278	0.89594	0.893349	0.553117	-0.326703	-0.60684	-0.721781	-0.57427	-0.547629	-0.770846	-1.00341	-0.950709	-0.905328	-0.169658	-0.753956	-0.434489	0.142384	0.294551	0.244401	0.28983	0.132547	0.0373348	0.319991	0.507678	0.558079	0.156644	-0.142176	0.0741986	-0.295598	-0.0177643	-0.431443	-0.312851	-0.438457	-0.368611	-0.499672	-0.552142	-0.507883	0.0614943	0.0635599	-0.194745
PAS_chr1-1_0263	0.846449	0.368536	0.354354	0.537434	0.600035	0.486783	0.743973	0.799799	0.844191	0.472258	-0.764176	-0.743279	-0.829704	-0.615541	-0.559922	-0.748429	-1.08179	-0.940943	-0.898861	-0.386325	-0.869387	-0.483363	0.168477	0.242192	0.397385	0.248309	0.0761668	0.0177994	0.389159	0.483418	0.422828	0.0829772	-0.230422	0.00507864	-0.197821	-0.165069	-0.548328	-0.337188	-0.216956	-0.446002	-0.514078	-0.58976	-0.452793	-0.0156828	-0.204426	-0.137938
PAS_chr1-1_0264	1.7325	1.77064	2.04009	0.261127	0.483734	0.812375	0.819235	0.757606	0.889355	0.91385	-1.6826	-1.73588	-1.74535	-0.165738	-0.718323	-0.411629	-0.707457	-0.892036	-0.843623	-0.707914	-0.843263	-0.796052	1.62849	1.46484	1.62245	-0.0126485	0.176762	0.390307	0.433276	0.59373	0.62574	0.623362	0.129006	0.987013	-1.68232	-1.69831	-1.65697	-0.345004	0.164401	-0.416194	-0.341465	-0.572347	-0.484831	-0.0854914	-0.582084	-0.591898
PAS_chr1-1_0264	1.73698	1.691	2.01742	0.346474	0.472329	0.719249	0.726559	0.673158	0.926274	0.918464	-1.51972	-1.74213	-1.67689	-0.0221415	-0.663088	-0.286223	-0.727035	-0.681058	-0.613016	-0.624654	-0.74377	-0.730134	1.55095	1.44326	1.53256	-0.129013	0.125493	0.324386	0.501706	0.538879	0.507777	0.651196	0.13595	0.961288	-1.45369	-1.58801	-1.42034	-0.211525	0.162957	-0.290198	-0.349095	-0.431303	-0.390802	-0.0544637	-0.513143	-0.620232
PAS_chr1-1_0265	0	0.741836	0.768211	0.915803	1.15099	1.07941	0.931234	0.885953	0.593696	0.7238	-0.572091	-0.470909	0.140448	-0.883956	-1.05137	-1.06197	-0.685079	-0.713725	-0.778089	-0.572877	-0.648227	-0.657679	0.76497	0.675646	0.335794	1.23741	1.16867	1.19705	1.26195	1.02944	1.06734	0.83939	1.22712	0.845189	-0.553068	-0.725843	-0.343101	-1.04767	-1.06106	-0.914535	-1.19323	-0.852031	-0.965645	-1.2212	-0.716431	-0.686072
PAS_chr1-1_0265	0.0755187	0.789561	0.892314	0.86764	1.18549	0.966508	0.851427	0.900388	0.578697	0.785382	-0.667799	-0.666873	0.0712867	-0.820517	-0.951861	-1.05681	-0.837562	-0.852433	-0.766276	-0.698089	-0.563411	-0.59582	0.645716	0.683968	0.436621	1.26991	1.23054	1.12064	1.30863	0.992961	1.08145	0.821193	1.24473	0.927292	-0.566217	-0.688536	-0.367574	-1.13855	-1.1078	-0.937079	-1.1575	-0.868763	-0.997887	-1.26233	-0.877279	-0.744447
PAS_chr1-1_0266	-1.31933	-0.954379	-0.974768	-1.01506	-0.913142	-1.08263	-0.91255	-1.36535	-1.61606	-1.18798	1.20283	1.20399	1.13531	0.765301	0.866176	0.943806	1.32111	0.959414	0.811369	1.06104	1.39509	0.926621	-0.880523	-0.599817	-0.561972	-0.430453	-0.410985	-0.453002	-0.497763	-0.380772	-0.501087	-0.585618	-0.475438	-0.655064	0.491853	0.551328	0.540868	0.419843	0.325318	0.465967	0.528678	0.420241	0.290433	0.493385	0.476655	0.562954
PAS_chr1-1_0266	-1.49783	-0.920655	-1.04918	-1.02286	-0.957561	-1.00271	-1.01725	-1.47279	-1.57626	-1.22526	1.12989	1.10794	1.16192	0.869033	0.797406	0.958216	1.28381	0.943779	0.838207	0.923528	1.2871	1.06819	-0.808316	-0.640543	-0.582626	-0.424099	-0.396218	-0.440682	-0.513097	-0.414189	-0.545098	-0.592126	-0.466087	-0.623825	0.520984	0.597361	0.561073	0.349462	0.43885	0.528898	0.53527	0.468233	0.354979	0.367749	0.534133	0.486686
PAS_chr1-1_0267	-0.668344	-1.15281	-1.34343	-0.970513	-0.932625	-0.969385	-0.716891	-0.638107	-1.01138	-1.25799	1.00875	1.21161	0.610527	0.829089	0.920696	1.00201	0.764508	0.686266	0.619519	0.965411	1.03158	1.15899	-1.33267	-1.07233	-1.00836	-0.951227	-0.953771	-1.08799	-1.04529	-0.80088	-0.827356	-1.22993	-1.33638	-1.46005	1.08589	1.26004	1.01582	0.818991	0.902511	1.00585	0.940944	0.696578	0.83483	1.41734	1.2822	1.13544
PAS_chr1-1_0267	-0.875206	-1.1581	-1.41827	-0.939323	-0.986905	-1.06376	-0.800866	-0.742236	-1.0327	-1.27081	1.05533	1.24617	0.751535	0.87149	0.958522	1.00614	0.771858	0.698704	0.726265	0.977769	1.10455	1.21938	-1.3413	-1.2317	-1.07496	-0.955227	-1.00742	-1.10051	-1.08245	-0.853229	-0.889568	-1.25216	-1.43271	-1.52851	1.14185	1.29416	1.14033	0.877792	0.919426	1.05048	1.06894	0.777525	0.790862	1.35375	1.21753	1.15687
PAS_chr1-1_0268	-0.20095	0.313131	0.212025	0.0491027	0.235536	-0.107141	0.152149	0.000419979	0.0372788	-0.0250489	-0.316035	-0.265314	0.0717839	-0.0770618	-0.123565	-0.310674	-0.192036	-0.442381	-0.167733	0.556156	-0.188509	0.00830964	0.0910584	0.0784133	0.0044514	0.0509676	-0.0284469	-0.0984606	0.017357	0.182148	0.177134	-0.113288	-0.444463	-0.258747	-0.129105	-0.288188	-0.153625	-0.119914	-0.0606765	0.0306343	-0.19986	-0.35032	-0.272953	0.391493	0.0397706	0.123382
PAS_chr1-1_0268	-0.137129	0.299138	0.201236	0.00472246	0.311335	-0.0789845	0.217419	0.151372	0.154104	-0.0291382	-0.312405	-0.3115	0.0143848	-0.0893214	-0.095506	-0.391451	-0.20755	-0.361335	-0.269493	0.378478	-0.133229	-0.000936858	0.166036	0.0179468	0.0686395	0.0185425	-0.050473	-0.101248	0.166798	0.211137	0.226133	-0.121789	-0.380107	-0.183693	-0.195783	-0.339822	-0.20733	-0.0608805	-0.139719	0.0629222	-0.21063	-0.364043	-0.320642	0.454821	0.0199407	0.174902
PAS_chr1-1_0269	-1.68566	-1.37476	-1.08459	-0.629866	-0.69133	-0.43599	-0.655732	-1.2131	-1.72781	-1.37011	0.94737	0.859567	1.37496	0.570116	0.285608	0.653997	1.02605	0.793531	0.550987	0.486134	1.72793	1.36759	-1.08178	-1.34914	-1.26156	-0.51201	-0.350276	-0.232882	-0.534783	-0.291255	-0.570995	-0.84104	-0.230488	-0.695313	1.07593	0.865195	0.890421	0.120519	0.338052	-0.0222841	0.28942	0.290907	0.251371	-0.0820692	0.536078	0.570692
PAS_chr1-1_0269	-1.71394	-1.45159	-1.10641	-0.594404	-0.644658	-0.407854	-0.768527	-1.03253	-1.69505	-1.34817	0.696176	0.975364	1.36705	0.582062	0.300944	0.618617	1.09514	0.663683	0.489392	0.501677	1.55286	1.25461	-1.12602	-1.19418	-1.1303	-0.47882	-0.265134	-0.153334	-0.526225	-0.303688	-0.478411	-0.789455	-0.19509	-0.644823	1.12512	0.748148	0.996424	0.141839	0.381884	-0.0336942	0.31396	0.344492	0.250555	0.0384419	0.685901	0.715185
PAS_chr1-1_0270	0.617962	0.522386	-0.500675	1.89371	2.03167	1.68738	1.6362	2.07008	1.76506	1.69762	-0.579634	0.520311	-0.590106	-1.94843	-1.87537	-2.03262	-2.01887	-1.61527	-1.55459	-2.15172	-1.87321	-1.68287	-0.621834	0.166804	0.180642	1.81716	1.70184	1.50794	2.09561	1.40983	1.40972	1.55231	1.99092	1.31721	-0.327344	0.894594	-0.385891	-1.86686	-1.86341	-1.62838	-2.05136	-1.54117	-1.54812	-2.05523	-1.49473	-1.64359
PAS_chr1-1_0270	0.52977	0.500594	-0.535826	1.87416	2.03672	1.74287	1.63738	2.11653	1.6927	1.71515	-0.669663	0.60051	-0.524144	-2.00029	-1.8097	-2.02629	-1.98187	-1.63166	-1.54972	-2.11125	-1.87139	-1.70112	-0.712144	0.210677	0.194827	1.8305	1.64874	1.51429	2.04189	1.38543	1.39574	1.45022	2.04206	1.39288	-0.393227	0.606486	-0.413526	-1.83903	-1.90341	-1.54653	-2.12786	-1.50107	-1.5864	-2.03901	-1.54426	-1.60031
PAS_chr1-1_0271	-1.30128	-1.41316	-1.88304	-1.03623	-0.979833	-1.03446	-0.702323	-0.568488	-0.735022	-0.854581	1.41358	1.81392	1.13058	0.584192	0.687639	0.570469	0.307184	0.508258	0.415515	0.703958	0.469313	0.402661	-1.71371	-1.52081	-1.35076	-0.784577	-0.50385	-0.808078	-0.512604	-0.587445	-0.444055	-0.552212	-0.676181	-1.09566	1.44336	1.56395	1.19755	0.464221	0.610923	0.663238	0.315168	0.371396	0.251318	0.733435	0.501806	0.639295
PAS_chr1-1_0271	-1.32694	-1.50054	-2.07027	-1.08478	-1.02739	-1.04482	-0.668124	-0.677135	-0.736548	-0.88661	1.09328	1.79559	1.17592	0.833044	0.772137	0.694494	0.349919	0.591221	0.549544	0.766347	0.547871	0.539924	-1.61979	-1.70246	-1.45343	-0.883171	-0.610519	-0.777567	-0.538666	-0.617668	-0.548335	-0.689208	-0.809187	-1.13443	1.65295	1.64006	1.38361	0.491351	0.624203	0.710473	0.42622	0.411493	0.389845	0.763468	0.613374	0.65839
PAS_chr1-1_0272	0.891975	0.804083	1.25929	0.633076	0.589374	0.813245	0.921323	0.740201	0.554795	0.667702	-0.430425	-1.14369	-0.124692	-0.529452	-0.773202	-0.641388	-0.731051	-0.739774	-0.590215	-0.258778	-0.512098	-0.567383	1.17936	1.08059	0.815988	0.429981	0.335783	0.569094	0.765044	0.977304	0.923282	0.951128	0.642213	0.443206	-0.851944	-0.236524	-0.739924	-0.300208	-0.347653	-0.551517	-0.477232	-0.605486	-0.642468	-0.142951	-1.06453	-0.709915
PAS_chr1-1_0272	1.27576	0.903468	1.21478	0.799543	0.555195	0.768388	0.8862	0.902207	0.72512	0.576666	-0.148618	-1.07011	-0.772506	-0.332849	-0.877109	-0.76636	-0.514846	-0.938763	-0.844867	-0.723527	-0.59223	-0.640322	1.07442	1.13508	0.754246	0.495603	0.314697	0.596787	0.797829	0.837601	0.921785	1.05341	0.581691	0.451837	-0.908052	-0.582238	-0.685556	-0.239567	-0.29397	-0.538336	-0.723772	-0.745403	-0.7468	-0.615258	-0.86933	-0.844108
PAS_chr1-1_0273	-0.627052	-0.0840888	-0.460109	-0.545964	-0.585205	-0.629721	0.798545	-0.520914	-0.272245	0.271718	0.304981	0.586985	0.612179	0.651871	0.700302	0.853308	0.528997	-0.445536	-0.518468	0.982219	0.395119	-0.107508	-0.310507	0.253481	-0.219905	0.0425116	-0.24271	-0.244705	0.557532	1.45553	1.28681	0.71953	-0.0549109	0.816649	-0.0366249	0.530346	0.330142	0.416996	0.241225	0.59132	-0.186355	-0.852606	-1.02295	0.270832	-0.383438	-0.353364
PAS_chr1-1_0273	-0.663877	-0.156959	-0.525434	-0.579093	-0.655319	-0.741062	0.849673	-0.526421	-0.302914	0.125226	0.210897	0.574465	0.650557	0.716504	0.732801	0.878058	0.508695	-0.41669	-0.491359	0.968798	0.490688	-0.00613113	-0.31406	0.174402	-0.213956	-0.0271275	-0.183738	-0.306431	0.505255	1.41046	1.27303	0.575162	-0.088818	0.826119	-0.0376483	0.557519	0.287036	0.456442	0.317541	0.65693	-0.116157	-0.829742	-0.962825	0.299019	-0.35352	-0.330327
PAS_chr1-1_0274	1.07502	0.340616	0.425405	0.649552	0.468791	0.655859	0.331523	0.651655	0.269548	-0.187999	-0.629618	-0.755771	-1.21613	-0.876385	-0.684029	-0.6532	-0.588638	-0.5069	-0.456206	-0.13913	-0.257356	-0.0996894	0.600981	0.509559	0.494332	0.237337	0.300732	0.563361	0.0321147	-0.0321001	0.165906	-0.192601	-0.618523	-0.609804	-0.525483	-0.566174	-0.451709	-0.208433	-0.382321	-0.656462	-0.0579131	-0.241815	-0.152378	0.542054	0.383892	0.189967
PAS_chr1-1_0274	1.14256	0.381752	0.422583	0.684496	0.533566	0.651687	0.465619	0.64576	0.208095	-0.103814	-0.562277	-0.738812	-1.17491	-0.845715	-0.59157	-0.673792	-0.668241	-0.544162	-0.400679	-0.0532368	-0.33185	-0.0174336	0.579539	0.477341	0.585897	0.319209	0.329357	0.569231	0.0113834	0.111949	0.152599	-0.227409	-0.518372	-0.51065	-0.52577	-0.623181	-0.374742	-0.283492	-0.356747	-0.575696	-0.0508797	-0.193784	-0.205029	0.544239	0.266179	0.269335
PAS_chr1-1_0275	1.44949	1.26832	1.28142	0.581522	0.961716	1.10684	0.914849	0.588319	1.2738	1.06455	-1.40502	-1.44001	-1.67645	-0.699057	-1.10348	-1.00854	-0.694273	-1.16043	-1.06918	-0.555715	-1.31932	-1.14213	0.976413	1.06648	1.21063	-0.00757099	0.343972	0.694193	-0.0352865	0.462409	0.526605	0.67633	-0.191727	0.515875	-1.27045	-1.23124	-1.33885	-0.525078	-0.261252	-0.839891	-0.261096	-0.736398	-0.659409	-0.0139462	-0.824255	-0.854923
PAS_chr1-1_0275	1.39441	1.24247	1.25839	0.472824	0.902637	0.987397	0.782805	0.604907	1.17277	0.977118	-1.51506	-1.40298	-1.69298	-0.558505	-1.09071	-0.864089	-0.683886	-1.13403	-0.976967	-0.507096	-1.272	-1.00207	0.925745	1.03701	1.11744	0.0687323	0.362303	0.597235	-0.0706203	0.42508	0.437261	0.583397	-0.209	0.425393	-1.19499	-1.21506	-1.28452	-0.59378	-0.176905	-0.824071	-0.182209	-0.681919	-0.597382	0.132368	-0.80307	-0.769832
PAS_chr1-1_0276	0.439416	-0.0474359	-0.634435	0.0987518	0.130474	0.344117	0.00440258	0.390615	0.541797	0.556319	0.812439	0.39053	0.0480178	-0.106734	-0.189808	-0.22127	-0.246901	0.271505	0.229735	0.041985	-0.523511	-0.488918	-0.155963	-0.226904	0.0176601	0.233356	0.424032	0.439417	0.256904	-0.058342	0.101114	0.530308	0.101583	0.372354	0.665418	0.840872	0.317162	-0.221512	-0.0663097	-0.332445	-0.120984	0.233202	0.00336867	0.248642	-0.39669	-0.160841
PAS_chr1-1_0276	0.263954	-0.234512	-0.478446	-0.0284618	-0.0255127	0.235948	-0.00897367	0.316156	0.460046	0.407378	-0.0518526	0.359375	-0.221689	0.133923	-0.199048	-0.218262	0.0279073	0.350365	0.110019	0.113695	-0.389145	-0.395301	-0.325949	-0.270344	0.0368786	0.132768	0.341527	0.514377	0.144927	-0.126434	0.0240011	0.467321	0.00200779	0.278711	0.76806	0.787135	0.0650897	-0.262815	-0.05441	-0.343707	-0.10479	0.18351	0.196542	0.260974	-0.327204	-0.150292
PAS_chr1-1_0277	0.971064	1.03288	1.29584	0.634255	0.697656	0.705395	0.917781	0.853166	1.35388	1.46307	-0.922339	-0.922642	-0.901232	-0.362669	-0.438597	-0.365501	-0.40248	-0.668403	-0.757317	-0.683277	-1.03243	-0.999392	1.15041	1.00829	1.07071	0.267584	0.1609	0.278216	0.49633	0.62602	0.55294	1.07542	0.503861	1.29222	-0.926922	-0.969116	-0.872208	0.00693307	-0.0368982	-0.164224	-0.299174	-0.419384	-0.443772	-0.484695	-0.912168	-1.01888
PAS_chr1-1_0277	1.04554	1.15328	1.26824	0.578434	0.744946	0.772768	0.931304	0.857433	1.38916	1.46296	-0.897779	-0.925778	-1.02879	-0.350439	-0.409697	-0.321511	-0.339471	-0.780429	-0.715784	-0.707964	-1.06054	-1.03089	1.06499	1.1086	1.02799	0.292777	0.191889	0.390899	0.572564	0.724172	0.542452	1.10918	0.5736	1.33167	-1.01083	-1.13905	-0.978512	-0.115339	-0.175395	-0.209081	-0.328367	-0.495306	-0.502326	-0.440775	-1.00932	-1.01838
PAS_chr1-1_0278	-1.72419	-1.70697	-1.39729	-1.34743	-1.30478	-1.19922	-1.86433	-1.64548	-1.65706	-1.35899	2.07577	1.43644	1.10475	0.897159	1.4153	1.16248	1.52714	1.2011	1.03437	1.31799	1.53857	1.2395	-1.43533	-1.49602	-1.42261	-0.959032	-0.793429	-0.810573	-0.916789	-0.776207	-0.826079	-0.902734	-0.990764	-0.981174	0.602158	0.796045	1.5309	0.984981	0.54284	1.18877	1.08482	0.46178	0.480356	0.769187	0.87249	0.527167
PAS_chr1-1_0278	-1.84283	-1.74112	-1.43757	-1.22668	-1.32049	-1.28617	-1.67279	-1.74941	-1.64471	-1.47181	1.95471	1.5246	1.15254	1.18533	1.22562	1.49457	1.55791	1.21873	0.957969	1.05744	1.3381	0.933114	-1.44327	-1.30152	-1.5328	-1.00801	-0.977828	-0.881157	-0.809459	-0.792347	-0.845317	-1.02001	-0.999909	-0.926433	0.828649	0.676266	1.40902	0.858356	0.692483	1.10439	0.877079	0.712225	0.555579	0.838215	0.734943	0.66973
PAS_chr1-1_0279	-0.183329	-0.0667111	0.0520783	-1.11242	-1.06676	-1.18739	-0.745351	-0.960034	-1.31933	-1.28823	-0.144334	-0.219484	0.167154	0.8978	1.02406	0.9338	1.00637	0.775919	0.840401	1.67224	1.16216	1.17973	0.385374	0.100273	0.261921	-1.02099	-1.00925	-1.15906	-0.844515	-0.841176	-0.764187	-0.978051	-1.64962	-1.42462	-0.318077	-0.335085	-0.375423	0.927521	0.782854	1.05439	0.663728	0.70981	0.749871	1.54653	0.970288	1.03512
PAS_chr1-1_0279	-0.209315	-0.00459365	0.154905	-1.09165	-1.11596	-1.25568	-0.928188	-0.873403	-1.30694	-1.25869	-0.0466153	-0.403971	0.144832	0.9535	1.14189	0.982437	0.921368	0.76331	0.901716	1.70188	1.2819	1.05067	0.223359	0.15442	0.34436	-0.988368	-1.08976	-1.20037	-0.841746	-0.869939	-0.75957	-1.1487	-1.61315	-1.34726	-0.249984	-0.258407	-0.364865	0.993303	0.840121	1.13219	0.69389	0.626027	0.708237	1.49163	0.958873	1.0303
PAS_chr1-1_0280	-1.6532	-1.21413	-0.956388	-0.420454	-0.274086	0.00307823	-0.184393	-0.585794	-1.06176	-0.645988	1.29154	0.916887	1.54364	0.227432	-0.0337257	0.15421	0.586983	0.184638	0.0298467	0.828543	1.01085	0.554679	-0.925872	-1.20404	-1.34309	-0.259154	-0.0521825	-0.117572	-0.36193	0.0200465	-0.100292	2.02815	-0.733903	-0.232331	1.07614	0.770609	1.1726	-0.0709344	0.14991	-0.103051	0.284463	-0.0970627	-0.0387971	0.396699	0.288014	0.263564
PAS_chr1-1_0280	-1.55971	-1.24518	-0.915591	-0.305565	-0.193651	0.0438589	-0.274742	-0.505528	-0.973771	-0.662906	1.29121	0.882728	1.44802	0.24099	-0.0857162	0.262362	0.48846	0.0924434	0.0162628	0.74748	1.01171	0.628544	-0.934395	-1.13311	-1.2468	-0.194269	-0.0577768	-0.0502889	-0.2575	-0.0271481	-0.0877419	-0.455345	-0.644815	-0.246159	1.01438	0.637217	1.21375	-0.126495	0.0914066	-0.108627	0.289144	0	-0.0606616	0.477032	0.270594	0.268341
PAS_chr1-1_0281	-0.295836	-0.741997	-0.445381	-0.0245565	-0.248122	-0.154307	-0.201535	-0.112841	-0.339275	-0.3341	0.391486	0.549495	0.578703	-0.0243477	0.208776	0.130865	0.08695	0.410681	0.391517	-0.174843	0.489219	0.361986	-0.378283	-0.525038	-0.498246	-0.0425057	0.0909038	-0.0343918	0.0691559	-0.192816	-0.206895	0.127585	0.369067	-0.110691	0.760213	0.484203	0.41685	-0.11934	-0.0938959	0.0281198	-0.282355	0.287737	0.414591	-0.0808251	-0.133508	0.105548
PAS_chr1-1_0281	-0.294372	-0.855813	-0.512485	-0.108577	-0.413423	-0.340587	-0.0845309	-0.118639	-0.501959	-0.320071	0.479019	0.575353	0.479012	0.0853828	0.362011	0.349321	0.11598	0.531054	0.384517	-0.134351	0.406851	0.304798	-0.205414	-0.446564	-0.494258	0.0354693	0.0524945	-0.126929	0.0952246	-0.215886	-0.294025	-0.00450596	0.264469	-0.119059	0.740733	0.42947	0.460915	0.052399	0.0509713	0.0514119	-0.188244	0.410034	0.33586	-0.150309	0.0340634	0.20789
PAS_chr1-1_0282	-2.37704	-1.74592	-2.55945	-0.562834	-0.165699	-0.0765477	-0.206953	-0.517622	-0.683287	-0.532582	1.80407	2.55681	2.03578	0.464118	0.107634	0.054363	0.535349	0.0899362	-0.0763147	0.311666	0.582777	0.414407	-2.32199	-1.60666	-1.14908	-0.372074	0.221174	0.168963	0.00375015	0.328164	0.183426	-0.0194431	-0.0069134	0.225852	1.32607	2.09375	0.998129	-0.347293	0.274304	-0.264872	-0.0216982	-0.338496	-0.374973	-0.27824	-0.238825	-0.237498
PAS_chr1-1_0282	-2.39615	-1.79063	-2.61467	-0.537195	-0.0998893	-0.149963	-0.199964	-0.557899	-0.657905	-0.575973	1.82662	2.48868	1.90667	0.460286	0.109995	0.138796	0.364338	0.178402	-0.119969	0.288477	0.617152	0.533953	-2.32021	-1.58999	-1.09764	-0.427096	0.226985	0.0921784	-0.0892594	0.397444	0.154402	0.0298311	0.0428587	0.293813	1.2851	1.99404	0.955741	-0.382682	0.227842	-0.263235	0.0277884	-0.331619	-0.406983	-0.246802	-0.187854	-0.2553
PAS_chr1-1_0283	-1.13276	-1.01035	-1.7006	0.222808	-0.194466	-0.02098	0.554222	0.23224	0.70298	0.798462	0.973381	1.65543	1.35562	-0.0250701	0.0498078	0.196718	-0.292855	-0.153329	-0.0894888	0.0982969	-0.406462	-0.276306	-0.959863	-0.751344	-0.698759	0.901051	0.587579	0.753316	0.755685	0.805857	0.710969	0.947613	0.691752	1.13471	0.916697	1.33355	0.869245	-0.248037	-0.443641	-0.337491	-0.289024	-0.390263	-0.307883	-0.252603	-0.495254	-0.613743
PAS_chr1-1_0283	-1.18559	-0.950088	-1.70029	0.344229	-0.278392	0.0192908	0.479386	0.47984	0.59089	0.576372	1.01	1.61116	1.33062	-0.156456	0.0618746	0.0687841	-0.342223	-0.281402	-0.235559	0.033349	-0.565439	-0.249756	-1.04414	-0.708542	-0.686165	0.919329	0.595241	0.789305	0.749071	0.686457	0.556016	0.947346	0.639479	0.902	0.875557	1.33221	0.847002	-0.37047	-0.495862	-0.41153	-0.396486	-0.443314	-0.391364	-0.327448	-0.586855	-0.637489
PAS_chr1-1_0284	-2.43071	-2.04216	-1.77296	-0.260612	-0.151482	-0.28457	-0.75893	-0.891883	0.261006	0.565952	1.82688	1.62901	2.2359	-0.0190329	0.0844733	-0.0559933	0.784714	0.687601	0.565981	-0.480231	-0.424988	-0.843862	-1.39784	-1.71288	-1.41974	0.775663	0.865572	0.520251	0.297496	-0.106593	-0.0641786	1.49158	1.25749	1.75855	1.49905	1.12601	1.18255	-1.04326	-0.925225	-0.609231	-0.371483	-0.110453	-0.127346	-1.23264	-1.73868	-1.58601
PAS_chr1-1_0284	-2.38587	-1.83173	-1.73979	-0.118827	-0.0629037	-0.32262	-0.7869	-0.867809	0.449332	0.58705	1.80187	1.66723	2.14155	-0.163085	-0.0169896	-0.0309041	0.720126	0.630125	0.552262	-0.645641	-0.55881	-0.8829	-1.37032	-1.64036	-1.37885	0.806102	0.823673	0.516803	0.297682	-0.069452	0.0099873	1.48857	1.23533	1.7655	1.37501	0.920826	1.08239	-1.07412	-0.934989	-0.632262	-0.462665	-0.201709	-0.19618	-1.32704	-1.79114	-1.65865
PAS_chr1-1_0285	0.685158	0.872752	1.3944	-0.0793457	-0.077841	0.140024	-0.32785	-0.261955	-0.228714	-0.0667131	-0.950587	-1.30537	-0.650007	0.319926	-0.0634784	0.345978	0.289463	0.363098	0.317396	-0.0132154	0.361261	0.21018	1.40857	0.902558	0.601663	-0.385559	-0.214352	-0.311004	-0.342381	-0.285172	-0.488126	0.0660486	-0.0146542	0.34285	-1.01801	-1.32878	-0.658176	0.125532	0.379834	0.22934	0.283056	0.466679	0.39986	-0.0472055	-0.133516	-0.226069
PAS_chr1-1_0285	0.672263	0.86094	1.45489	-0.0965403	-0.103608	0.115386	-0.161251	-0.237539	-0.213974	-0.0188028	-1.0593	-1.46554	-0.751774	0.241705	0.073327	0.308906	0.171576	0.348876	0.309329	0.00653505	0.45483	0.159625	1.3109	0.907989	0.652593	-0.345343	-0.266335	-0.251154	-0.332969	-0.281839	-0.495742	0.0285176	-0.0166672	0.31884	-1.03999	-1.36945	-0.621182	0.181666	0.372516	0.203503	0.225748	0.354572	0.414823	-0.0993092	-0.126834	-0.151072
PAS_chr1-1_0286	-2.35926	-2.40271	-2.29614	-1.93205	-1.86654	-1.78339	-1.74484	-2.14299	-2.52653	-2.20813	2.03845	2.03533	1.5709	1.59021	1.58281	1.80185	1.88683	1.4195	1.20566	1.52948	2.09713	1.84769	-2.09693	-2.06687	-1.96257	-1.5682	-1.44729	-1.44188	-1.5259	-1.27608	-1.31963	-1.7805	-1.64041	-1.58651	1.48345	1.52123	1.88957	1.04561	1.20353	1.27173	1.35611	0.983749	0.948137	1.17272	1.22092	1.25745
PAS_chr1-1_0286	-2.12884	-2.34999	-2.18418	-1.82671	-1.8684	-1.79546	-1.67341	-2.10215	-2.54936	-2.39345	1.4822	2.01174	1.45005	1.48217	1.48871	1.8534	1.68571	1.30451	1.17216	1.28551	2.33481	1.77973	-2.23424	-2.00634	-1.83354	-1.69183	-1.35272	-1.36934	-1.40718	-1.22235	-1.22788	-1.77308	-1.68715	-1.45889	1.57162	1.37663	1.7335	1.12602	1.3586	1.21553	1.31091	1.09833	0.951965	1.26314	1.34027	1.42134
PAS_chr1-1_0287	-1.81674	-2.01825	-2.09018	-0.907231	-0.897518	-0.835931	-1.59066	-1.36602	-2.1758	-1.95929	2.48155	2.08629	1.56371	0.952796	1.10603	1.15633	1.65853	1.59881	1.37978	1.67449	1.94279	1.63063	-1.82408	-1.82159	-1.82199	-0.625208	-0.414593	-0.6766	-1.00944	-0.9938	-1.24228	-1.68572	-1.24184	-1.91294	1.83576	1.5539	2.14935	0.622034	0.696001	0.950004	1.10537	1.25771	0.883692	1.07546	1.86653	1.43213
PAS_chr1-1_0287	-1.82492	-1.92821	-1.94677	-0.892812	-0.882057	-0.943017	-1.74683	-1.36808	-2.10523	-2.19607	2.54683	1.93939	1.62007	0.976919	1.1309	1.165	1.56174	1.51119	1.26235	1.94879	1.88813	1.50396	-1.74678	-1.87686	-1.94743	-0.528881	-0.365625	-0.590606	-0.933175	-1.04032	-1.31782	-1.79489	-1.10138	-1.82262	1.67843	1.30837	1.96107	0.589717	0.728103	0.784976	0.958538	1.17944	0.864895	1.06598	2.08465	1.55554
PAS_chr1-1_0288	1.5128	0.91392	0.57487	0.971517	0.857794	0.650055	0.770917	1.48635	0.87711	0.370419	-1.64365	-0.713238	-1.86952	-1.27439	-0.793542	-1.12481	-1.66672	-1.02569	-1.02537	-1.13266	-1.11734	-0.810287	-0.0716803	0.0974124	0.102633	0.484955	0.238259	0.21193	0.367445	0.118247	0.231199	0.0260046	0.0643976	-0.0577559	-0.252613	-0.276893	-0.249851	-0.532997	-0.46218	-0.425364	-0.715848	-0.222973	-0.531262	-0.110903	0.05038	0.183406
PAS_chr1-1_0288	1.5207	0.856844	0.623641	0.907551	0.911524	0.670648	0.682902	1.38138	0.955285	0.474656	-1.7308	-0.72972	-1.94926	-1.29336	-0.959432	-1.09105	-1.67294	-0.954358	-0.992674	-1.15019	-1.09829	-0.717654	-0.0551124	-0.0304866	0.161436	0.484023	0.239409	0.229953	0.331288	0.116513	0.177065	-0.0424902	0.0589529	-0.0602522	-0.31313	-0.507031	-0.246934	-0.453156	-0.545408	-0.366636	-0.593024	-0.225539	-0.431668	-0.152615	0.0197025	0.108414
PAS_chr1-1_0289	-0.462728	-0.175645	-1.27487	-0.97316	-1.15804	-1.09536	-0.160648	-0.824207	-0.420722	-0.591866	-0.0648452	1.12702	0.34715	0.732095	0.920509	0.974059	0.903024	0.0407501	0.0591185	1.20178	0.279949	0.476861	-1.04319	-0.400382	-0.234488	-1.03127	-1.26175	-1.24216	-1.17228	-0.52226	-0.512164	-0.724415	-1.60759	-1.15862	0.159585	0.97055	0.130491	1.22667	0.948854	1.0245	1.01395	0.358199	0.312813	1.46363	0.592012	0.689698
PAS_chr1-1_0289	-0.639999	-0.236889	-1.38833	-1.02572	-1.2719	-1.24448	-0.25254	-0.940731	-0.565688	-0.735214	-0.0358078	1.00753	0.385172	0.840623	1.01368	1.08794	0.847762	0.228934	0.232292	1.37519	0.410426	0.531558	-1.06516	-0.442394	-0.34707	-1.08307	-1.33579	-1.24054	-1.29208	-0.580753	-0.591973	-0.738392	-1.56261	-1.17548	0.36434	1.09803	0.220971	1.30755	1.01617	1.10825	1.03679	0.410605	0.49969	1.52215	0.727003	0.673553
PAS_chr1-1_0290	2.50548	2.39108	2.41223	-1.1032	-1.27996	-1.09572	-0.94237	-0.771954	0.208115	-0.057668	-2.38493	-2.27645	-2.73191	1.49536	1.10633	1.41605	0.969746	1.05387	0.890984	0.847201	-0.0150703	0.239506	2.2429	2.03524	2.1591	-1.26875	-1.35311	-1.16173	-1.22127	-1.00941	-1.06176	-0.0899236	-1.07899	-0.253483	-2.0824	-2.39352	-2.02457	1.04511	1.4032	1.32468	1.39722	1.12835	0.876239	1.11312	0.226801	0.309274
PAS_chr1-1_0290	2.42992	2.39679	2.4637	-1.05781	-1.38089	-1.40172	-0.808138	-0.867215	0.135412	-0.132339	-2.26596	-2.14451	-2.52016	1.63822	1.33172	1.45999	0.987029	1.06254	1.06022	0.85847	0.0898368	0.138462	2.1737	2.17965	2.08694	-1.475	-1.47364	-1.17964	-1.449	-1.15426	-1.13671	-0.13108	-1.11218	-0.170357	-2.06272	-2.36558	-1.96357	1.30376	1.27809	1.48351	1.43618	1.24712	0.960782	1.0538	0.114152	0.570461
PAS_chr1-1_0291	-1.15545	-1.03503	-1.64758	0.542736	0.762222	0.444243	0.633092	0.646386	0.460447	0.594728	0.80204	1.49874	1.16333	-0.391506	-0.315892	-0.545565	-0.72801	-0.420317	-0.403079	-0.591095	-0.363479	-0.41	-1.25852	-0.952213	-0.9202	0.518003	0.688137	0.530516	0.872268	0.615763	0.409891	0.729571	1.08314	0.614114	1.15849	1.74333	1.07781	-0.670974	-0.347766	-0.327393	-0.652835	-0.328483	-0.369629	-0.796075	-0.575929	-0.591054
PAS_chr1-1_0291	-1.01269	-0.906592	-1.54964	0.633281	0.801419	0.544292	0.597672	0.755377	0.54408	0.60115	0.83835	1.35652	1.03426	-0.430025	-0.314012	-0.541243	-0.736346	-0.548223	-0.43301	-0.664047	-0.426584	-0.439792	-1.45459	-0.940373	-0.811713	0.610414	0.767604	0.518755	0.901002	0.589967	0.380553	0.790472	1.13689	0.661399	1.10331	1.62567	1.02626	-0.65882	-0.404806	-0.4306	-0.83085	-0.404239	-0.413053	-0.860435	-0.641892	-0.606238
PAS_chr1-1_0292	1.14029	0.894284	0.538458	1.90733	2.11503	1.99711	1.78892	1.96544	1.71481	1.76162	-1.03456	-0.707942	-1.25076	-1.94532	-1.78491	-1.98109	-1.82963	-1.79648	-1.62578	-2.02463	-1.69735	-1.63472	0.751562	0.91397	0.978156	1.89141	1.93408	1.94272	2.03992	1.76983	1.79698	1.67564	1.94184	1.80134	-0.977166	-0.705726	-0.968945	-1.98553	-1.94294	-1.8105	-1.97063	-1.83863	-1.64893	-1.99394	-1.76123	-1.77381
PAS_chr1-1_0292	1.07574	0.850738	0.578816	1.88403	2.06785	1.9217	1.8778	1.85198	1.71536	1.76139	-1.02733	-0.725183	-1.14575	-1.83146	-1.7511	-1.93288	-1.97896	-1.75355	-1.65997	-1.90893	-1.69263	-1.5755	0.641797	0.955485	0.928961	1.92602	1.93566	1.87582	2.06752	1.84354	1.7459	1.73124	2.02681	1.85253	-0.96686	-0.662432	-0.950231	-2.02813	-1.82869	-1.82182	-1.96841	-1.83602	-1.72879	-2.00921	-1.71876	-1.84586
PAS_chr1-1_0293	-2.0212	-1.80348	-1.66699	-1.35858	-1.3497	-1.36943	-1.20797	-1.41532	-1.38464	-1.0957	2.16267	1.86355	2.15681	1.48057	1.57085	1.71078	1.62552	1.44202	1.34555	1.13729	1.54588	1.33809	-1.44992	-1.37995	-1.43196	-0.866823	-0.717578	-1.05306	-0.828917	-0.687986	-0.693276	-0.643895	-0.508132	-0.547289	1.53687	1.54423	1.60212	0.96911	1.1069	1.19142	1.0841	0.921284	0.920767	0.689187	0.69175	0.885965
PAS_chr1-1_0293	-1.92205	-1.66174	-1.65971	-1.3232	-1.29494	-1.36561	-1.21767	-1.34321	-1.3156	-1.08959	2.11216	1.84165	2.16227	1.51864	1.63339	1.70667	1.63391	1.46076	1.30868	1.07664	1.53842	1.33573	-1.40554	-1.28401	-1.34179	-0.840665	-0.702964	-0.993676	-0.867561	-0.718712	-0.711688	-0.606312	-0.441351	-0.548527	1.5578	1.55624	1.60935	0.965706	1.08971	1.18223	1.05992	0.908574	1.00385	0.777088	0.658614	0.963801
PAS_chr1-1_0294	-2.13561	-2.14494	-2.05282	-1.35016	-1.20927	-1.03422	-1.04661	-1.69411	-2.14858	-1.99784	1.94419	1.86809	2.09144	1.23203	0.937803	1.26762	1.60207	1.29226	1.06422	1.29704	2.24127	1.8547	-1.72412	-1.88621	-1.85391	-1.04627	-0.574311	-0.823754	-0.818787	-0.739221	-0.786161	-1.04776	-0.820927	-0.968939	1.79366	1.84888	1.86738	0.440982	0.990066	0.751347	0.853251	0.782286	0.61937	0.599546	0.94055	0.995401
PAS_chr1-1_0294	-2.34976	-2.24716	-2.26071	-1.58282	-1.39139	-1.1331	-1.24401	-1.82324	-2.36583	-2.1182	1.96661	2.08465	2.39187	1.49036	0.911802	1.3262	1.6187	1.41316	1.16704	1.43815	2.38183	2.01408	-1.82301	-2.04055	-2.07494	-1.14843	-0.695528	-0.887642	-0.97167	-0.837572	-0.904292	-1.12134	-0.866309	-1.06632	1.97234	2.05125	1.9896	0.53004	1.12793	0.805462	0.951795	0.797739	0.797765	0.62745	0.964196	1.02838
PAS_chr1-1_0295	2.20567	1.77239	1.83711	0.724596	0.588823	0.476859	0.613437	0.295963	1.12395	0.930258	-1.01152	-1.41469	-1.74238	-0.956576	-0.248163	-0.260956	-0.211503	-0.751566	-0.419258	-0.398746	-0.778972	-0.745521	1.10359	1.36831	1.40063	0.293872	0.0277937	0.238976	0.30674	0.637123	0.398059	0.614014	0.243561	0.784166	-1.14108	-1.38472	-1.89874	-0.196624	-0.97225	-0.300145	-0.215359	-0.699801	-0.703538	-0.362537	-0.763366	-0.871094
PAS_chr1-1_0295	2.16881	1.93611	1.76446	0.591957	0.533136	0.455203	0.692092	0.246413	1.15933	0.999921	-1.29584	-1.42501	-1.78907	-0.617424	-0.189581	-0.519535	-0.259424	-0.705804	-0.309671	-0.466767	-0.77569	-0.674186	1.05558	1.20244	1.3929	0.367802	0.28855	0.4169	0.237229	0.675681	0.612021	0.604681	0.216041	0.919291	-1.18813	-1.42765	-1.89516	-0.325636	-0.412895	-0.485549	-0.395675	-0.652253	-0.343447	-0.246166	-1.00425	-0.858436
PAS_chr1-1_0296	0.0263815	-0.0474856	-0.18545	1.77036	0.981087	0.923786	0.908388	1.02341	0.564773	0.56805	-0.0231383	0.11465	-0.0923072	-1.35112	-0.866251	-0.881487	-1.03514	-0.860254	-0.875025	-0.8545	-0.600939	-0.602077	-0.213475	-0.188512	-0.375067	1.46616	0.828071	0.946774	0.984366	0.711081	0.672168	0.359348	0.801793	0.0200127	0.227557	0.238604	0.425694	-0.645172	-1.27674	-0.714307	-0.916076	-0.636978	-0.667076	-0.552255	-0.261498	-0.184563
PAS_chr1-1_0296	0.0389343	-0.035023	-0.187693	1.81568	1.01793	0.944232	0.947445	1.01205	0.562755	0.601566	-0.0438338	0.058488	-0.0937271	-1.43156	-0.940631	-0.881388	-1.03729	-0.843787	-0.870439	-0.83904	-0.639824	-0.606833	-0.266238	-0.121215	-0.39143	1.5066	0.836949	0.945647	1.0343	0.650198	0.729626	0.373779	0.833877	0.0891032	0.193467	0.242855	0.34557	-0.730945	-1.31838	-0.76187	-0.939843	-0.624473	-0.668624	-0.54257	-0.269953	-0.255698
PAS_chr1-1_0297	0.287885	0.239215	0.677468	-0.608972	-0.791869	-0.736554	-0.66612	-0.673035	-0.133406	-0.100676	0.00981814	-0.808476	-0.067055	0.512129	0.643333	0.702666	0.676827	0.624393	0.391513	0.624828	0.149252	0.00564559	0.371044	0.368869	0.0484249	-0.728094	-0.638024	-0.778025	-0.79556	-0.617138	-0.518724	0.048404	-0.262043	0.159024	-0.592264	-0.272462	-0.287115	0.273575	0.313961	0.638732	0.521226	0.110772	0.122221	0.0762839	-0.326366	-0.255639
PAS_chr1-1_0297	0.252408	0.256918	0.651312	-0.589584	-0.830188	-0.732802	-0.722369	-0.701435	-0.152942	-0.123555	0.456407	-0.752636	-0.37373	0.0222385	0.454909	0.657646	0.712596	0.452945	0.467842	0.231675	-0.183263	-0.290538	0.436012	0.413236	0.0982023	-0.699613	-0.684698	-0.866344	-0.659352	-0.642062	-0.53257	0.132074	-0.2872	0.090316	-0.806494	-0.782495	-0.294373	0.559262	0.30321	0.69218	0.289606	0.177409	0.087139	0.14441	-0.263227	-0.37697
PAS_chr1-1_0298	-0.0215568	0.0855846	0.0613306	-0.233541	-0.23872	-0.120242	-0.132492	-0.457728	-0.225872	0.104502	0.464368	0.0855272	0.240836	0.388102	0.267271	0.274877	0.402712	0.465701	0.326685	0.177034	0.3311	0.128637	0.189233	0.0608398	0.127097	-0.00531392	0.272523	0.180757	0.182832	0.195739	0.225112	0.308877	0.403631	0.146983	0.0854563	0.0467175	0.144523	0.0914832	0.216992	0.222745	0.073878	0.042364	0.002524	-0.130122	0.0396368	0.0133087
PAS_chr1-1_0298	-0.00525145	0.0564084	0.0307459	-0.272891	-0.330462	-0.192485	-0.315621	-0.477943	-0.318166	-0.000564541	0.371556	0.10122	0.261538	0.530913	0.322922	0.438977	0.447262	0.516984	0.316902	0.090132	0.388922	0.255548	-0.0164782	0.120322	-0.0175992	0.0731091	0.245859	0.134476	0.165486	0.176348	0.130668	0.144188	0.442621	0.136716	0.154283	0.0995791	0.259009	0.141485	0.168967	0.265159	0.219483	0.267529	0.070102	-0.0609242	0.040491	0.130406
PAS_chr1-1_0299	0.0138582	-0.273098	-0.1519	0.0641763	0.0089018	0.273239	0.263071	0.125618	0.502394	0.642354	0.558613	0.430191	0.125798	0.109668	-0.195852	0.085631	-0.0298925	0.00749756	-0.247035	-0.151912	-0.321943	-0.490498	-0.258746	-0.218577	-0.198291	-0.0833475	-0.0793499	0.0255002	0.0495746	0.124304	0.0209678	0.680814	-0.0236452	0.860156	0.366253	0.302622	0.267727	0.192488	0.291712	-0.00418632	0.0380396	0.122857	0.0665776	0.016467	-0.626316	-0.506104
PAS_chr1-1_0299	-0.201611	-0.239839	-0.214805	0.118796	-0.0244788	0.224652	0.0949013	0.155434	0.487691	0.625486	0.51754	0.405962	0.164379	0.112755	-0.125084	0.207464	-0.15071	0.0466403	-0.177731	-0.206465	-0.301784	-0.409461	-0.414437	-0.178563	-0.23185	-0.0756543	-0.0687027	-0.0412563	0.0650899	0.103648	-0.0430477	0.649043	-0.0755299	0.875756	0.347662	0.215486	0.316926	0.225368	0.247307	0.0351073	0.0599827	0.11578	0.0453636	0.0658477	-0.482706	-0.57616
PAS_chr1-1_0300	-0.108687	0.473676	0.697632	-1.01042	-0.946178	-0.949398	-0.790061	-1.31286	-0.744994	-0.408193	-0.369522	-0.647309	0.0631695	1.12503	0.991081	1.04971	1.31751	0.929864	0.823665	1.28457	0.656009	0.533429	0.974883	0.859294	0.879037	-0.557617	-0.561477	-0.45079	-0.59783	-0.354858	-0.293405	0.0220751	-0.519905	-0.0755355	-0.826586	-1.07001	-0.871636	0.723011	0.777077	0.479605	0.683788	0.452057	0.494752	0.657772	0.0849963	0.111348
PAS_chr1-1_0300	-0.114765	0.393375	0.627184	-1.19139	-0.890755	-1.01488	-0.901931	-1.28053	-0.694505	-0.5543	-0.493338	-0.714039	-0.0777512	1.1069	1.01916	0.930276	1.24331	0.791256	0.874854	1.15782	0.765553	0.529124	1.05154	0.837877	0.900922	-0.718524	-0.501217	-0.504035	-0.536171	-0.420572	-0.291669	-0.0573892	-0.519693	0.0142742	-0.843915	-1.02779	-0.846366	0.798832	0.709148	0.62144	0.688023	0.449025	0.39494	0.638226	0.0121464	0.134667
PAS_chr1-1_0301	-0.769021	-0.779844	-0.54549	-0.115684	-0.162736	0.0581009	-0.135449	-0.268021	-0.573093	-0.287362	0.507875	0.377276	0.718387	0.0266139	-0.190046	-0.00686853	0.0323826	0.0923956	0.0179508	0.08913	0.40123	0.186774	-0.310936	-0.730213	-0.723628	-0.0232296	0.171695	0.138344	0.0730829	-0.0380064	-0.0360885	-0.170399	-0.0810329	-0.039238	0.647376	0.400834	0.609517	-0.202184	-0.0830016	-0.234747	-0.0837136	0.0273964	-0.0893396	0.0062584	0.0210513	0.0538521
PAS_chr1-1_0301	-0.599015	-0.738208	-0.400591	0.0300479	-0.0761091	0.118016	-0.0374542	-0.188914	-0.413363	-0.256298	0.603194	0.305126	0.447887	-0.102084	-0.224136	-0.174481	-0.0395308	0.0839201	-0.0435493	-0.0374262	0.305776	0.0962064	-0.318947	-0.611158	-0.636178	0.0150695	0.148864	0.219785	0.0608373	-0.11201	-0.00193641	-0.215333	-0.0835823	0.00188297	0.566083	0.199454	0.555318	-0.301332	-0.11332	-0.304367	-0.172875	-0.0747671	-0.115094	-0.0421827	-0.00698494	0.0341497
PAS_chr1-1_0302	-0.300436	-0.440482	-0.807326	1.44658	1.04379	0.736534	0.966053	1.42736	0.823751	0.372818	0.274147	0.640995	0.309999	-0.925643	-0.569233	-0.482325	-1.3234	-0.705001	-0.648122	-0.766465	-0.634145	-0.465139	-0.690276	-0.837726	-0.78771	1.16397	0.692403	0.6316	1.44377	0.298834	0.409352	0.263665	0.687622	0.0124891	0.705414	0.88205	0.699734	-0.673988	-0.815016	-0.538678	-0.94699	-0.38617	-0.336999	-0.602693	-0.118175	-0.245313
PAS_chr1-1_0302	-0.323245	-0.480945	-0.833618	1.53644	0.969136	0.528744	0.932792	1.57325	0.827439	0.504418	0.252575	0.602941	0.289122	-0.752626	-0.666473	-0.443156	-1.4843	-0.607571	-0.420546	-0.6757	-0.70787	-0.349655	-0.757447	-0.855737	-0.743074	1.24754	0.638417	0.499484	1.0027	0.345824	0.260936	0.255512	0.763348	0.147832	0.757614	1.08551	0.668815	-0.602423	-0.801524	-0.477215	-0.919298	-0.381296	-0.295873	-0.406743	-0.110559	-0.169926
PAS_chr1-1_0303	-0.456002	-0.385522	-0.260701	-0.106093	-0.159263	0.152451	0.0107968	-0.0335475	0.247601	0.228966	0.127706	-0.0976821	0.163884	-0.0741554	-0.332362	-0.236191	-0.244296	-0.0333126	-0.203238	-0.279795	-0.298113	-0.474472	-0.122103	-0.166533	-0.130332	-0.166293	-0.137854	0.0045915	-0.0971622	0.0536918	-0.154255	0.440308	-0.00233352	0.462514	-0.100604	0.0186946	-0.139308	-0.162223	0.0309711	-0.269059	-0.0708389	-0.016772	-0.18964	-0.223693	-0.605865	-0.550634
PAS_chr1-1_0303	-0.381334	-0.327675	-0.27504	-0.104828	0.0698206	0.189804	-0.101762	0.0595759	0.161658	0.135911	0.150567	-0.0647775	0.133607	-0.0909056	-0.414535	-0.250282	-0.264011	-0.139394	-0.312628	-0.312359	-0.389961	-0.415398	-0.149889	-0.0706408	-0.100496	-0.18084	-0.0840195	0.0942312	-0.0947327	-0.00581395	-0.0666429	0.413135	-0.0466256	0.503957	-0.0742709	-0.124103	-0.135646	-0.140219	0.0155058	-0.33689	-0.0988658	-0.0239912	-0.186959	-0.397074	-0.704515	-0.620209
PAS_chr1-1_0304	0.745178	1.12037	1.31768	0.672425	0.854052	0.680895	0.608551	0.25019	0.856836	0.547139	-0.880704	-1.04605	-0.504782	-1.00317	-0.720412	-0.753407	-0.424852	-0.450859	-0.33219	-0.239903	-0.932804	-0.571135	1.22611	1.00034	1.32736	0.73551	0.571581	0.612518	0.498638	0.551912	0.599448	0.589134	0.427888	0.466065	-1.18011	-1.03148	-1.37057	-0.603729	-0.623823	-0.680783	-0.477999	-0.599278	-0.50532	-0.554065	-0.676794	-0.733938
PAS_chr1-1_0304	0.730816	1.23481	1.36958	0.617404	0.838764	0.604225	0.601108	0.283639	0.610612	0.65774	-1.05252	-1.08107	-0.642285	-0.367034	-0.780586	-0.784134	-0.373896	-0.510365	-0.459484	-0.359706	-0.846994	-0.539408	1.05026	1.22053	1.2697	0.68045	0.711606	0.593666	0.442508	0.558787	0.673315	0.580716	0.462934	0.46434	-1.3602	-1.07198	-1.28997	-0.574568	-0.581158	-0.557894	-0.313585	-0.49127	-0.54142	-0.579315	-0.536195	-0.759802
PAS_chr1-1_0305	1.18706	0.546292	0.643155	1.19333	0.902173	1.24378	1.03326	1.37823	0.667998	0.339429	-0.865267	-0.746824	-1.39784	-1.15571	-1.04375	-0.952562	-1.48762	-0.980363	-1.02133	-1.25561	-0.693648	-0.395339	0.337425	0.251574	0.305286	0.705132	0.499447	0.630599	0.606919	0.319642	0.286801	-0.289314	0.22035	-0.367937	-0.438396	-0.479939	-0.22667	-0.604394	-0.692438	-0.759061	-0.5116	-0.427397	-0.383637	-0.157076	0.17884	0.151318
PAS_chr1-1_0305	1.21453	0.559759	0.683707	1.17	1.01854	1.24913	0.932679	1.40683	0.687715	0.345548	-1.1121	-0.79917	-1.40426	-1.3318	-1.14845	-1.00953	-1.53744	-0.972005	-0.988276	-1.21836	-0.727007	-0.335786	0.294339	0.20258	0.2325	0.663231	0.44476	0.603305	0.494043	0.457575	0.315638	-0.243888	0.25071	-0.408968	-0.353112	-0.421325	-0.248574	-0.631941	-0.583662	-0.75554	-0.534663	-0.264328	-0.160365	-0.161776	0.416802	0.35681
PAS_chr1-1_0306	1.24514	1.32399	1.26517	0.748105	0.314021	0.245818	0.596339	0.69208	0.418878	0.206914	-0.901688	-0.978625	-0.746035	-0.158881	-0.436025	-0.582847	-0.765496	-0.800334	-0.53411	-0.210239	-0.454625	-0.377089	0.701181	0.976027	0.853602	0.373503	0.134857	0.0515036	0.0960223	0.465855	0.527002	0.133619	0.0783358	-0.00895311	-0.866807	-0.61365	-0.865807	-0.323288	0.0618822	-0.11861	-0.151476	-0.260814	-0.0523407	0.255843	-0.0222516	0.274267
PAS_chr1-1_0306	1.02423	1.09588	1.18893	0.608899	0.2667	0.219893	0.60943	0.721636	0.615593	0.229966	-1.20384	-1.20442	-0.782645	-0.25758	-0.421381	-0.551414	-0.766977	-0.85213	-0.721261	-0.356105	-0.465566	-0.110532	0.809999	0.891189	0.884219	0.385508	-0.00230416	-0.0075895	0.0914346	0.280357	0.447325	0.0641822	0.0846022	0.0824213	-0.939709	-0.637908	-0.949665	-0.0577744	0.0817235	-0.0939046	-0.195123	-0.219195	-0.223025	0.0580081	-0.248648	0.434371
PAS_chr1-1_0307	0.425462	0.531765	0.612938	-0.218542	-0.0105953	-0.118827	0.305265	-0.0728949	0.0290289	-0.066047	-0.438685	-0.40341	-0.394688	0.235045	0.16721	0.177581	0.0888115	-0.0135529	-0.0641601	0.229497	0.173383	0.0312685	0.422075	0.54145	0.491856	-0.397749	-0.244549	-0.181146	-0.0523708	0.0531593	0.00322961	-0.140052	-0.404333	-0.196864	-0.431855	-0.363321	-0.434629	0.391759	0.44918	0.308756	0.138539	0.135987	0.171192	0.485134	0.276375	0.300439
PAS_chr1-1_0307	0.535261	0.646778	0.5875	0.0624844	0.246315	0.0832001	0.353675	0.167607	0.23727	0.22438	-0.414807	-0.453553	-0.514094	0.032617	-0.0160255	0.0857665	0.017123	-0.14848	-0.1032	0.0637831	-0.0456967	0.00347071	0.393524	0.664201	0.666645	-0.13047	-0.0345172	-0.130588	0.118836	0.165425	0.0777449	0.0115265	-0.229334	-0.0653193	-0.465801	-0.271716	-0.440737	0.373719	0.26897	0.261562	-0.0353648	0.0146432	0.104224	0.439557	0.0620582	0.274748
PAS_chr1-1_0308	-1.19381	-0.898721	-1.07397	-0.721528	-0.654114	-0.255062	-0.705628	-0.825766	-1.1114	-0.792281	0.509376	0.708219	0.690082	0.363293	-0.0377666	0.403389	0.936835	0.260929	0.338475	0.526754	0.457818	0.358153	-0.427563	-0.234506	-0.507923	-0.0876256	0.0275284	0.261876	-0.225782	0.0397535	0.0866703	-0.0897102	-0.267068	-0.130059	-0.050792	-0.168643	0.239927	-0.163709	-0.140164	-0.256083	0.00736943	-0.269169	-0.415835	0.0419489	-0.244852	-0.136725
PAS_chr1-1_0308	-0.990946	-0.72443	-0.807272	-0.558583	-0.512142	-0.184592	-0.681606	-0.855142	-0.985884	-0.660098	0.286952	0.556324	0.346546	0.220981	-0.13945	0.252057	0.609633	0.0813066	0.0913809	-0.0635551	0.83086	0.165927	-0.371831	-0.208732	-0.379306	-0.0396408	0.0394009	0.264139	-0.0415385	0.153961	0.112952	-0.0931794	-0.149724	-0.200838	-0.145452	-0.466104	0.208636	-0.385963	-0.272283	-0.378256	-0.116497	-0.387049	-0.653741	-0.21113	-0.373155	-0.256334
PAS_chr1-1_0309	-0.342532	0.030535	0.0455254	0.0727875	0.177312	0.272011	0.0527251	-0.163843	-0.0932703	-0.145602	0.228992	0.186381	0.492653	0.198333	-0.179053	0.0257922	0.494291	-0.0172041	-0.0450236	0.204292	0.384187	0.339302	0.103548	0.448328	0.348353	0.185581	0.204227	0.389831	0.216648	0.312235	0.343426	-0.0748158	-0.050199	0.0856897	-0.402362	-0.190704	-0.26685	-0.212291	-0.0857738	-0.264273	-0.0537436	-0.266676	-0.129225	0.0251418	0.137938	0.0641076
PAS_chr1-1_0309	-0.354881	-0.0154667	0.0660679	-0.0254239	0.281712	0.232065	-0.0566882	-0.217905	-0.134574	-0.147545	0.261617	0.248931	0.440698	0.241131	-0.0570741	0.0754219	0.525699	-0.0171064	0.0369778	0.249167	0.369602	0.484926	0.0200851	0.451572	0.357473	0.200035	0.261732	0.330186	0.10194	0.26035	0.233814	-0.0301861	0.029502	0.0423531	-0.406638	-0.125246	-0.257016	-0.226232	-0.120405	-0.0929307	0.0503178	-0.230741	-0.136338	0.0472672	0.212154	0.0487856
PAS_chr1-1_0310	0.747985	0.850549	1.03383	-0.783598	-1.10332	-1.10932	-1.03391	-0.656126	-0.781172	-0.895004	-0.484728	-0.846267	-0.571859	1.05236	1.22984	1.24538	0.814265	1.01869	1.11526	1.24596	0.968398	0.949731	0.935396	0.808003	0.745962	-0.959442	-1.06207	-0.928327	-0.771031	-0.89944	-0.823385	-0.895875	-1.11564	-0.937126	-0.647308	-0.791858	-0.57119	1.44555	1.07145	1.14099	0.935806	1.00946	1.1675	1.44703	1.12303	1.0869
PAS_chr1-1_0310	0.733638	0.8277	0.990327	-0.90913	-1.07562	-1.1538	-0.987219	-0.730804	-0.837872	-0.866132	-0.534725	-0.79972	-0.606303	1.06111	1.28742	1.25985	0.769023	1.02554	1.08422	1.26287	1.01307	1.04829	0.940891	0.80627	0.666069	-0.988254	-1.06503	-0.985347	-0.861572	-0.945894	-0.828781	-0.948771	-1.23076	-1.01937	-0.607552	-0.880823	-0.578445	1.44136	1.1367	1.13432	0.971196	1.09047	1.16782	1.41851	1.13068	1.18106
PAS_chr1-1_0311	1.8248	1.71933	1.74968	0.110321	0.140611	-0.0421915	-0.120921	-0.0558503	0.419427	0.393068	-1.58725	-1.58356	-1.83049	-0.0801183	-0.0714998	-0.134412	0.0390867	-0.0380499	-0.102369	-0.0320621	-0.434517	-0.342789	1.27119	1.40395	1.56296	0.152373	-0.0192543	-0.0120288	0.0251196	-0.0734609	0.0650469	0.154697	0.0709281	0.117764	-1.51357	-1.62135	-1.78059	-0.0353939	-0.138228	-0.0572699	-0.166197	-0.0491107	-0.0883863	-0.0973558	-0.0889975	-0.206785
PAS_chr1-1_0311	1.75976	1.79664	1.80364	0.120591	0.158711	-0.000420767	-0.096133	-0.110895	0.385422	0.42076	-1.61634	-1.64863	-1.87455	-0.0461098	0.00685659	-0.165297	0.0636231	-0.147472	-0.115303	-0.0824817	-0.370869	-0.313823	1.25083	1.40874	1.54494	0.163512	-0.0505341	-0.0433938	0.00998805	-0.0786974	-0.0286336	0.233028	0.10979	0.277739	-1.57698	-1.66245	-1.83009	0.0353262	-0.14504	-0.0495611	-0.150302	-0.00756588	-0.00176089	-0.263741	-0.131313	-0.214742
PAS_chr1-1_0312	-0.147873	-0.185207	-0.0760035	0.0637564	-0.0569898	0.0513749	-0.136992	-0.00090119	-0.161218	-0.0860119	0.460377	0.29198	0.284357	0.0905109	0.0458486	0.193318	0.0250716	0.0710075	0.0470967	-0.19839	0.122092	0.158083	-0.0926174	-0.0316682	-0.0933938	0.0234682	0.0869619	0.086036	0.21505	0.107731	0.0147865	0.300196	0.31594	0.391992	-0.00851354	0.0910723	0.0635162	-0.156953	-0.0598576	-0.0503558	-0.216839	-0.0200235	-0.0469966	-0.398752	-0.122852	-0.128326
PAS_chr1-1_0312	-0.186705	-0.146579	-0.126435	-0.0454054	-0.0403917	0.0371989	-0.0369123	0.0916022	0.00514322	-0.0927876	0.348632	0.26527	0.198912	0.164101	-0.0192254	0.199887	-0.1341	0.0868808	-0.050051	-0.306521	0.123533	0.0952045	-0.0821686	-0.0244541	-0.0322523	0.0915288	0.0741168	0.115463	0.20708	0.133104	0.0431627	0.14979	0.335246	0.410002	0.0013147	-0.093081	0.0613821	-0.163727	-0.0420669	-0.0923483	-0.250251	-0.0158865	-0.139284	-0.472338	-0.168419	-0.248898
PAS_chr1-1_0313	0.332011	0.43458	0.406499	0.113387	-0.0705303	-0.230809	0.0484311	0.217291	0.402525	0.339749	-0.427271	-0.395567	-0.465312	-0.0284342	0.10946	0.0450559	-0.396952	-0.114722	-0.139956	-0.603607	-0.294453	-0.398118	0.312594	0.393049	0.529525	-0.146806	-0.265759	-0.43355	0.171661	-0.142955	-0.0727292	0.233594	0.321131	0.449802	-0.576159	-0.39737	-0.581607	0.14476	0.0378053	0.372809	-0.283146	-0.0148261	0.0388247	-0.377506	-0.385024	-0.385963
PAS_chr1-1_0313	0.36906	0.51941	0.424827	0.16621	0.0260801	-0.163379	0.0641733	0.32998	0.332502	0.408693	-0.438416	-0.499109	-0.506019	-0.0602169	0.116368	-0.0959637	-0.482691	-0.082929	-0.0870002	-0.703294	-0.373703	-0.381702	0.220331	0.507909	0.555211	-0.0570123	-0.217579	-0.480895	0.267083	-0.103856	-0.101147	0.316533	0.371564	0.441788	-0.525922	-0.445012	-0.61876	0.0960878	0.0423506	0.381529	-0.328863	0.00292989	0.10627	-0.330009	-0.385185	-0.398914
PAS_chr1-1_0314	-0.896063	-0.253565	-0.238902	-1.23007	-0.74417	-1.17115	-0.672101	-1.14634	-0.821574	-0.750946	0.240411	0.248128	0.788595	0.954281	0.908363	0.786825	1.25384	0.472484	0.608909	1.07822	0.811479	0.519484	-0.264015	-0.148675	0.0516119	-0.917862	-0.808099	-0.880664	-0.726797	-0.367596	-0.407722	-0.364154	-0.609294	-0.351175	-0.0242286	0.0353053	-0.249634	0.84076	0.780501	0.817561	0.600578	0.269372	0.425742	0.491076	0.298353	0.261843
PAS_chr1-1_0314	-0.975004	-0.237105	-0.248034	-1.2491	-0.727964	-1.09786	-0.696389	-1.20697	-0.846248	-0.692458	0.163722	0.230691	0.686094	1.04822	0.897579	0.696951	1.19943	0.436171	0.632414	0.807783	0.7498	0.529743	-0.200166	-0.14001	0.0494801	-0.941306	-0.844659	-0.818363	-0.711188	-0.431904	-0.370097	-0.430412	-0.513578	-0.293035	-0.035157	-0.162187	-0.225663	0.713884	0.742442	0.787228	0.6475	0.199188	0.397542	0.526786	0.263689	0.169604
PAS_chr1-1_0315	1.97098	2.16178	2.62262	0.941734	0.777055	0.509685	1.3873	1.02169	1.12414	0.954465	-1.73457	-1.92629	-1.9294	-0.737537	-0.471289	-0.589017	-0.774704	-1.25747	-1.09874	-0.873826	-0.983011	-0.749289	1.82983	1.80844	1.41421	0.428775	0.329836	0.359356	0.851782	1.07112	1.06698	0.656172	0.686736	0.348444	-1.71247	-1.80784	-1.52438	-0.22174	-0.399346	-0.253763	-0.662553	-0.885381	-0.791369	-0.462162	-0.415878	-0.445505
PAS_chr1-1_0315	2.01453	2.13362	2.61123	0.93611	0.723657	0.532728	1.34944	0.959078	1.09326	0.961185	-1.74143	-1.95732	-1.84428	-0.708651	-0.438819	-0.515471	-0.894543	-1.20412	-1.04728	-0.904677	-1.00181	-0.681751	1.77184	1.76015	1.49384	0.467265	0.346193	0.364369	0.857983	1.0304	0.982244	0.633075	0.665617	0.405692	-1.60634	-1.79185	-1.45874	-0.238214	-0.362802	-0.278282	-0.639651	-0.880201	-0.757644	-0.39083	-0.415741	-0.437812
PAS_chr1-1_0316	1.17979	0.828577	0.738237	-1.86757	-1.97224	-2.1579	-1.16166	-1.55741	-0.730272	-0.602445	-1.13825	-0.850371	-1.18356	1.43372	1.8442	2.12502	1.27719	1.46584	1.39925	0.618542	0.639247	0.557963	1.70119	1.51245	1.48594	-1.43768	-1.77788	-1.77717	-1.1788	-1.10045	-0.978157	-0.139798	-0.311501	-0.354786	-1.37695	-1.55598	-1.3991	1.85417	1.51184	1.95856	1.15561	1.27631	1.20153	0.557838	0.168646	0.253708
PAS_chr1-1_0316	1.17817	0.807852	0.824574	-2.0499	-2.26878	-2.21885	-1.26864	-1.55417	-0.856628	-0.668115	-1.13738	-0.937527	-1.16239	1.96174	1.96243	2.26997	1.37167	1.51701	1.69726	0.616021	1.00747	0.738321	1.59248	1.46836	1.49829	-1.7923	-1.99318	-1.71598	-1.09307	-1.12683	-0.979151	-0.136735	-0.322704	-0.35028	-1.40366	-1.5462	-1.35175	1.79449	1.64595	1.93984	1.23419	1.24272	1.22812	0.534365	0.293728	0.157856
PAS_chr1-1_0317	0.508543	0.0167968	0.0988154	1.37833	1.34713	1.26463	1.01661	1.42187	0.452478	0.433773	-0.121588	-0.10468	-0.518993	-1.30863	-1.28392	-1.25151	-1.35162	-0.912796	-0.862054	-1.0149	-0.408737	-0.395092	0.108706	0.00873778	-0.0883314	1.11677	1.07115	1.02993	1.19232	0.814949	0.844355	0.44777	0.831269	0.393167	0.0515755	-0.108801	0.151016	-1.1257	-1.10137	-1.0183	-1.18296	-0.826402	-0.884984	-0.833095	-0.354702	-0.439806
PAS_chr1-1_0317	0.647511	0.184294	0.270872	1.43131	1.433	1.441	1.02322	1.4947	0.699223	0.651338	0.0413374	-0.210386	-0.841423	-1.43935	-1.36764	-1.42775	-1.48411	-0.968733	-1.09421	-1.18151	-0.602772	-0.541261	0.058513	0.224119	-0.0287462	1.17745	1.21824	1.01407	1.20993	0.940062	0.87815	0.582533	0.86991	0.53119	-0.315773	-0.380513	-0.122357	-1.22027	-1.20783	-1.06466	-1.15212	-0.892123	-0.880958	-0.861276	-0.488597	-0.541042
PAS_chr1-1_0318	0.0877229	0.135159	0.0765588	-0.012451	-0.0298712	-0.0155624	0.103713	0.158987	-0.171172	-0.103424	-0.197325	-0.272969	-0.386617	0.544472	-0.0468961	0.0198953	-0.0228694	0.179446	0.0871877	0.273641	0.28533	0.315922	-0.152449	0.302146	-0.107886	0.0276416	-0.014373	-0.0612114	0.0939011	-0.015935	-0.0984608	0.0936705	0.061575	0.0812744	0.186448	0.0509634	-0.542843	0.235156	0.296264	-0.288634	0.0143424	0.446804	0.608415	0.14328	-0.0430752	-0.00470092
PAS_chr1-1_0318	0.355129	0.186067	0.377752	0.124669	0.020095	0.0518597	0.335584	0.26485	0.0366768	-0.0402256	-0.137874	-0.76063	-1.61612	0.059991	-0.104405	-0.243149	-0.244823	0.16503	-0.0395451	0.190763	0.0797156	0.0666173	0.197279	0.088598	0.215448	-0.0897891	0.0389401	0.196465	0.0895748	0.126409	-0.192714	0.108053	0.120404	0.196771	-0.155451	0.318019	-0.641748	0.134566	0.342413	-0.207783	0.0563428	0.679726	0.410285	0.423173	0.0388933	0.241436
PAS_chr1-1_0319	-0.598166	-0.596258	-0.867291	-5.10911	-5.3761	-5.38957	-5.70662	-4.66167	3.08923	3.39143	0.289937	0.400363	0.408206	4.97927	5.35747	5.47421	4.82293	5.54591	5.43444	-2.59726	-2.68008	-2.48782	-0.380251	-0.658388	-0.309427	-5.23337	-5.18827	-5.35173	-5.26621	-5.32425	-5.40791	3.56987	3.55778	4.54782	0.382353	0.26139	0.00968951	5.27583	5.0751	5.2433	5.0919	5.22676	5.04364	-2.76109	-2.96933	-2.91414
PAS_chr1-1_0319	-0.35594	-0.387395	-0.464676	-4.75605	-5.00427	-5.18132	-5.51241	-4.48277	2.93881	3.15423	0.290007	0.351668	0.191483	4.63498	4.9835	5.01713	4.85072	4.98468	4.83433	-2.60309	-2.8863	-2.59784	-0.439946	-0.508392	-0.190372	-4.87273	-5.01646	-5.1249	-4.96596	-5.09437	-5.20383	3.52767	3.38067	4.26928	0.279282	0.148294	0.0299119	4.82516	4.65595	5.06202	4.80687	4.93299	4.82024	-2.59572	-3.3369	-3.27965
PAS_chr1-1_0320	0.156165	0.413968	0.720234	-0.546017	-0.307539	-0.416237	-0.286149	-0.772974	0.0366928	0.284859	-0.421911	-0.639052	-0.219322	0.534209	0.413862	0.292527	0.704174	0.248407	0.290298	-0.179558	-0.155029	-0.327664	0.555202	0.496305	0.583445	-0.56607	-0.292871	-0.357048	-0.551326	-0.183223	-0.115962	0.388437	0.428173	0.314629	-0.585645	-0.67595	-0.576331	0.372867	0.518042	0.35165	0.451853	0.152605	0.17798	-0.265344	-0.36512	-0.432887
PAS_chr1-1_0320	0.148039	0.311746	0.581344	-0.601127	-0.361857	-0.436463	-0.360008	-0.851078	0.0303953	0.241137	-0.441471	-0.63704	-0.224858	0.508433	0.408801	0.262998	0.777307	0.283139	0.264646	-0.188748	-0.153512	-0.29493	0.541884	0.484505	0.499995	-0.515522	-0.321116	-0.349594	-0.562309	-0.149669	-0.0941246	0.459023	0.310475	0.340659	-0.546946	-0.733876	-0.558615	0.340209	0.527767	0.369802	0.542655	0.181805	0.206991	-0.291382	-0.430998	-0.346187
PAS_chr1-1_0321	-0.0519094	0.120283	0.0617844	-0.155894	-0.363801	0.0062271	0.610145	0.0162775	0.147628	-0.0429197	0.271141	-0.285213	0.249527	0.207234	0.574109	0.0463777	-0.211349	0.348246	0.376621	0.489958	0.366277	0.32028	0.277246	0.254753	0.230634	0.129971	0.0192354	-0.427758	-0.173159	-0.104172	-0.196298	0.284402	0.372088	0.13655	0.387807	0.519023	-0.404467	0.397382	0.296049	0.0626794	0.534987	0.37354	0.29645	-0.0832753	0.24334	0.410216
PAS_chr1-1_0321	0.218868	-0.070095	0.238937	0.0505594	-0.20223	-0.383493	0.309843	0.0227557	0.168047	0.071412	-0.196001	-0.107841	0.274422	0.429808	0.344429	0.356643	-0.269084	0.409731	0.592393	0.258239	0.264858	0.333364	0.509638	0.329315	-0.11986	-0.328068	0.0329937	-0.320969	-0.105186	0.204089	-0.115697	0.264004	0.714156	0.316822	0.325507	0.425211	-0.116753	0.35613	0.382361	-0.00226904	0.387777	0.494935	0.45929	0.216287	0.123523	0.379164
PAS_chr1-1_0322	0.682441	0.756018	0.951893	-0.116258	-0.187738	-0.262499	0.511202	0.191981	0.178627	0.0692064	-0.629563	-0.732537	-0.847344	-0.0822692	-0.125735	-0.0384635	-0.493125	-0.491889	-0.273302	-0.123867	-0.199754	-0.0839356	0.680527	0.47434	0.31152	0.447808	0.0830744	0.222659	0.549933	0.659599	0.7554	0.085144	0.475622	-0.164873	-0.539165	-0.945521	-0.323904	-0.161167	-0.381424	-0.116247	-0.477343	-0.640236	-0.424786	-0.224123	0.0884942	-0.00920456
PAS_chr1-1_0322	0.817866	0.818455	1.07418	0.0629634	0.0945121	-0.0509753	0.554394	0.439947	0.295474	0.26723	-0.548394	-0.689355	-0.807539	-0.211775	-0.18686	-0.260376	-0.553056	-0.651707	-0.510518	-0.285442	-0.289294	-0.192381	0.78932	0.5277	0.378827	0.54974	0.347468	0.33378	0.730653	0.707432	0.767789	0.215479	0.598768	-0.0795678	-0.56466	-0.960841	-0.4318	-0.269329	-0.5277	-0.250281	-0.559007	-0.729205	-0.644754	-0.337954	-0.0515494	-0.0535871
PAS_chr1-1_0323	0.466557	0.484212	0.430635	1.43492	1.45279	1.27113	0.723038	1.196	0.799286	0.684095	-0.252784	-0.213886	-0.511665	-1.06782	-0.937276	-1.10068	-0.918459	-0.519312	-0.564374	-0.976721	-0.330099	-0.205923	0.0190044	0.163327	0.167851	1.12739	1.14093	0.964194	0.914792	0.50693	0.356507	0.132376	0.649678	0.513736	-0.22689	-0.139756	-0.203477	-0.977376	-0.903736	-0.842069	-0.723781	-0.253536	-0.20906	-0.590202	-0.0938977	-0.121188
PAS_chr1-1_0323	0.704336	0.574954	0.52179	1.46068	1.5807	1.41931	0.727603	1.16155	0.756304	0.67692	-0.22672	-0.25784	-0.568389	-1.12877	-0.99374	-1.24041	-1.05427	-0.641002	-0.705843	-0.869398	-0.439001	-0.317519	0.0343782	0.164627	0.35166	1.24127	1.26415	0.937996	0.937156	0.581196	0.466237	0.246108	0.706879	0.566264	-0.179753	-0.0990151	-0.280908	-1.03219	-0.898545	-0.848467	-0.680735	-0.287653	-0.249722	-0.559616	0.0257195	-0.0855341
PAS_chr1-1_0324	-0.223429	-0.281168	-0.0340312	-0.263559	-0.289314	-0.168751	-0.156191	-0.011447	-0.202351	0.0866601	0.298575	0.00390369	0.128056	0.163548	0.0660117	0.197131	0.123915	0.102636	0.0958156	-0.114299	0.07032	-0.0460311	-0.0521115	-0.0759709	-0.145528	-0.305021	-0.264473	-0.286292	-0.0138413	-0.408491	-0.245134	0.0637742	-0.0365594	0.0950593	0.0424999	0.0207651	0.203845	0.240437	0.268187	0.226567	-0.0460622	0.189553	0.199598	-0.0505049	-0.197369	-0.0325552
PAS_chr1-1_0324	-0.304048	-0.376237	-0.139435	-0.350007	-0.359406	-0.258139	-0.210077	-0.153415	-0.185376	-0.0822262	0.257701	0.121876	0.137609	0.227728	0.192659	0.173506	0.152396	0.126868	0.193474	-0.21165	0.0909774	-0.0580006	0.0164567	-0.182428	-0.238217	-0.407844	-0.382848	-0.357775	-0.12006	-0.446944	-0.389846	-0.0401469	-0.171981	0.0607723	0.0766994	-0.00833574	0.214562	0.225138	0.248517	0.267071	-0.0672033	0.228271	0.212771	-0.0485272	-0.134561	-0.0632144
PAS_chr1-1_0325	1.65684	1.55078	1.61301	0.283949	0.397365	-0.0365759	0.292074	0.633946	0.570321	0.266317	-0.609287	-1.15149	-1.21324	0.264092	0.0410891	-0.108471	-0.44453	-0.118319	0.140062	0.28961	-0.197192	0.354495	1.15577	0.898788	1.04752	-0.0729865	-0.256159	-0.389848	-0.140841	-0.203723	-0.0135278	-0.20727	-0.443701	-0.345038	-0.537657	-0.617308	-0.858057	0.660548	0.567074	0.497711	0.213443	0.54872	0.625701	0.9427	0.538514	0.770478
PAS_chr1-1_0325	1.60135	1.50416	1.59672	0.245377	0.412526	-0.0354601	0.154312	0.732775	0.445774	0.217848	-2.02868	-1.2395	-1.31059	0.309659	0.117326	-0.0991475	-0.344693	0.0257729	-0.0786517	0.167825	-0.0315266	0.129466	1.05757	0.924796	1.03121	-0.178191	-0.271377	-0.335969	0.0287016	-0.157433	0.0340809	-0.260638	-0.35987	-0.387911	-0.341713	-0.792217	-0.890082	0.905641	0.78403	0.434652	0.337378	0.59641	0.516886	0.829824	1.06805	1.01672
PAS_chr1-1_0326	1.52338	2.02703	2.24315	-0.888972	-0.777736	-0.72284	-0.48662	-0.739934	-0.0989347	0.0524544	-1.96284	-2.04469	-1.64284	0.725566	0.528556	0.657602	0.442534	0.339111	0.302731	0.37605	-0.15715	-0.160143	2.17937	2.13363	1.99536	-0.931873	-0.897013	-0.74626	-0.442011	-0.353707	-0.362973	0.257953	-0.523641	0.196982	-2.27526	-2.39118	-2.17105	0.866609	0.849797	0.729294	0.364035	0.407628	0.341035	0.398781	-0.273462	-0.358736
PAS_chr1-1_0326	1.57674	2.09075	2.27712	-0.743199	-0.73251	-0.680398	-0.404384	-0.64844	-0.0330375	0.114909	-1.97866	-2.1208	-1.79741	0.598246	0.597726	0.626867	0.376734	0.372742	0.232726	0.365296	-0.172854	-0.254307	2.08554	2.09665	2.03841	-0.856419	-0.869983	-0.738248	-0.384184	-0.307072	-0.318964	0.297999	-0.566403	0.202113	-2.27911	-2.41664	-2.16404	0.846471	0.832917	0.727996	0.321591	0.395109	0.261107	0.331543	-0.244269	-0.433375
PAS_chr1-1_0327	-0.496651	-0.440018	-0.324103	0.0573768	0.136427	0.364648	-0.062165	-0.127079	0.793966	0.808539	0.382825	0.322378	0.335481	-0.0511408	-0.361092	-0.227278	0.275062	-0.00961411	-0.0324821	-0.49829	-0.809349	-0.792651	-0.165443	-0.111032	0.0137924	0.1059	0.133018	0.267568	-0.0370898	0.193542	0.00270961	1.01617	0.5033	1.24159	0.0516334	-0.0410928	-0.12763	-0.225523	-0.110011	-0.397137	0.013637	-0.0271979	-0.143715	-0.632725	-1.1282	-1.1022
PAS_chr1-1_0327	-0.497062	-0.440765	-0.273011	0.0855889	0.229357	0.370084	-0.118625	-0.0986623	0.775672	0.858255	0.508047	0.368222	0.387279	-0.0501372	-0.341526	-0.165853	0.227592	0.0334938	-0.0937375	-0.483368	-0.735584	-0.800107	-0.274182	0.0144293	0.0888345	0.0773886	0.142254	0.299417	0.0683843	0.243367	0.0698193	1.02524	0.441108	1.24764	-0.0130313	0.0522502	-0.0505088	-0.19232	-0.126876	-0.379263	-0.0246901	-0.0743471	-0.237088	-0.56926	-1.13153	-1.05668
PAS_chr1-1_0328	-1.0972	-1.16673	-1.13382	0.338509	0.32452	0.294168	0.334423	0.014456	-0.176594	0.0973409	1.11429	0.95675	0.913743	-0.615019	-0.657836	-0.614357	-0.203869	-0.640929	-0.528263	-0.538888	-0.218866	-0.51451	-0.683253	-0.706145	-0.894261	0.786675	0.806159	0.781052	0.875452	0.898358	0.98683	0.657827	1.14346	0.627048	0.421094	0.58946	0.916599	-0.976025	-0.98981	-0.862399	-1.00097	-1.08891	-1.16585	-1.38415	-0.873314	-0.934879
PAS_chr1-1_0328	-1.15437	-1.24397	-1.20847	0.329395	0.302405	0.260132	0.336544	-0.161247	-0.403341	0.119762	1.11435	1.04463	1.03747	-0.560269	-0.477372	-0.545149	-0.113471	-0.503541	-0.373301	-0.311308	-0.0111407	-0.347444	-0.766647	-0.609449	-1.05527	0.814211	0.712045	0.703801	0.858696	0.935186	0.941255	0.615391	1.15586	0.59834	0.529026	0.607173	0.889957	-0.921628	-0.978863	-0.787711	-0.93042	-1.07144	-1.02466	-1.38215	-0.80504	-0.807211
PAS_chr1-1_0329	-1.04928	-0.344913	-1.17856	-0.691443	0.0611723	-0.175771	-0.212158	-0.448485	-0.702287	-0.352312	0.229535	1.09667	1.03647	0.602361	0.11559	-0.16695	0.433559	-0.00577413	0.202193	1.01174	0.66667	0.278665	-1.09455	-0.731626	-0.375163	-0.260117	0.186512	0.136308	0.0654093	0.35481	0.354301	-0.272286	-0.248997	-0.300721	0.576218	1.0259	0.241787	-0.300916	0.12341	-0.194614	-0.218225	-0.469389	-0.421082	0.219762	0.207	0.177878
PAS_chr1-1_0329	-1.15211	-0.465996	-1.19509	-0.778117	0.0347156	-0.201743	-0.306003	-0.537783	-0.6634	-0.415503	0.337125	1.15978	1.1347	0.566511	0.238294	-0.0794092	0.402042	0.0430585	0.294959	1.16614	0.767448	0.353702	-1.12237	-0.78643	-0.374067	-0.251723	0.208446	0.0795975	0.0821073	0.351291	0.365514	-0.168741	-0.209545	-0.309062	0.723756	0.994615	0.321188	-0.263589	0.116825	-0.151586	-0.0978194	-0.390937	-0.365746	0.198787	0.237951	0.1724
PAS_chr1-1_0330	0.255893	0.122237	0.193639	-0.713449	-0.453106	-0.439594	0.176844	0.167165	-0.0543523	-0.276674	-0.229017	-0.448959	-0.356076	-0.0447492	0.257444	-0.00614358	-0.223836	-0.268108	-0.236067	0.166205	-0.0730054	-0.0337246	0.310416	0.133064	0.0142076	-0.163823	-0.208536	-0.279511	0.00553564	-0.0514671	0.122206	-0.348217	-0.262499	-0.752121	-0.136407	-0.384733	-0.0579657	0.0982255	0.0724508	0.14045	-0.0714965	-0.199765	-0.207909	0.17957	0.273737	0.345347
PAS_chr1-1_0330	0.343115	0.156433	0.331899	-0.427386	-0.731566	-0.698691	0.235814	0.205516	-0.219871	-0.332098	-0.24378	-0.336207	-0.313457	0.0974521	0.376691	0.122248	-0.214284	-0.156808	-0.0935315	0.244752	-0.00318215	0.0958647	0.3263	0.0827225	0.10206	-0.284508	-0.310965	-0.374279	-0.0924665	0.0443889	0.14598	-0.34557	-0.382099	-0.979705	-0.00572164	-0.399076	-0.0678119	0.214396	0.163685	0.175705	0.00966618	-0.183243	-0.115977	0.25316	0.426493	0.390535
PAS_chr1-1_0331	1.25123	0.993492	0.62765	2.00636	2.28124	1.76637	1.5924	2.41005	1.84698	1.59747	-0.855727	-0.506413	-1.10879	-1.96336	-1.82129	-2.02677	-2.50821	-1.50382	-1.59529	-2.28565	-1.78155	-1.45875	0.0496563	0.471911	0.428922	1.6157	1.57527	1.38387	1.61404	1.26139	1.17211	1.09894	1.7676	1.24439	-0.279345	0.208895	-0.439802	-1.60584	-1.56732	-1.39034	-1.64793	-1.19563	-1.10366	-1.64771	-1.09874	-1.00546
PAS_chr1-1_0331	1.16355	1.02002	0.616022	2.04794	2.20983	1.8578	1.63965	2.42387	1.93113	1.64916	-1.11449	-0.555203	-1.13307	-1.90798	-1.81453	-2.01042	-2.49535	-1.55991	-1.57988	-2.30628	-1.77119	-1.45727	-0.0179433	0.439439	0.463129	1.63465	1.62354	1.34024	1.63356	1.23168	1.08897	1.07791	1.74515	1.29215	-0.337249	0.0127796	-0.297829	-1.62343	-1.74645	-1.3552	-1.56577	-1.17502	-1.1009	-1.5984	-1.12473	-1.17421
PAS_chr1-1_0332	-2.19124	-2.57057	-2.35429	-1.77314	-1.71634	-2.07071	-1.73221	-1.6368	-2.12862	-2.27406	1.64996	1.97201	1.70124	1.3581	1.90589	1.89358	1.37477	1.97942	2.13963	1.41805	1.60602	1.65955	-1.9203	-2.11531	-2.14543	-1.95432	-2.0163	-2.25382	-1.94986	-2.06887	-2.05825	-2.19004	-1.81336	-2.481	1.77672	1.47209	2.12506	1.77601	1.84348	2.35391	1.73801	1.87726	2.1561	1.84447	1.79721	1.7575
PAS_chr1-1_0332	-1.89301	-2.27575	-2.22417	-1.6305	-1.7266	-2.02384	-1.54146	-1.6633	-2.08264	-2.17717	2.90618	2.08959	1.57131	1.03574	1.89001	1.77866	1.46477	1.78256	1.62747	1.91404	1.49433	1.80095	-2.08093	-2.15167	-2.30818	-1.70452	-1.89719	-2.13317	-1.71342	-1.93858	-2.20234	-2.08708	-1.65641	-2.30312	1.58455	1.15075	2.00477	1.67476	1.39568	2.04575	1.36863	1.28558	1.43606	1.44638	2.16614	1.35613
PAS_chr1-1_0333	3.03518	3.31906	4.1201	-0.199746	-0.38269	-0.43137	-0.257265	-1.05633	-0.398151	-0.680256	-2.68277	-3.10816	-2.86503	0.390032	0.685629	0.63234	1.39097	0.55551	0.558342	1.51324	0.569	0.823464	3.78752	3.6943	3.38142	0.270074	0.203524	0.330367	-1.1145	-0.381922	-0.231101	-0.528368	-1.14128	-0.921843	-3.32889	-3.55153	-3.01088	0.123737	0.0282232	0.0686513	1.46802	0.540436	0.621157	1.49912	0.844962	0.824162
PAS_chr1-1_0333	3.07826	3.22178	4.19554	-0.245626	-0.417874	-0.428165	-0.264434	-1.03747	-0.371001	-0.683467	-2.66177	-3.10056	-2.88284	0.372773	0.662686	0.660547	1.43272	0.595134	0.587892	1.5354	0.58165	0.852511	3.82703	3.69758	3.43288	0.233595	0.204717	0.288884	-1.18029	-0.375233	-0.273683	-0.471467	-1.19158	-0.890797	-3.26071	-3.50568	-2.94717	0.170476	0.0723968	0.0361935	1.37942	0.526645	0.593193	1.57901	0.881965	0.836712
PAS_chr1-1_0334	-1.04581	-0.363473	-0.193518	-0.544833	-0.317606	-0.587164	-0.424063	-0.54334	-0.508271	-0.313121	-1.22683	0.0913232	0.383177	0.740435	0.370766	0.377893	0.417614	0.607458	0.658532	0.22186	0.518842	0.737555	0.223019	0.216011	0.0854151	-0.694932	-0.163139	-0.49945	-0.595202	-0.43953	-0.702552	-0.0653003	-0.210518	-0.447656	0.262673	0.0171711	-0.159841	0.1965	0.485344	0.349378	0.238802	0.691244	0.843858	0.640862	0.310967	0.516175
PAS_chr1-1_0334	-0.12758	-0.545272	-0.109061	-0.37197	-0.618629	-0.988538	-0.47756	-0.622055	-0.41989	-0.6853	1.04785	0.249616	0.170356	0.617589	0.3589	0.160699	0.395833	0.330729	0.118278	0.851718	0.20814	0.115564	0.268939	-0.278466	0.0854768	-0.584976	-0.338604	-0.552701	-0.42077	-0.473765	-0.569506	-0.0551424	-0.464843	-0.353499	-0.0865795	-0.0384461	0.0884001	0.415541	0.362736	0.507666	0.416125	0.68079	-0.0628054	1.18902	0.487086	0.297178
PAS_chr1-1_0335	-0.381206	-0.671416	-1.26133	2.42196	2.34032	2.20887	1.8778	2.2096	1.35687	1.59216	0.683622	1.2112	0.466381	-2.07912	-2.05858	-2.16341	-2.04966	-1.76255	-1.79222	-1.94762	-1.37497	-1.42495	-1.0875	-0.68806	-0.707037	2.38704	2.25853	2.14124	2.42203	1.85693	1.84775	1.44221	2.20723	1.27549	0.84274	1.24716	0.819435	-2.16327	-2.10921	-1.92867	-2.1927	-1.69079	-1.81498	-2.02402	-1.26794	-1.44304
PAS_chr1-1_0335	-0.374873	-0.587659	-1.18007	2.41132	2.39717	2.31487	1.76978	2.13781	1.42568	1.65699	0.616569	1.11113	0.414411	-2.11165	-2.05061	-2.1528	-2.10702	-1.7663	-1.80851	-2.05028	-1.35832	-1.37019	-1.21249	-0.779588	-0.633135	2.42448	2.22067	2.20889	2.45824	1.89027	1.84528	1.47903	2.26872	1.30227	0.788941	1.35532	0.794714	-2.12066	-2.10065	-1.93332	-2.18819	-1.70232	-1.76504	-2.02774	-1.36941	-1.40891
PAS_chr1-1_0336	-0.204035	-0.0210696	-0.261552	0.280161	0.341688	0.288285	0.409041	0.264812	0.167811	0.444158	0.0380115	0.369526	0.301527	-0.264625	-0.382849	-0.207287	-0.146606	-0.350359	-0.425367	-0.568107	-0.225767	-0.36837	-0.296574	0.123279	-0.114744	0.140299	0.324105	0.309842	0.516068	0.431156	0.599042	0.614214	0.692403	0.592377	0.140512	0.273275	0.147835	-0.17081	0.0343724	-0.16318	-0.407784	-0.331827	-0.336804	-0.454903	-0.538493	-0.31327
PAS_chr1-1_0336	-0.21141	-0.124137	-0.265738	0.38643	0.592254	0.415116	0.390476	0.266173	0.319203	0.408901	1.00075	0.298977	0.648067	-0.0303054	-0.402816	-0.361022	-0.211359	-0.412668	-0.49875	-0.296994	-0.179327	-0.271769	-0.328754	0.143032	0.0641422	0.320081	0.439293	0.432157	0.450169	0.578187	0.561253	0.605735	0.611845	0.646865	-0.29751	-0.260087	0.101612	-0.160381	0.0568236	-0.142375	-0.42206	-0.376642	-0.461069	-0.546797	-0.188816	-0.266313
PAS_chr1-1_0337	-0.540558	-0.404553	-1.07019	0.542741	0.527692	0.304695	0.343532	0.481805	0.366384	0.486006	0.159575	0.792096	0.478212	-0.325538	-0.313682	-0.341502	-0.526985	-0.338036	-0.302025	-0.324808	-0.626646	-0.444912	-0.792261	-0.721105	-0.636374	0.739579	0.504589	0.561363	0.987935	0.136679	0.311493	0.246693	0.521796	-0.0749909	0.704739	0.850291	0.517253	-0.321285	-0.50701	-0.291175	-0.534549	-0.357496	-0.285618	-0.192646	-0.243031	-0.187182
PAS_chr1-1_0337	-0.492874	-0.398449	-1.10202	0.751074	0.436916	0.147717	0.250415	0.426617	0.409541	0.42899	0.114309	0.743727	0.501687	-0.300354	-0.278511	-0.372586	-0.608625	-0.354302	-0.220722	-0.320544	-0.645447	-0.275654	-0.718562	-0.622759	-0.55364	0.773537	0.49463	0.608334	0.779419	0.127099	0.186691	0.263242	0.529396	-0.129109	0.633541	0.88695	0.530671	-0.312819	-0.460165	-0.300805	-0.625566	-0.342241	-0.355891	-0.156339	-0.28571	-0.251711
PAS_chr1-1_0338	-1.18554	-1.39404	-2.31686	0.647354	1.08612	1.04878	0.908118	1.38534	0.291156	0.106748	1.74174	2.13306	1.21548	-0.674271	-1.08677	-1.1039	-1.30308	-1.00251	-1.02876	-0.637371	-0.310003	-0.211304	-1.92434	-2.01548	-1.59015	0.414091	0.767122	0.719518	0.939427	0.836147	0.786566	-0.075823	0.312699	-0.180707	1.73103	1.55451	1.49965	-0.69372	-0.561056	-0.613433	-0.816819	-0.765408	-0.749398	-0.328648	0.122984	0.104115
PAS_chr1-1_0338	-1.69293	-1.50535	-2.55129	0.551845	1.00051	0.93213	0.968594	1.17401	0.0839524	0.00517701	1.4076	2.23847	1.65073	-0.579864	-0.916383	-1.01471	-1.27301	-0.888031	-1.02892	-0.654002	-0.0893519	-0.0327331	-1.82273	-2.05412	-1.79765	0.366046	0.664564	0.580417	0.860787	0.784435	0.754695	-0.235885	0.301434	-0.221673	1.91243	2.04129	1.74282	-0.668678	-0.390767	-0.579593	-0.821524	-0.743091	-0.752171	-0.226507	0.234578	0.113873
PAS_chr1-1_0339	-1.00461	-0.869283	-0.453653	-1.16976	-1.22979	-1.72121	-1.78323	-1.41384	2.12934	2.09609	1.52939	0.708288	-0.0912568	0.326524	0.819275	1.48478	1.05887	0.976762	1.14932	-1.89217	-2.10039	-2.21805	-0.487259	-0.712179	-1.09137	-1.3064	-1.39835	-1.66237	-1.5154	-1.64211	-1.75673	1.85917	1.64318	2.14642	0.723342	-0.00356592	0.728617	0.870025	0.302212	1.27495	0.801416	0.399999	0.673911	-2.17424	-2.21893	-2.34416
PAS_chr1-1_0339	-1.1071	-0.881147	-0.582266	-1.44085	-1.45563	-1.80884	-2.08298	-1.40702	2.21905	2.08801	0.593536	0.7186	-0.07055	0.345495	1.03269	1.53976	0.878694	0.795921	1.29362	-1.94032	-2.11011	-2.18055	-0.865146	-0.880109	-1.2776	-1.82405	-1.50995	-1.63281	-1.65252	-1.82233	-1.74726	1.90107	1.67626	2.19776	0.494659	-0.0613406	0.856992	0.833426	0.447812	1.51429	0.50229	0.695097	0.757113	-1.93101	-2.18595	-2.29585
PAS_chr1-1_0340	-2.1899	-1.3619	-2.15154	-2.58417	-2.12581	-1.91562	-1.32652	-1.8861	-1.95667	-1.75522	1.10629	1.85348	2.03427	1.93508	1.64925	1.32416	1.81011	1.28834	1.14353	1.91408	1.9286	1.47143	-1.8014	-1.4154	-0.934056	-2.07237	-1.2447	-1.43412	-1.39457	-0.998058	-1.04443	-1.18142	-1.37562	-1.46892	1.28711	1.82001	0.742909	1.17737	1.61944	1.17988	1.03563	0.870318	0.798903	1.08392	1.1323	1.29672
PAS_chr1-1_0340	-2.05172	-1.31321	-2.0967	-2.39554	-1.66044	-1.72855	-1.3857	-1.75324	-1.82161	-1.61709	1.02352	1.78073	2.11219	1.93412	1.6446	1.29067	1.6429	1.23981	1.11353	1.85784	1.85529	1.47728	-1.83476	-1.2994	-0.845331	-1.70647	-1.06456	-1.36279	-1.19391	-0.880304	-0.944737	-1.15831	-1.12963	-1.36079	1.28598	1.86637	0.765139	1.12638	1.57922	1.17619	1.0645	0.850692	0.809441	1.03218	0.975431	1.28778
PAS_chr1-1_0341	-0.717409	-0.483349	-0.308909	-0.939117	-0.605857	-0.322937	-0.383182	-0.853559	-2.44415	-2.38954	0.392379	0.0865	0.463981	0.736065	0.279822	0.449717	0.811789	0.311911	0.191823	2.35905	2.31291	2.118	-0.00534521	0.0792654	-0.0746585	-0.623221	0.113234	-0.0867401	-0.30345	0.233276	-0.087798	-2.21774	-2.30833	-2.10348	-0.271887	-0.337385	-0.0973578	-0.225211	0.464814	-0.114468	0.260394	-0.103206	-0.36227	2.04267	1.78146	1.84863
PAS_chr1-1_0341	-0.752863	-0.575996	-0.317058	-0.983367	-0.676926	-0.447123	-0.322124	-0.93238	-2.57425	-2.40487	0.390918	0.0863634	0.531672	0.836362	0.338203	0.456456	0.801956	0.465987	0.232036	2.42629	2.44	2.12923	0.0551264	0.00063133	-0.130571	-0.656459	0.02947	-0.115607	-0.360336	0.210442	-0.0415228	-2.21386	-2.36609	-2.15376	-0.21312	-0.177932	-0.134562	-0.176929	0.482381	-0.0887826	0.283957	-0.0535801	-0.294559	2.1682	2.0097	2.04987
PAS_chr1-1_0342	-0.364428	0.0718022	0.194102	0.307029	0.257265	0.229097	-0.901592	-0.298518	-0.0648519	0.221366	-0.301001	-0.15207	0.0419691	-0.445738	-0.508959	-0.303646	0.331918	0.279367	0.252245	-0.52685	-0.101186	-0.321311	0.563138	0.147609	0.291438	0.805188	0.368492	0.468726	-0.121661	0.18727	0.194754	0.458201	1.23225	0.280848	0.194393	-0.26234	-0.27971	-0.60751	-0.872006	-0.492122	0.0258868	-0.438889	0.0816461	-0.938229	-0.550645	-0.322838
PAS_chr1-1_0342	-0.596522	0.0318196	0.179895	0.325596	0.246521	0.134416	-0.566181	-0.291994	-0.0348616	0.228364	-0.249523	-0.00871067	-0.0377839	-0.571574	-0.365407	-0.380112	0.643707	0.0647818	0.612305	-0.59218	0.161057	-0.359793	0.472539	0.28537	0.429089	0.808778	0.513408	0.534465	0.150864	0.289926	0.30187	0.490721	1.25946	0.364406	0.267999	-0.228762	-0.367393	-0.631132	-0.964273	-0.493255	-0.127772	-0.253085	-0.092793	-1.01624	-0.398969	-0.487702
PAS_chr1-1_0343	-0.955927	-1.67692	-2.09711	-0.100064	-1.50597	-1.32875	-1.27315	-0.711294	1.93767	1.84309	1.35471	1.87978	0.923149	-0.109764	1.23623	1.34114	0.720446	1.25302	1.32424	-2.54212	-1.71485	-1.52263	-1.77549	-1.74566	-1.73855	-0.257208	-1.44391	-1.16662	-1.55102	-2.19274	-1.86318	1.6521	3.15877	1.51232	1.89547	2.00049	1.83201	1.57494	0.153339	1.11611	1.62514	1.89466	2.03005	-2.14004	-1.29931	-1.52164
PAS_chr1-1_0343	-0.708712	-1.43781	-1.87827	0.00659795	-1.22248	-1.09928	-1.23968	-0.497571	2.07661	1.93307	1.3921	1.70578	0.76395	-0.165315	1.14775	1.28952	0.596932	1.1651	1.21941	-2.62889	-1.91836	-1.66206	-1.85494	-1.55199	-1.55797	-0.0398454	-1.34763	-1.05002	-1.46087	-2.11774	-1.78981	1.77739	3.10793	1.62701	1.72719	1.85909	1.67774	1.41221	0.0541507	1.03538	1.57434	1.86887	1.96294	-2.13203	-1.43233	-1.57296
PAS_chr1-1_0344	-0.294087	-0.339055	0.166236	0.571752	0.075106	0.303424	0.307698	-0.131694	-0.1926	0.108132	0.423879	0.0318979	-0.108853	0.582017	-0.2016	-0.352153	0.435238	-0.146306	-0.855677	0.153811	-0.141709	-0.54394	-0.441165	0.0259595	-0.127926	0.236001	0.404326	0.70679	-0.225978	-0.17933	0.0709049	0.139043	0.261306	0.124506	-0.0261204	-0.229752	0.178473	-0.0323346	-0.402861	-0.386537	-0.510452	-0.688573	-0.83201	-0.391446	-0.143749	-0.700593
PAS_chr1-1_0344	0.103629	-0.127761	0.133098	0.220915	0.095203	0.083129	-0.0667103	-0.142274	-0.00508183	-0.15016	-0.859172	-0.27078	-0.350192	-0.439218	-0.0499929	-0.313126	-0.266014	-0.127797	-0.461039	-0.652116	0.11976	-0.181438	-0.0305481	-0.417524	0.559207	0.383431	0.169942	0.230901	-0.0926548	-0.192053	-0.121931	0.140266	0.108966	0.0717732	-0.360041	-0.300336	-0.0539372	-0.593453	-0.486061	-0.367594	0.0537678	-0.698534	-0.518478	-0.431115	-0.913214	-0.568339
PAS_chr1-1_0345	-1.68614	-1.42978	-1.66053	2.23876	2.21349	1.8649	0.331576	0.822337	0.0232396	0.668871	1.22919	1.54317	2.1593	-0.00569796	-0.319253	-0.122199	-0.0834651	0.0563993	0.140847	-0.026593	0.367445	0.141737	-1.3856	-1.34625	-1.09561	1.88384	1.44564	1.59661	1.99902	1.31473	0.963013	0.595547	1.65137	1.68195	1.65548	1.91801	1.49695	-0.320083	-0.149182	-0.126857	-0.442851	-0.12356	-0.140512	-0.397065	0.070615	-0.0885701
PAS_chr1-1_0345	-1.54428	-1.32981	-1.58309	1.92487	2.19524	1.83296	0.376779	0.90288	-0.109429	0.672673	1.23514	1.54321	1.94072	-0.0921611	-0.236405	-0.156986	-0.183001	-0.0263245	0.0852419	-0.0500531	0.332022	0.108271	-1.44182	-1.29869	-1.03926	1.85921	1.33613	1.63691	1.92746	1.1841	0.660936	0.487611	1.62118	1.56669	1.57624	1.93074	1.43005	-0.371364	-0.316927	-0.279901	-0.485872	-0.17289	-0.183169	-0.394455	-0.102003	-0.212894
PAS_chr1-1_0346	-0.931012	-0.359076	-0.1581	-0.105513	-0.103662	-0.0358891	-0.267165	-0.960853	-0.824503	-0.0840465	0.484937	0.334744	0.953127	0.261097	0.12604	0.416275	1.1408	0.370112	0.438152	0.680299	1.12012	0.248571	-0.0953853	-0.226415	-0.332387	0.444374	0.439883	0.361997	0.0321643	0.389639	0.330136	0.538203	0.476625	0.619329	0.297348	0.252298	0.439098	-0.339128	-0.28688	-0.146785	0.1648	-0.117687	-0.233326	-0.397415	-0.347202	-0.346664
PAS_chr1-1_0346	-0.846357	-0.264475	-0.0882031	-0.0949802	-0.0475726	0.00730284	-0.236876	-0.831048	-0.753538	-0.0688596	0.23377	0.318413	0.996753	0.241102	0.127001	0.256378	0.977362	0.222809	0.304916	0.587199	0.864957	0.305598	-0.191588	-0.169071	-0.254982	0.501051	0.391588	0.418264	0.116156	0.406836	0.310612	0.508489	0.496918	0.621032	0.341242	0.116716	0.387621	-0.417849	-0.215965	-0.171205	0.0938335	-0.0367839	-0.131116	-0.333269	-0.300736	-0.321199
PAS_chr1-1_0347	-0.854341	-0.606234	-0.867711	-0.117753	-0.198322	-0.0724663	-0.56911	-0.0925597	0.0402275	-0.0313508	0.308454	0.598995	0.855312	0.578701	0.211898	0.224814	0.345808	0.35346	0.633549	-0.0789696	0.184123	0.444213	-0.492592	-0.237134	-0.557997	0.204787	0.162254	0.169455	0.0257617	-0.276978	-0.0529372	0.322577	0.456702	0.124241	0.803257	0.899384	0.371275	0	-0.187428	-0.248763	-0.112935	0.482338	0.418508	-0.172464	-0.0755289	-0.0645682
PAS_chr1-1_0347	-0.405816	-0.560326	-0.522496	0.00608065	-0.333912	-0.294087	-0.709822	-0.216977	0.115798	-0.0262306	0.0706378	0.605279	0.423247	0.610827	0.086757	0.200924	0.231769	0.46148	0.681149	-0.0535812	0.179915	0.44321	-0.713815	-0.413292	-0.742964	0.230465	0.297079	0.185716	0.109113	-0.126692	-0.045151	0.193016	0.24359	0.0206275	0.583161	0.467289	0.484281	-0.094433	0.010889	-0.194549	-0.116987	0.597572	0.180954	-0.186487	-0.289611	-0.00771889
PAS_chr1-1_0348	1.29593	1.08706	1.18634	-0.316065	-0.217146	-0.300568	-0.0878782	-0.192958	0.160566	0.165708	-1.32164	-1.51471	-1.52951	0.0207793	-0.0140527	0.027743	0.160458	-0.136343	-0.12122	-0.320627	-0.296144	-0.402562	1.21107	1.05111	0.92605	-0.503611	-0.398003	-0.549921	-0.423037	-0.246147	-0.259623	-0.0211633	-0.213277	-0.170049	-1.27894	-1.47337	-1.05439	0.102854	0.188244	0.27567	0.164781	-0.00546364	0.0793999	-0.0539409	-0.267351	-0.369334
PAS_chr1-1_0348	1.32095	1.09717	1.14196	-0.372324	-0.353193	-0.360137	-0.0722296	-0.258673	0.123862	-0.000473767	-1.25295	-1.46377	-1.46513	0.143198	0.133225	0.252359	0.11088	0.0337646	-0.0958085	-0.190907	-0.324173	-0.311176	1.18477	0.966429	0.905672	-0.549625	-0.337221	-0.429107	-0.420235	-0.378332	-0.441316	0.027381	-0.154707	-0.00553253	-1.31654	-1.32085	-1.00474	0.149577	0.281993	0.403846	0.176968	0.0436781	-0.00139694	-0.154912	-0.173535	-0.354855
PAS_chr1-1_0349	-0.894958	-0.49397	-0.256699	1.22097	1.23988	1.11193	0.992611	1.15159	0.754222	0.822362	0.368407	-0.0166459	0.757479	-1.27061	-1.16749	-1.1046	-1.25261	-1.06741	-1.01136	-1.07095	-0.786244	-0.800366	0.0344354	-0.147154	-0.370555	1.42057	1.22446	1.15093	1.4449	1.19053	1.02744	0.858981	1.26167	0.737768	-0.00986118	-0.0712532	0.174723	-1.4483	-1.48517	-1.32222	-1.57258	-1.20132	-1.1946	-1.31438	-0.816151	-0.955904
PAS_chr1-1_0349	-0.845861	-0.513784	-0.354782	1.30751	1.22902	1.14181	0.938467	1.25983	0.673624	0.755436	0.322734	0.0376168	0.664314	-1.25425	-1.14873	-1.08142	-1.14635	-0.99719	-0.975612	-1.06904	-0.83621	-0.747832	-0.101793	-0.0690147	-0.328213	1.5027	1.23271	1.19908	1.42103	1.21062	1.04095	0.824111	1.29781	0.739273	-0.0903712	-0.195145	0.197353	-1.38599	-1.45007	-1.30847	-1.52911	-1.20674	-1.18121	-1.36367	-0.842416	-0.96852
PAS_chr1-1_0350	-0.139948	-0.0568144	0.134389	0.928661	0.705128	0.860207	0.782392	1.01791	0.273065	0.134992	1.14231	0.0918371	0.330121	-1.24595	-0.830674	-1.07899	-0.835665	-0.68592	-0.742229	-0.394956	-0.25744	-0.182211	-0.160131	-0.14281	-0.578743	0.736461	0.610318	0.724745	0.751422	0.592224	0.682315	0.0760077	0.363606	0.146159	0.290645	-0.057785	0.440502	-0.728016	-0.966934	-0.710101	-0.945474	-0.755716	-0.929816	-0.902041	-0.479954	-0.381672
PAS_chr1-1_0350	-0.312718	-0.0325581	-0.00741521	0.919618	0.805369	0.823038	0.539107	1.01573	0.188726	0.273371	1.59408	0.005317	-0.102572	-0.839924	-0.861244	-0.803188	-0.806129	-1.01271	-0.918904	-0.34808	-0.353636	-0.457329	-0.322865	-0.44237	-0.461305	0.72741	0.696817	0.699388	0.840914	0.77299	0.723489	0.209288	0.470212	0.181087	-0.18746	-0.236613	0.356386	-0.824879	-0.87686	-0.696295	-1.06406	-0.883665	-0.902103	-0.750985	-0.531082	-0.506735
PAS_chr1-1_0351	-1.09625	-0.2275	-0.488145	1.34218	1.42813	1.46712	1.24014	1.04536	0.466138	0.821994	0.193824	0.432871	1.03025	-1.27525	-1.51245	-1.37277	-1.12819	-1.18064	-1.13093	-0.678558	-0.519513	-0.898169	-0.208159	-0.0826903	-0.11714	2.17955	1.88123	1.96044	2.10548	1.94876	1.78321	1.34826	1.90535	1.62043	0.0955101	0.24965	0.138254	-1.78647	-1.95497	-1.64623	-1.86489	-1.63418	-1.72879	-1.68601	-1.32333	-1.26798
PAS_chr1-1_0351	-1.05595	-0.112733	-0.48073	1.40827	1.56376	1.69477	1.09572	1.1136	0.546708	0.987033	0.293219	0.426673	1.09436	-1.31523	-1.54952	-1.42461	-1.1216	-1.21059	-1.15248	-0.737048	-0.613293	-0.937955	-0.268323	-0.064235	0.0443965	2.34455	1.95047	2.06939	2.21638	1.9128	1.90502	1.41686	1.99483	1.59873	0.0726564	0.126262	0.0768477	-1.84368	-1.93201	-1.73304	-1.85834	-1.7357	-1.82479	-1.75109	-1.40041	-1.34209
PAS_chr1-1_0352	2.74468	2.69122	2.98912	-0.404346	-0.593445	-0.517371	-0.56622	0.0130961	-0.780073	-0.784229	-2.41646	-2.60064	-2.57144	0.200446	0.502241	0.436067	0.171773	0.623754	0.579266	0.526843	0.611658	0.514468	2.77026	2.72557	2.47898	-0.42133	-0.607973	-0.467516	-0.205904	-0.637249	-0.669948	-0.745415	-0.351247	-1.22884	-2.65927	-2.77456	-2.58425	0.700162	0.265093	0.656269	0.0554289	0.6661	0.513606	0.400085	0.808196	0.904601
PAS_chr1-1_0352	2.75236	2.81919	2.98811	-0.5155	-0.599449	-0.482206	-0.696686	0.0105681	-0.822639	-0.726392	-2.49802	-2.65423	-2.58594	0.22282	0.477222	0.308621	0.0591756	0.494296	0.499169	0.486472	0.630308	0.601702	2.6837	2.69778	2.61203	-0.350076	-0.491222	-0.431261	-0.159833	-0.560337	-0.574664	-0.697786	-0.250574	-1.17586	-2.63986	-2.8301	-2.52535	0.585561	0.355091	0.616458	0.107867	0.568831	0.584934	0.213962	0.821828	0.935422
PAS_chr1-1_0353	-0.197094	0.123356	0.474156	-0.724373	-0.872025	-0.839969	-1.04323	-1.19366	-0.93811	-0.816535	0.0759934	-0.58089	-0.0797696	0.845639	0.49318	0.666832	1.24375	0.786382	0.543546	1.16969	0.7409	0.480203	0.221836	0.0955199	0.0751058	-0.883505	-0.606986	-0.768895	-1.05756	-0.661108	-0.625658	-0.617155	-1.03452	-0.30658	-0.245264	-0.561832	-0.0756642	0.490165	0.662416	0.773337	0.862445	0.479711	0.351046	0.715827	0.355807	0.174836
PAS_chr1-1_0353	-0.163623	0.145951	0.507153	-0.840105	-0.852829	-0.86811	-1.0598	-1.35662	-1.02127	-0.850057	-0.0754834	-0.564421	-0.155714	0.516283	0.703933	0.806829	1.24565	0.751724	0.53264	1.14289	0.58077	0.603989	0.312124	0.15886	-0.0142646	-1.02268	-0.692806	-0.910876	-0.985863	-0.667107	-0.703067	-0.578859	-1.13055	-0.492388	-0.103098	-0.568361	-0.134887	0.612136	0.586058	0.756909	0.93854	0.524883	0.441548	0.907304	0.319478	0.32431
PAS_chr1-1_0354	0.00305583	0.483131	0.939727	-2.34768	-2.40028	-2.42045	-2.36107	-1.97185	-1.44708	-1.04965	-0.530404	-1.03998	-0.214867	1.98602	2.33698	2.32319	1.64485	1.96933	2.17595	1.5208	1.1592	0.813942	1.41714	0.871774	0.791698	-2.07351	-2.0546	-2.1764	-1.56509	-1.62388	-1.68017	-0.715503	-1.20908	-0.66824	-0.872984	-1.27446	-0.791819	2.03883	1.79355	2.30757	1.4975	1.59354	1.64692	1.21067	0.596258	0.671609
PAS_chr1-1_0354	0.204013	0.621107	1.03459	-2.20028	-2.26956	-2.26533	-2.5005	-1.77851	-1.32583	-1.04758	-0.500559	-1.07767	-0.236354	2.10656	2.20756	2.11822	1.86108	1.68237	1.67613	1.45921	1.10206	0.913303	1.25666	0.856793	0.819083	-1.90763	-1.7642	-2.23323	-1.54508	-1.68339	-1.69975	-0.539127	-1.12972	-0.728907	-1.02086	-1.28757	-0.85814	1.68486	1.8056	2.2204	1.457	1.63343	1.02768	0.810384	0.469062	0.658921
PAS_chr1-1_0355	2.58275	2.27639	2.77965	-1.14563	-1.55706	-1.38524	-1.1176	-1.1712	-0.794186	-0.759008	-2.31759	-2.64532	-2.78272	0.849106	1.08931	1.28279	1.05538	0.997667	0.888573	0.232607	0.57208	0.52469	2.67173	2.42448	2.23891	-1.04602	-1.02452	-1.03569	-1.13471	-1.1387	-1.12677	-0.618308	-0.612792	-0.800372	-2.60704	-2.83694	-2.40569	0.877411	0.804407	0.81575	0.826188	1.01428	0.859641	0.379574	0.451863	0.454569
PAS_chr1-1_0355	2.55613	2.20424	2.74942	-1.16379	-1.6178	-1.37307	-1.09679	-1.21179	-0.83474	-0.742069	-2.3518	-2.63373	-2.7838	0.93892	1.16801	1.33871	1.23282	1.0789	1.00123	0.25571	0.585661	0.63363	2.69136	2.3483	2.1933	-1.051	-1.02275	-1.09967	-1.2971	-1.15508	-1.15738	-0.615713	-0.586403	-0.827988	-2.46893	-2.77527	-2.43632	0.910671	0.898469	0.834615	1.00514	1.11568	0.913819	0.515808	0.496452	0.496386
PAS_chr1-1_0356	3.62867	3.55672	4.08117	-2.61802	-2.61086	-2.80755	-2.31735	-2.64309	-1.25	-1.44444	-3.7497	-4.23231	-4.09049	1.94466	2.06047	2.08729	1.76328	1.68161	1.9893	0.722409	1.00069	1.10853	4.21405	3.65654	3.41322	-2.84095	-2.87531	-2.31538	-2.45976	-2.06086	-2.05682	-1.31573	-0.856345	-1.37406	-3.84665	-4.50907	-3.49294	1.88902	1.77625	2.43516	1.9523	1.60677	2.13974	1.00988	1.22661	1.12003
PAS_chr1-1_0356	3.71906	3.47735	4.09571	-2.34051	-2.76854	-2.49194	-2.28759	-2.23049	-1.10808	-1.41608	-3.82863	-4.42291	-4.06488	1.61923	1.74838	2.06137	1.4746	1.51363	1.44973	0.607726	0.866861	0.952303	4.07446	3.61523	3.45397	-2.58589	-2.64169	-2.2395	-2.2896	-1.87525	-1.82341	-1.25902	-0.695625	-1.45904	-3.92047	-4.54992	-3.50848	1.72465	1.4573	2.32309	1.56076	1.49419	1.40747	0.545955	1.15558	1.30604
PAS_chr1-1_0357	2.01419	1.48154	1.67511	1.0617	0.959668	0.793734	0.348684	0.140461	0.242843	-0.146927	-1.74741	-1.69892	-2.13853	-1.16928	-0.770266	-0.908577	-0.190034	-0.0877458	-0.253633	-1.22679	-0.20412	-0.00749841	1.49941	1.39736	1.49783	0.469597	0.504479	0.407354	-0.629652	-0.354065	-0.40754	-0.58417	0.190557	-0.784182	-1.5592	-1.58738	-1.552	-0.44721	-0.58758	-0.455639	0.534427	0.251437	0.369133	-0.16375	0.511742	0.479592
PAS_chr1-1_0357	1.88616	1.38914	1.54014	0.991286	0.882747	0.770229	0.106748	0.0044362	0.0475883	-0.226841	-1.67327	-1.5035	-1.88591	-0.922427	-0.645542	-0.735366	-0.189108	0.0327565	-0.062537	-0.941443	-0.0235747	0.256774	1.59383	1.33033	1.34173	0.498965	0.394759	0.423498	-0.775781	-0.48603	-0.599536	-0.685913	0.174175	-0.811779	-1.38306	-1.39965	-1.22998	-0.334461	-0.455418	-0.370449	0.63168	0.494113	0.430095	-0.0511015	0.732858	0.625063
PAS_chr1-1_0358	-0.94073	-1.03749	-0.969224	-0.868294	-1.18872	-1.08989	-1.01934	-1.06039	-1.47085	-1.39845	0.886072	0.768291	0.859103	0.892147	1.05744	1.12834	0.746344	1.01219	0.906148	0.713467	1.37561	1.38809	-0.817892	-1.05046	-1.03698	-1.02867	-1.04374	-1.19836	-1.08345	-0.905575	-1.16957	-1.33506	-0.987337	-1.0667	0.969241	0.872263	0.934325	0.920649	0.927484	1.08408	0.952859	1.06458	0.996409	0.824222	1.15062	1.22743
PAS_chr1-1_0358	-0.786916	-0.882271	-0.853848	-0.742295	-1.23471	-1.08877	-0.796699	-0.933455	-1.30397	-1.26999	0.776288	0.733886	0.635473	0.7072	0.978473	1.1075	0.671566	0.892001	0.681853	0.48633	1.16201	1.28143	-0.766354	-0.900049	-0.943533	-0.912312	-0.961643	-1.17544	-0.939563	-0.947918	-1.09105	-1.23076	-0.77056	-1.09167	0.873481	0.744871	0.842925	0.783681	0.844301	0.924485	0.906537	0.961125	0.879604	0.80545	1.10782	1.0876
PAS_chr1-1_0359	1.34379	0.971666	1.22916	0.851515	0.666425	0.937569	0.665201	0.775001	0.159036	0.11529	-0.894815	-1.11206	-1.31675	-0.789965	-1.11791	-0.56164	-0.92836	-0.740825	-0.792395	-0.800881	-0.0575059	0.0178163	1.13418	0.855426	0.704595	0.578729	0.418167	0.553049	0.401515	0.587242	0.505418	0.0256005	0.424568	0.0166396	-0.841311	-0.958069	-0.781449	-0.399913	-0.464148	-0.541921	-0.368196	-0.607065	-0.545042	-0.473813	-0.0178222	0.0894098
PAS_chr1-1_0359	1.33277	0.972911	1.16605	0.919309	0.7159	1.01185	0.8053	0.885998	0.162359	0.0937699	-0.887382	-1.19225	-1.47461	-0.767934	-0.924645	-0.538373	-0.961403	-0.725664	-0.840302	-0.86344	-0.104686	-0.131689	1.04678	0.809224	0.728412	0.602808	0.4983	0.547001	0.472244	0.706736	0.53603	-0.0127894	0.447565	0.03384	-0.876107	-1.03213	-0.714995	-0.475118	-0.546312	-0.573591	-0.423542	-0.541643	-0.529072	-0.448354	-0.0444332	-0.0866025
PAS_chr1-1_0360	2.89617	2.77932	2.8714	1.78216	1.87154	1.76981	1.27534	1.36954	0.952555	0.642102	-2.67181	-2.57386	-2.89576	-1.94713	-1.73651	-1.97095	-1.39573	-1.57442	-1.49567	-1.10524	-0.971279	-0.727546	2.52324	2.78636	2.78435	1.41758	1.40928	1.27325	0.701598	1.01667	1.0553	0.235579	0.463986	0.00948224	-2.92409	-2.89543	-2.77171	-1.49145	-1.5654	-1.33274	-0.724001	-1.16006	-1.15587	-0.413461	-0.163016	-0.363633
PAS_chr1-1_0360	2.86337	2.85139	2.9949	1.67605	1.88935	1.63734	1.31998	1.37241	0.878975	0.618901	-2.70751	-2.6411	-2.94713	-1.91623	-1.80251	-2.00603	-1.25103	-1.48025	-1.53073	-1.15566	-1.00138	-0.802212	2.57255	2.70912	2.76524	1.35491	1.40759	1.21837	0.641378	1.01204	1.00344	0.202128	0.424301	0.0261002	-2.93742	-2.9944	-2.81971	-1.51986	-1.51762	-1.40272	-0.800654	-1.19378	-1.25319	-0.465049	-0.144892	-0.319853
PAS_chr1-1_0361	2.49672	2.7553	3.11785	1.88516	1.61077	1.39709	1.38702	1.58582	0.731603	0.754673	-2.80401	-3.12056	-2.77111	-1.90389	-1.36305	-1.39719	-1.53094	-1.35594	-1.28161	-1.52188	-0.821406	-0.645442	3.21265	2.86417	2.80704	1.52519	1.22499	1.34975	1.26504	1.02046	1.21965	0.688712	1.18222	0.69061	-2.96761	-3.2678	-2.7969	-1.16275	-1.47403	-1.25089	-1.18049	-1.10419	-0.975502	-0.9778	-0.589355	-0.62643
PAS_chr1-1_0361	2.57789	2.78502	3.13144	1.85686	1.45851	1.4307	1.48434	1.5976	0.798766	0.779999	-2.81326	-3.20083	-2.76986	-1.86143	-1.34952	-1.45078	-1.59702	-1.33567	-1.34658	-1.56534	-0.804508	-0.598428	3.20645	2.82502	2.74375	1.54528	1.36182	1.33848	1.31263	1.093	1.14541	0.664934	1.17396	0.624682	-2.82164	-3.3189	-2.79489	-1.05079	-1.43725	-1.22594	-1.19883	-0.991328	-1.02639	-1.02282	-0.556936	-0.537498
PAS_chr1-1_0363	-1.76782	-1.39347	-1.14468	-1.3847	-1.17885	-0.872274	-0.94073	-1.30567	-0.759777	-0.420775	1.2225	1.0619	1.36445	1.31906	0.686331	1.08359	1.15571	1.08191	0.884134	0.340993	0.618758	0.273603	-1.01961	-1.20054	-1.45485	-1.10927	-0.931573	-0.842911	-0.9375	-0.77466	-0.948266	0.299415	-0.178067	0.483004	1.12983	1.13998	1.33824	0.724468	1.06409	0.798464	0.911592	0.763159	0.796674	0	-0.490945	-0.415315
PAS_chr1-1_0363	-1.53284	-1.25168	-0.995808	-1.1232	-1.00595	-0.809167	-0.862689	-1.09557	-0.749177	-0.311373	1.5262	1.0867	1.29435	1.07886	0.592976	1.04581	1.03417	0.807213	0.665324	0.175258	0.438078	0.134993	-1.0623	-0.920222	-1.28237	-1.09657	-0.760121	-0.652512	-0.760378	-0.63824	-0.708221	0.324715	-0.0210863	0.531391	0.884085	0.756974	1.18233	0.623058	1.01839	0.623784	0.775534	0.652368	0.488069	0.0937572	-0.50398	-0.412069
PAS_chr1-1_0364	0.294775	-0.693188	-1.44176	2.69148	2.681	2.13625	2.08442	2.97227	1.91929	1.77314	0.687092	1.43798	-0.438774	-2.67067	-2.36243	-2.55589	-2.77706	-2.00379	-2.09294	-2.83188	-1.977	-1.82529	-1.92014	-1.0811	-0.880062	1.91156	2.0264	1.67198	2.15692	1.39117	1.28602	1.37929	2.18491	1.25889	0.911199	1.5464	0.761769	-2.20301	-2.17437	-1.87938	-2.21265	-1.48794	-1.53559	-2.19314	-1.34415	-1.49967
PAS_chr1-1_0364	0.284083	-0.645069	-1.53392	2.60519	2.74898	2.21446	2.01067	3.03611	2.03868	1.75169	0.334134	1.39466	-0.438824	-2.69299	-2.40798	-2.53246	-2.83096	-2.03934	-2.06039	-2.90831	-1.94172	-1.79573	-1.91957	-1.00593	-0.901657	2.05254	1.9919	1.73813	2.12018	1.42325	1.21055	1.3587	2.20622	1.32319	0.662239	1.38193	0.742858	-2.20772	-2.22003	-1.88487	-2.27151	-1.61642	-1.64516	-2.20976	-1.35421	-1.60021
PAS_chr1-1_0365	-0.0129746	-0.0651922	0.0942344	-0.531168	-0.623252	-0.376033	0.260043	-0.377005	0.158021	0.141551	0.0444143	-0.215179	0.248321	-0.0163398	0.517022	0.181764	0.271164	0.523693	0.641352	0.176327	0.148725	0.061047	0.231249	-0.190699	-0.127487	-0.428686	-0.666621	-0.541089	-0.783936	-0.368612	-0.560264	0.262351	0.00454702	0.0460635	0.361457	0.624236	0.198504	0.078484	0.306055	0.401462	0.412555	0.116146	0.548552	0.56993	-0.507226	-0.103912
PAS_chr1-1_0365	-0.28609	-0.148251	0.179825	-0.60986	-0.272985	-0.203658	-0.287645	-0.447017	0.107029	0.0517592	0.0761263	-0.207776	0.351751	0.121106	0.21776	0.124641	0.264453	0.303954	0.797463	0.232174	0.457433	0.133712	0.20216	-0.376393	0.0694899	-0.384688	-0.433912	-0.637316	-0.438648	-0.325043	-0.38947	0.199354	0.0655113	0.0866986	0.0272628	0.334776	-0.0204506	0.0393699	0.372995	0.273481	0.681536	-0.146561	0.667527	0.355758	-0.556643	-0.185975
PAS_chr1-1_0366	0.848508	0.762652	0.768909	0.88257	0.900291	0.770739	0.9239	1.07476	0.92128	0.788318	-1.1884	-1.09539	-1.15836	-1.2294	-0.948913	-1.15572	-1.23075	-1.12937	-1.17998	-0.998746	-1.1121	-1.03406	0.719325	0.561889	0.639193	0.499943	0.315156	0.228295	0.404808	0.558542	0.392212	0.431248	0.233151	0.312924	-0.81828	-0.845084	-0.825637	-0.649721	-0.740511	-0.608461	-0.719077	-0.832134	-0.72974	-0.521837	-0.712367	-0.804869
[truncated: 11,013 more rows]
